# Supplementary material for: Lifestyle factors, metabolic factors and socioeconomic status for pelvic organ prolapse: a Mendelian randomization study
Source: Eur J Med Res. 2023 Jun 7;28:183. doi: 10.1186/s40001-023-01148-w (PMC10245500; doi:10.1186/s40001-023-01148-w)
Supplement: Supplementary file 5 — Additional file 5: Table S1. Genetic instruments in relation to pelvic organ prolapse. [file 40001_2023_1148_MOESM5_ESM.xlsx]

## Sheet: Supplementary Table
Exposure	SNP	EA	OA	EAF	Beta	SE	P	Nearest gene
Smoking initiation	rs117695734	G	A	0.0339	-0.0738	0.0133	3.24e-08	AP002884.2
Smoking initiation	rs12441907	A	C	0.186	-0.0457	0.00716	1.9e-10	BNC1
Smoking initiation	rs13025630	C	T	0.333	0.0347	0.00602	7.82e-09	KCNJ3
Smoking initiation	rs1355334	A	T	0.683	0.034	0.00599	1.36e-08	MAML3
Smoking initiation	rs2162965	T	C	0.247	0.0365	0.00657	2.76e-08	KIF4B
Smoking initiation	rs2186874	C	T	0.425	0.042	0.00576	2.99e-13	NCAM1
Smoking initiation	rs3001723	A	G	0.321	0.0382	0.00626	1.07e-09	PTPRF
Smoking initiation	rs6756212	T	C	0.533	-0.0353	0.00567	5.03e-10	ZEB2
Smoking initiation	rs7613360	T	C	0.377	0.0341	0.00584	5.33e-09	MST1R
Smoking initiation	rs77311064	A	G	0.106	0.0552	0.00997	3.18e-08	CENPC
Smoking initiation	rs883323	T	C	0.621	-0.0325	0.00585	2.56e-08	TENM2
Alchol drinking	rs11940694	G	A	0.595	0.0229	0.00304	4.96276e-14	KLB
Alchol drinking	rs1229984	C	T	0.953	0.145	0.00845	5.31297e-66	ADH1B
Alchol drinking	rs1302808	A	C	0.185	0.0222	0.00363	9.61325e-10	ADH1C
Alchol drinking	rs55872084	T	G	0.218	0.0199	0.00356	2.27217e-08	SGCD
Alchol drinking	rs676388	C	T	0.494	0.0178	0.00297	2.05668e-09	FUT2
Alchol drinking	rs7187575	T	C	0.703	0.0188	0.00322	5.26699e-09	SPNS1
Coffee consumption	rs10127720	T	C	0.25991	-0.0114265	0.00178047	1.39e-10	RWDD3
Coffee consumption	rs10269143	T	A	0.808394	0.0167417	0.00198222	3.03e-17	RP11-507K12.1
Coffee consumption	rs1057868	C	T	0.714671	-0.0186465	0.00172134	2.44e-27	POR
Coffee consumption	rs10865548	A	G	0.171631	-0.0151198	0.00206337	2.35e-13	TMEM18
Coffee consumption	rs10997940	C	T	0.596495	0.00879895	0.00158936	3.09e-08	MYPN
Coffee consumption	rs117810762	G	A	0.982026	-0.0348164	0.00594239	4.66e-09	CYP2E1
Coffee consumption	rs1260326	T	C	0.392804	-0.0130189	0.00159213	2.92e-16	GCKR
Coffee consumption	rs1545535	G	A	0.679297	-0.0116979	0.0016735	2.75e-12	RP11-507K12.1
Coffee consumption	rs16903275	C	A	0.843641	-0.0150108	0.00214269	2.46e-12	MEF2C
Coffee consumption	rs17687539	A	G	0.791308	0.0104779	0.00191804	4.69e-08	STEAP1
Coffee consumption	rs2231142	G	T	0.886419	0.0148292	0.00244953	1.42e-09	ABCG2
Coffee consumption	rs2297508	C	G	0.349299	-0.00978609	0.00163808	2.32e-09	SREBF1
Coffee consumption	rs2330783	G	T	0.986115	0.0434564	0.00664563	6.2e-11	SPECC1L,SPECC1L-ADORA2A
Coffee consumption	rs2465037	C	A	0.656857	0.0107912	0.00164615	5.56e-11	PKHD1
Coffee consumption	rs2472297	C	T	0.733438	-0.0443926	0.00175643	8.28e-141	CYP1A1
Coffee consumption	rs2521501	A	T	0.677292	0.00951097	0.00167774	1.44e-08	FES
Coffee consumption	rs2613458	A	C	0.278648	-0.0102541	0.00174945	4.6e-09	CADM1
Coffee consumption	rs2667773	A	G	0.686685	0.00955746	0.00168099	1.3e-08	LINGO1
Coffee consumption	rs34060476	A	G	0.865801	-0.017749	0.00228514	8.05e-15	MLXIPL
Coffee consumption	rs34848782	C	T	0.958832	0.0247171	0.00424076	5.6e-09	CLK3
Coffee consumption	rs4410790	T	C	0.365536	-0.0378224	0.00161598	4.73e-121	AHR
Coffee consumption	rs56113850	T	C	0.422625	-0.0120049	0.00157467	2.47e-14	CTC-490E21.12,CYP2A6
Coffee consumption	rs57918684	G	A	0.845143	-0.012509	0.00215605	6.57e-09	MED13
Coffee consumption	rs586346	T	C	0.368843	0.00957518	0.00161789	3.26e-09	C2
Coffee consumption	rs597045	A	T	0.694903	0.0101616	0.00171089	2.86e-09	OR5M8
Coffee consumption	rs6062682	C	T	0.534929	-0.0101876	0.00158066	1.16e-10	PCMTD2
Coffee consumption	rs61182982	C	T	0.84554	0.0138378	0.00215981	1.49e-10	CCDC33
Coffee consumption	rs66723169	C	A	0.768639	-0.0140497	0.00185218	3.32e-14	MC4R
Coffee consumption	rs73073176	C	T	0.869806	0.0227488	0.00232873	1.54e-22	RP11-507K12.1
Coffee consumption	rs75347775	G	A	0.754975	-0.0102908	0.00181021	1.31e-08	GDF15
Coffee consumption	rs9937053	G	A	0.577273	-0.0130711	0.00157839	1.22e-16	FTO
Coffee consumption	rs993885	G	A	0.633204	0.00990185	0.00162092	1.01e-09	ADCY2
Vigorous physical activity	rs111498403	A	G	0.0287426	0.149847	0.0326313	4.41e-06	HTR1E
Vigorous physical activity	rs112291856	G	C	0.0380236	0.135968	0.0282173	1.45e-06	SBF2
Vigorous physical activity	rs11703871	T	C	0.198625	-0.0672174	0.0135495	7.06e-07	MYH9
Vigorous physical activity	rs143760230	A	C	0.00691317	0.334326	0.0714485	2.89e-06	TNK2
Vigorous physical activity	rs16863926	A	G	0.189765	0.0632193	0.0138127	4.74e-06	MROH9
Vigorous physical activity	rs17567367	A	G	0.33468	0.0597888	0.0114783	1.91e-07	GRAMD3
Vigorous physical activity	rs2253491	A	G	0.206942	-0.0619194	0.013321	3.36e-06	HLA-C
Vigorous physical activity	rs3792711	C	T	0.360131	-0.0564018	0.0113083	6.15e-07	CORIN
Vigorous physical activity	rs6042566	G	A	0.0122267	0.232392	0.0490995	2.22e-06	SIRPB2
Vigorous physical activity	rs72838684	T	C	0.0312969	0.144396	0.0310487	3.32e-06	C17orf51
Vigorous physical activity	rs75175086	C	T	0.246082	-0.0615647	0.0125814	9.97e-07	FOXP1
Vigorous physical activity	rs76519766	C	T	0.0260927	0.154263	0.0337551	4.9e-06	OTOL1
Vigorous physical activity	rs9650690	T	C	0.198742	0.0635687	0.0136845	3.41e-06	ADAMTSL1
Vigorous physical activity	rs9892559	A	C	0.163181	-0.0695272	0.0146858	2.21e-06	SMG6
Heavy physical work	rs11241282	G	T	0.211026	0.0215153	0.00422127	3.46e-07	KCNN2
Heavy physical work	rs11649468	T	C	0.294615	0.0178341	0.00375908	2.1e-06	XYLT1
Heavy physical work	rs11708955	C	T	0.308177	-0.0182166	0.00370062	8.55e-07	DAG1
Heavy physical work	rs117525990	A	G	0.0269195	-0.0485865	0.010553	4.15e-06	SORCS3
Heavy physical work	rs146408910	C	T	0.00612168	0.119558	0.0243328	8.96e-07	DLC1
Heavy physical work	rs16941244	G	C	0.147016	0.0226562	0.00481655	2.56e-06	FOXF1
Heavy physical work	rs1849581	A	G	0.384385	0.0162198	0.00352524	4.21e-06	NCAM2
Heavy physical work	rs341415	A	T	0.11817	-0.0269261	0.0053039	3.85e-07	RORA
Heavy physical work	rs35233560	G	A	0.276009	-0.0191067	0.00385234	7.07e-07	MAT2B
Heavy physical work	rs4602533	C	T	0.126023	0.0247454	0.00519787	1.93e-06	HELT
Heavy physical work	rs62472536	G	A	0.0405476	0.0421207	0.00876347	1.54e-06	BMT2
Heavy physical work	rs639863	G	A	0.448765	-0.0166932	0.00344518	1.27e-06	PKNOX2
Heavy physical work	rs6438690	G	A	0.0220446	-0.056678	0.0116974	1.27e-06	SLC15A2
Heavy physical work	rs72662220	G	A	0.0367227	0.0440046	0.00910887	1.36e-06	PLPP3
Heavy physical work	rs75188332	G	T	0.106952	-0.0257222	0.00553553	3.38e-06	TG
Heavy physical work	rs75278458	A	G	0.0594321	-0.033871	0.00723197	2.82e-06	GNB5
Heavy physical work	rs76836923	C	T	0.0442307	0.039278	0.00831731	2.33e-06	PCDH9
Heavy physical work	rs77046283	C	G	0.384421	0.0161522	0.00351311	4.28e-06	PPA2
Heavy physical work	rs79520718	T	G	0.0413032	-0.0429793	0.00874751	8.97e-07	TFDP1
Heavy physical work	rs9375188	T	C	0.486372	-0.0211726	0.00342744	6.54e-10	POU3F2
Heavy physical work	rs9527051	C	T	0.489717	0.0171854	0.00341901	5.01e-07	OLFM4
Body mass index	rs1016287	T	C	0.325	0.0254	0.0044	5.87e-09	FANCL
Body mass index	rs10182181	A	G	0.5	-0.0366	0.0039	3.909e-21	ADCY3
Body mass index	rs10733682	A	G	0.425	0.0229	0.0041	1.665e-08	LMX1B
Body mass index	rs10767664	A	T	0.7833	0.0456	0.0054	1.877e-17	BDNF
Body mass index	rs10938397	A	G	0.5667	-0.0404	0.0041	2.984e-23	GNPDA2
Body mass index	rs10968576	G	A	0.2917	0.0289	0.0043	1.035e-11	LINGO2
Body mass index	rs11074446	C	T	0.175	-0.0312	0.0057	4.365e-08	GP2
Body mass index	rs11165643	C	T	0.425	-0.023	0.004	5.757e-09	PTBP2
Body mass index	rs1121980	A	G	0.475	0.0774	0.0039	4.866e-86	FTO
Body mass index	rs11663558	A	G	0.5	-0.027	0.0046	4.369e-09	NPC1
Body mass index	rs11672660	C	T	0.825	0.0321	0.005	1.596e-10	GIPR
Body mass index	rs12042908	A	G	0.425	0.0272	0.004	5.934e-12	FPGT-TNNI3K,TNNI3K
Body mass index	rs12401738	A	G	0.425	0.0256	0.0041	6.09e-10	DNAJB4,GIPC2
Body mass index	rs12446632	A	G	0.1333	-0.0432	0.0058	1.446e-13	GPRC5B
Body mass index	rs12529728	G	A	0.1	0.0462	0.0051	1.758e-19	TFAP2B
Body mass index	rs13011109	G	C	0.6917	0.0224	0.004	1.635e-08	FANCL
Body mass index	rs13098327	G	A	0.8167	-0.0333	0.0049	1.116e-11	CADM2
Body mass index	rs13417156	T	C	0.6167	-0.0243	0.0044	2.429e-08	EHBP1
Body mass index	rs1516725	T	C	0.0917	-0.0466	0.0059	1.914e-15	DGKG,ETV5
Body mass index	rs16851483	G	T	0.9083	-0.0524	0.0096	4.806e-08	RASA2
Body mass index	rs17024393	C	T	0.04167	0.0713	0.0114	3.531e-10	GNAI3,GNAT2
Body mass index	rs1928295	C	T	0.425	-0.0258	0.0039	3.421e-11	TLR4
Body mass index	rs2060604	T	C	0.5583	0.0232	0.004	4.061e-09	HNF4G
Body mass index	rs2112347	G	T	0.375	-0.0298	0.0041	3.148e-13	POC5
Body mass index	rs2303108	C	T	0.675	0.0278	0.0043	8.525e-11	ZC3H4
Body mass index	rs3127553	G	A	0.3667	0.0259	0.0042	4.576e-10	AGBL4
Body mass index	rs3817334	C	T	0.55	-0.0265	0.004	2.469e-11	MTCH2
Body mass index	rs4929923	C	T	0.7167	0.0235	0.0041	9.053e-09	TRIM66
Body mass index	rs4981693	G	A	0.2083	-0.0336	0.0054	4.902e-10	PRKD1
Body mass index	rs543874	G	A	0.2667	0.0603	0.005	9.613e-34	SEC16B
Body mass index	rs6091540	C	T	0.725	0.0297	0.0044	2.154e-11	ZFP64
Body mass index	rs6465468	G	T	0.675	-0.0245	0.0045	4.98e-08	ASB4
Body mass index	rs6548237	A	C	0.1333	-0.0687	0.0052	3.546e-40	TMEM18
Body mass index	rs663129	A	G	0.2833	0.0567	0.0046	3.486e-34	MC4R
Body mass index	rs7138803	G	A	0.5583	-0.0348	0.0041	1.803e-17	BCDIN3D
Body mass index	rs7141420	T	C	0.6167	0.0262	0.0039	1.45e-11	NRXN3
Body mass index	rs7239883	G	A	0.3167	0.0231	0.0041	1.511e-08	RIT2
Body mass index	rs7531118	T	C	0.3917	-0.0341	0.0041	3.903e-17	NEGR1
Body mass index	rs8055138	T	C	0.3596	0.0303	0.0043	2.093e-12	ATP2A1
Body mass index	rs8097783	A	G	0.1167	-0.0512	0.0076	2.186e-11	MC4R
Body mass index	rs9462027	G	A	0.7417	-0.0273	0.0044	4.597e-10	UHRF1BP1
WHR	rs10195252	T	C	0.5583	0.044	0.0044	1e-23	COBLL1
WHR	rs1045241	C	T	0.6917	0.027	0.0049	3.5e-08	TNFAIP8
WHR	rs10804591	A	C	0.85	0.035	0.0054	1.2e-10	PLXND1
WHR	rs10911792	G	C	0.3333	0.028	0.005	1.8e-08	C1orf105
WHR	rs11048470	T	G	0.2333	0.033	0.0049	1.9e-11	ITPR2
WHR	rs11075985	A	C	0.4833	0.039	0.0045	5e-18	FTO
WHR	rs11989744	C	T	0.7417	0.035	0.0061	5.4e-09	NKX2-6
WHR	rs12317176	T	C	0.6167	0.026	0.0046	3.1e-08	CCDC92,DNAH10
WHR	rs12679556	G	T	0.2083	0.03	0.0052	7.4e-09	MSC
WHR	rs1294421	G	T	0.6	0.033	0.0046	8.3e-13	LY86
WHR	rs1358980	T	C	0.45	0.049	0.0048	2.4e-24	VEGFA
WHR	rs1394461	C	G	0.2583	0.035	0.0063	3.6e-08	CNTN5
WHR	rs1443512	A	C	0.2	0.037	0.0051	2.4e-13	HOXC13
WHR	rs17819328	G	T	0.45	0.032	0.0046	1.8e-12	PPARG
WHR	rs1936805	T	C	0.55	0.044	0.0044	7e-24	RSPO3
WHR	rs2179129	A	G	0.55	0.026	0.0045	1.2e-08	ZNRF3
WHR	rs2765539	C	T	0.2917	-0.031	0.005	2.8e-10	TBX15
WHR	rs3902751	A	G	0.225	0.032	0.0051	6.4e-10	NFE2L3
WHR	rs4471313	G	T	0.2768	-0.03	0.0052	7.5e-09	GORAB
WHR	rs4646404	G	A	0.625	0.03	0.0051	3.1e-09	PEMT
WHR	rs4846565	A	G	0.3333	-0.048	0.0046	3.7e-25	ZC3H11B
WHR	rs489693	A	C	0.4083	0.029	0.0047	1e-09	MC4R
WHR	rs863750	T	C	0.5333	0.027	0.0045	1e-09	FAM101A,RP11-214K3.25
WHR	rs9687846	A	G	0.1917	0.034	0.0057	3.4e-09	C5orf67
WHR	rs9860730	A	G	0.7667	0.042	0.0048	3.8e-18	ADAMTS9
WHR adjusted for BMI	rs10195252	T	C	0.5583	0.052	0.0046	4.7e-30	COBLL1
WHR adjusted for BMI	rs1045241	C	T	0.6917	0.034	0.005	6.6e-12	TNFAIP8
WHR adjusted for BMI	rs10804591	A	C	0.85	0.04	0.0056	6.1e-13	PLXND1
WHR adjusted for BMI	rs10919388	A	C	0.2833	-0.033	0.0052	4.8e-10	GORAB
WHR adjusted for BMI	rs10991437	A	C	0.1	0.04	0.0072	2.8e-08	ABCA1
WHR adjusted for BMI	rs11231693	A	G	0.0417	0.068	0.01	2.7e-11	MACROD1
WHR adjusted for BMI	rs12454712	T	C	0.6333	0.035	0.0057	1.1e-09	BCL2
WHR adjusted for BMI	rs12489828	G	T	0.5167	0.029	0.0046	2.6e-10	NT5DC2
WHR adjusted for BMI	rs12679556	G	T	0.2083	0.033	0.0052	2.1e-10	MSC
WHR adjusted for BMI	rs1294410	C	T	0.625	0.037	0.0046	1.6e-15	LY86
WHR adjusted for BMI	rs1358980	T	C	0.45	0.06	0.0049	3.7e-34	VEGFA
WHR adjusted for BMI	rs1443512	A	C	0.2	0.04	0.0052	1.1e-14	HOXC13
WHR adjusted for BMI	rs1463679	T	G	0.175	0.04	0.0052	6.1e-15	SSPN
WHR adjusted for BMI	rs1776897	G	T	0.075	0.052	0.009	6.8e-09	HMGA1
WHR adjusted for BMI	rs17819328	G	T	0.45	0.035	0.0047	4.6e-14	PPARG
WHR adjusted for BMI	rs1936807	G	C	0.55	0.052	0.0045	3.3e-30	RSPO3
WHR adjusted for BMI	rs2179129	A	G	0.55	0.029	0.0046	2.1e-10	ZNRF3
WHR adjusted for BMI	rs2213732	G	A	0.4825	0.029	0.0045	1.3e-10	DNM3
WHR adjusted for BMI	rs2371767	G	C	0.7917	0.056	0.0052	1.2e-26	ADAMTS9
WHR adjusted for BMI	rs2645294	C	T	0.4655	-0.035	0.0046	1.5e-14	WARS2
WHR adjusted for BMI	rs2820443	C	T	0.3	-0.062	0.005	5.7e-35	ZC3H11B
WHR adjusted for BMI	rs2925979	T	C	0.2833	0.032	0.0049	3.4e-11	CMIP
WHR adjusted for BMI	rs3805389	A	G	0.2417	0.027	0.005	4.6e-08	NMU
WHR adjusted for BMI	rs3902751	A	G	0.225	0.039	0.0052	1.3e-13	NFE2L3
WHR adjusted for BMI	rs4646404	G	A	0.625	0.034	0.0051	5.3e-11	PEMT
WHR adjusted for BMI	rs6090583	A	G	0.4333	0.029	0.0045	2.8e-10	EYA2
WHR adjusted for BMI	rs7133378	G	A	0.6333	0.038	0.0049	7.2e-15	CCDC92,DNAH10
WHR adjusted for BMI	rs736825	G	C	0.35	0.031	0.0055	1.9e-08	HOXC4,HOXC6,RP11-834C11.12
WHR adjusted for BMI	rs7705502	A	G	0.2917	0.027	0.0048	1.9e-08	CPEB4
WHR adjusted for BMI	rs7830933	A	G	0.7417	0.037	0.0053	1.2e-12	NKX2-6
WHR adjusted for BMI	rs7917772	A	G	0.6833	0.027	0.0046	5.5e-09	SFXN2
WHR adjusted for BMI	rs8066985	A	G	0.5167	0.026	0.0045	4e-09	KCNJ2
WHR adjusted for BMI	rs905938	C	T	0.325	-0.034	0.0054	4.9e-10	DCST2
WHR adjusted for BMI	rs9687846	A	G	0.1917	0.041	0.0059	3.8e-12	C5orf67
WHR adjusted for BMI	rs9991328	T	C	0.4833	0.028	0.0045	3.4e-10	FAM13A
Type 2 diabetes	rs1007090	T	C	0.3316	-0.044	0.0068	1.01e-10	RALY
Type 2 diabetes	rs10406431	A	G	0.5626	0.0603	0.0065	1.56e-20	EML2
Type 2 diabetes	rs10419627	A	G	0.591	0.0431	0.0065	3.15e-11	FARSA
Type 2 diabetes	rs10516495	A	T	0.3128	-0.0418	0.0069	1.46e-09	SLC9B1
Type 2 diabetes	rs1061810	A	C	0.2867	0.0502	0.007	8.31e-13	HSD17B12
Type 2 diabetes	rs10750397	A	G	0.2829	0.0394	0.0071	3.13e-08	ETS1
Type 2 diabetes	rs10773051	T	C	0.235	-0.0411	0.0075	4.98e-08	FAM101A,RP11-214K3.25
Type 2 diabetes	rs10811647	C	G	0.5826	-0.0433	0.0065	2.55e-11	RP11-145E5.5
Type 2 diabetes	rs10811660	A	G	0.1704	-0.1598	0.0086	2.54e-77	RP11-145E5.5
Type 2 diabetes	rs10830963	C	G	0.7208	-0.101	0.0071	1.12e-45	MTNR1B
Type 2 diabetes	rs10848958	T	C	0.1966	-0.0451	0.0083	4.97e-08	PARP11
Type 2 diabetes	rs10882099	T	C	0.5879	0.1095	0.0065	7.73e-64	HHEX
Type 2 diabetes	rs10937721	C	G	0.5893	0.085	0.0066	5.39e-38	WFS1
Type 2 diabetes	rs10974438	A	C	0.6416	-0.0514	0.0067	1.71e-14	GLIS3
Type 2 diabetes	rs11023461	C	G	0.9242	-0.0751	0.0129	5.49e-09	KCNQ1
Type 2 diabetes	rs11023938	T	C	0.1768	0.0478	0.0087	3.79e-08	KCNQ1
Type 2 diabetes	rs11063029	T	C	0.0581	0.0858	0.0138	5.36e-10	CCND2
Type 2 diabetes	rs11257655	T	C	0.2169	0.0859	0.0077	1.46e-28	CDC123
Type 2 diabetes	rs1127215	T	C	0.4153	-0.0491	0.0065	3.92e-14	PTGFRN
Type 2 diabetes	rs11496066	T	C	0.8173	0.0508	0.0083	8.17e-10	FBXL13
Type 2 diabetes	rs115505614	T	C	0.0502	0.1657	0.0149	7.58e-29	GIN1
Type 2 diabetes	rs11599737	A	G	0.0973	-0.0901	0.0112	8.81e-16	TCF7L2
Type 2 diabetes	rs11603164	T	G	0.7052	0.0452	0.007	1.17e-10	CCDC67
Type 2 diabetes	rs116425039	A	G	0.012	-0.272	0.0348	5.08e-15	TCF7L2
Type 2 diabetes	rs11680058	A	G	0.8648	0.0581	0.0104	2.08e-08	FAM49A
Type 2 diabetes	rs11688682	C	G	0.2721	-0.0581	0.0076	2.93e-14	GLI2
Type 2 diabetes	rs11708067	A	G	0.775	0.0882	0.0077	5.05e-30	ADCY5
Type 2 diabetes	rs11709077	A	G	0.1264	-0.104	0.0097	1.26e-26	PPARG
Type 2 diabetes	rs11759026	A	G	0.768	-0.066	0.0075	2.04e-18	CENPW
Type 2 diabetes	rs11842871	T	G	0.2669	-0.04	0.0073	4.83e-08	HMGB1
Type 2 diabetes	rs11856307	A	C	0.5706	0.047	0.0065	4.48e-13	C2CD4A
Type 2 diabetes	rs11885451	T	C	0.4888	-0.037	0.0065	1.2e-08	ZFP36L2
Type 2 diabetes	rs11967262	C	G	0.5142	-0.0378	0.0065	5.78e-09	VEGFA
Type 2 diabetes	rs12001437	T	C	0.6309	-0.0402	0.0066	1.1e-09	DCAF12
Type 2 diabetes	rs12140153	T	G	0.0953	-0.0645	0.0113	1.17e-08	PATJ
Type 2 diabetes	rs12245680	T	C	0.8954	-0.146	0.0105	3.41e-44	TCF7L2
Type 2 diabetes	rs12419690	A	G	0.5524	-0.0351	0.0064	3.89e-08	CRY2
Type 2 diabetes	rs12454712	T	C	0.6129	0.0477	0.0068	2.4e-12	BCL2
Type 2 diabetes	rs12555274	C	G	0.2646	0.1068	0.0072	1.88e-49	RP11-145E5.5
Type 2 diabetes	rs1260326	T	C	0.3931	-0.0644	0.0066	1.62e-22	GCKR
Type 2 diabetes	rs12680692	A	T	0.3206	0.0413	0.0071	6.6e-09	LONRF1
Type 2 diabetes	rs12719778	T	C	0.5365	0.0381	0.0065	4.38e-09	ARHGAP39
Type 2 diabetes	rs12910361	A	G	0.2926	-0.0814	0.007	3.95e-31	HMG20A
Type 2 diabetes	rs13040225	A	T	0.5361	0.0433	0.0064	1.21e-11	CEBPB
Type 2 diabetes	rs13130484	T	C	0.4296	0.0435	0.0067	8.49e-11	GNPDA2
Type 2 diabetes	rs1316776	A	C	0.3517	-0.0433	0.0067	1.04e-10	DMGDH
Type 2 diabetes	rs13179413	T	C	0.2772	0.0566	0.0072	4.71e-15	C5orf67
Type 2 diabetes	rs13389219	T	C	0.4014	-0.0605	0.0065	1.17e-20	COBLL1
Type 2 diabetes	rs13396935	A	G	0.1714	-0.0513	0.0085	1.46e-09	TMEM18
Type 2 diabetes	rs1359790	A	G	0.2791	-0.0817	0.0071	1.76e-30	SPRY2
Type 2 diabetes	rs13737	T	G	0.2406	-0.0481	0.0075	1.77e-10	IMP3
Type 2 diabetes	rs1412234	T	C	0.6739	-0.0393	0.0068	7.71e-09	LINGO2
Type 2 diabetes	rs141521721	A	C	0.0233	0.1212	0.0214	1.39e-08	PDE3B
Type 2 diabetes	rs1426371	A	G	0.2659	-0.0517	0.0073	1.74e-12	WSCD2
Type 2 diabetes	rs1431841	T	G	0.2113	0.0429	0.0077	3.08e-08	RIT2
Type 2 diabetes	rs145003494	A	G	0.0102	0.2848	0.0348	2.55e-16	TCF7L2
Type 2 diabetes	rs145678014	T	G	0.0426	-0.1048	0.0163	1.4e-10	QSER1
Type 2 diabetes	rs1493694	T	C	0.1096	0.08	0.0102	3.35e-15	NOTCH2
Type 2 diabetes	rs1496653	A	G	0.7887	0.0665	0.0079	2.49e-17	UBE2E2
Type 2 diabetes	rs1561927	T	C	0.7328	-0.042	0.0072	6.12e-09	AC026248.1
Type 2 diabetes	rs1562396	A	G	0.6796	-0.0555	0.0069	9.64e-16	KLF14
Type 2 diabetes	rs1573090	T	G	0.5328	0.0458	0.0065	1.72e-12	IL20RA
Type 2 diabetes	rs1665901	A	T	0.6576	0.0398	0.0068	4.97e-09	BEND3
Type 2 diabetes	rs16841827	A	G	0.063	-0.0822	0.0133	6.34e-10	CYTIP
Type 2 diabetes	rs17030845	T	C	0.1007	-0.1191	0.0108	2.35e-28	THADA
Type 2 diabetes	rs1708302	T	C	0.4885	-0.0909	0.0064	5.77e-46	JAZF1
Type 2 diabetes	rs17122772	C	G	0.7736	-0.0428	0.0077	3.31e-08	SLC7A7
Type 2 diabetes	rs17168486	T	C	0.1802	0.0672	0.0083	4.5e-16	DGKB
Type 2 diabetes	rs17250977	A	G	0.9628	-0.1178	0.0178	3.64e-11	ANKH
Type 2 diabetes	rs17261179	T	C	0.5154	0.0355	0.0064	2.72e-08	ITGA1
Type 2 diabetes	rs17522122	T	G	0.474	0.0356	0.0064	2.49e-08	AKAP6
Type 2 diabetes	rs17744783	A	T	0.1073	0.0577	0.0103	1.87e-08	NKX2-2
Type 2 diabetes	rs17772814	A	G	0.0857	-0.0746	0.0125	2.13e-09	MYC
Type 2 diabetes	rs17791513	A	G	0.9323	0.1016	0.0132	1.35e-14	TLE4
Type 2 diabetes	rs1783541	T	C	0.201	0.0608	0.0081	4.65e-14	SCYL1
Type 2 diabetes	rs1800961	T	C	0.0349	0.1602	0.0175	5.1e-20	HNF4A
Type 2 diabetes	rs1872992	A	G	0.7414	-0.0457	0.0072	2.52e-10	SSPN
Type 2 diabetes	rs189117855	A	C	0.0289	0.1131	0.0197	9.15e-09	ACADS
Type 2 diabetes	rs1903002	C	G	0.4944	-0.0362	0.0064	1.45e-08	FAM13A
Type 2 diabetes	rs1999536	C	G	0.5732	-0.0404	0.0065	4.86e-10	EYA2
Type 2 diabetes	rs2023681	A	G	0.087	-0.0826	0.0115	7.4e-13	HORMAD2
Type 2 diabetes	rs2028150	C	G	0.5982	0.0537	0.0065	1.31e-16	SPRED2
Type 2 diabetes	rs2066827	T	G	0.7675	-0.0473	0.0081	4.44e-09	CDKN1B
Type 2 diabetes	rs2080385	T	G	0.2489	-0.0551	0.0074	1.24e-13	CEP68
Type 2 diabetes	rs2107133	A	G	0.8727	0.0643	0.0097	4.02e-11	HNF1B
Type 2 diabetes	rs2215383	T	C	0.4625	-0.0641	0.0064	1.06e-23	DGKB
Type 2 diabetes	rs2237895	A	C	0.573	-0.0892	0.0066	1.15e-41	KCNQ1
Type 2 diabetes	rs2258238	A	T	0.8963	-0.102	0.0106	5.14e-22	HMGA2
Type 2 diabetes	rs2280141	T	G	0.5118	0.0489	0.0064	1.91e-14	PLEKHA1
Type 2 diabetes	rs2289739	T	G	0.3556	0.0469	0.0067	2.58e-12	LTK
Type 2 diabetes	rs2290203	A	G	0.2047	0.0604	0.0079	1.45e-14	PRC1
Type 2 diabetes	rs2307111	T	C	0.6039	0.0502	0.0065	1.05e-14	POC5
Type 2 diabetes	rs231360	T	C	0.3963	0.0576	0.0067	8.27e-18	KCNQ1
Type 2 diabetes	rs2351707	T	C	0.7178	-0.0644	0.007	4.3e-20	AP3S2,C15orf38-AP3S2
Type 2 diabetes	rs243019	T	C	0.5359	-0.0588	0.0064	3.37e-20	BCL11A
Type 2 diabetes	rs2456530	T	C	0.126	0.054	0.0096	2.07e-08	ONECUT1
Type 2 diabetes	rs262549	C	G	0.8067	-0.0474	0.0082	6.48e-09	UHRF1
Type 2 diabetes	rs2767036	A	C	0.7086	-0.0389	0.007	2.94e-08	PDHX
Type 2 diabetes	rs2796441	A	G	0.406	-0.0674	0.0065	2.97e-25	TLE1
Type 2 diabetes	rs2800733	A	G	0.7164	0.0516	0.0071	4.25e-13	RSPO3
Type 2 diabetes	rs2812539	T	G	0.7021	0.051	0.007	3.59e-13	C10orf35
Type 2 diabetes	rs2820446	C	G	0.7076	0.0593	0.007	2.83e-17	ZC3H11B
Type 2 diabetes	rs28533815	T	C	0.2507	-0.0748	0.008	5.45e-21	GPSM1
Type 2 diabetes	rs2862874	T	G	0.6061	0.036	0.0066	4.83e-08	FANCL
Type 2 diabetes	rs28819812	A	C	0.3218	-0.0396	0.0072	4.22e-08	PDGFC
Type 2 diabetes	rs2896177	A	G	0.5413	-0.0367	0.0064	9.13e-09	PPP4R3A
Type 2 diabetes	rs2925979	T	C	0.2987	0.0546	0.007	7.07e-15	CMIP
Type 2 diabetes	rs2972144	A	G	0.3618	-0.0911	0.0066	2.19e-43	IRS1
Type 2 diabetes	rs31229	A	G	0.6329	-0.0381	0.0066	7.65e-09	ARL15
Type 2 diabetes	rs320369	A	G	0.3232	0.0372	0.0068	4.6e-08	FAM46C
Type 2 diabetes	rs329122	A	G	0.4292	0.0366	0.0065	1.72e-08	JADE2
Type 2 diabetes	rs34048824	T	C	0.5692	0.0364	0.0065	2.06e-08	DNMT3A
Type 2 diabetes	rs340874	T	C	0.449	-0.0678	0.0065	1.56e-25	PROX1
Type 2 diabetes	rs34298980	T	C	0.4994	0.0379	0.0067	1.55e-08	LRFN2
Type 2 diabetes	rs34584161	A	G	0.7609	0.0468	0.0075	5.36e-10	RNF6
Type 2 diabetes	rs34715063	T	C	0.8778	-0.0772	0.0099	8.4e-15	RASGRP1
Type 2 diabetes	rs348330	A	G	0.6399	-0.0492	0.0067	2.1e-13	ABCB10
Type 2 diabetes	rs34855406	C	G	0.2746	0.049	0.0071	5.89e-12	FAM134C
Type 2 diabetes	rs34990153	A	G	0.5601	0.0476	0.0065	2.26e-13	MSRA
Type 2 diabetes	rs35011184	A	G	0.2306	0.2822	0.0075	1.09e-306	TCF7L2
Type 2 diabetes	rs35318451	A	G	0.331	0.0478	0.007	9.5e-12	FBRSL1
Type 2 diabetes	rs35895680	A	C	0.323	-0.0554	0.0069	1.08e-15	GIP
Type 2 diabetes	rs36112520	A	G	0.1107	0.0783	0.0104	4.23e-14	HNF4A
Type 2 diabetes	rs36138276	A	G	0.4992	-0.0431	0.0066	6.4e-11	IL17REL
Type 2 diabetes	rs362307	T	C	0.0776	0.0704	0.0121	6.78e-09	HTT
Type 2 diabetes	rs3763277	T	G	0.7235	0.0412	0.0072	1.18e-08	E2F3
Type 2 diabetes	rs3768321	T	G	0.1993	0.084	0.008	4.75e-26	PABPC4
Type 2 diabetes	rs3774725	T	G	0.8489	0.0662	0.009	1.95e-13	ATXN7
Type 2 diabetes	rs3783394	A	G	0.3477	-0.038	0.0067	1.42e-08	MARK3
Type 2 diabetes	rs3786900	A	G	0.7307	0.0434	0.0072	1.89e-09	PEPD
Type 2 diabetes	rs3798519	A	C	0.811	-0.0616	0.0082	4.6e-14	TFAP2B
Type 2 diabetes	rs3802177	A	G	0.3154	-0.1077	0.0069	9.16e-55	SLC30A8
Type 2 diabetes	rs3808415	A	G	0.5575	-0.0349	0.0064	4.65e-08	TRPS1
Type 2 diabetes	rs3810291	A	G	0.6718	0.0434	0.0069	3.38e-10	ZC3H4
Type 2 diabetes	rs3847343	A	G	0.6108	0.0482	0.0067	6.34e-13	NEUROG3
Type 2 diabetes	rs3862948	A	C	0.235	0.0414	0.0075	3.98e-08	RBBP5
Type 2 diabetes	rs3887925	T	C	0.545	0.0539	0.0065	1.01e-16	ST6GAL1
Type 2 diabetes	rs41267090	A	T	0.9383	-0.0812	0.0138	4.22e-09	EHMT2
Type 2 diabetes	rs4148856	C	G	0.7828	0.047	0.0077	1.31e-09	ABCB9
Type 2 diabetes	rs429358	T	C	0.8473	0.0746	0.0091	2.62e-16	APOE
Type 2 diabetes	rs4368494	A	G	0.2976	-0.054	0.007	1.39e-14	ADAMTS9
Type 2 diabetes	rs459193	A	G	0.2594	-0.0722	0.0073	6.78e-23	C5orf67
Type 2 diabetes	rs4688760	T	C	0.6828	0.042	0.007	2.14e-09	RBM6
Type 2 diabetes	rs4709746	T	C	0.1313	-0.0567	0.0096	3.95e-09	QKI
Type 2 diabetes	rs474513	A	G	0.5162	0.0399	0.0064	4.18e-10	SLC22A3
Type 2 diabetes	rs4776970	A	T	0.642	0.0378	0.0067	1.69e-08	MAP2K5
Type 2 diabetes	rs4804833	A	G	0.3912	0.048	0.0066	3.42e-13	MAP2K7
Type 2 diabetes	rs4812034	T	G	0.5465	0.0416	0.0064	7.35e-11	GNAS
Type 2 diabetes	rs490689	A	G	0.2002	0.0543	0.008	8.86e-12	SEC16B
Type 2 diabetes	rs4925109	A	G	0.3177	0.0476	0.0069	5.65e-12	RAI1
Type 2 diabetes	rs4929965	A	G	0.3813	0.0668	0.0068	9.67e-23	TH
Type 2 diabetes	rs4977213	T	C	0.6281	-0.0507	0.0069	2.19e-13	BOP1
Type 2 diabetes	rs508419	A	G	0.2356	-0.0811	0.0075	5.43e-27	ANK1
Type 2 diabetes	rs5215	T	C	0.6272	-0.0706	0.0066	9.85e-27	KCNJ11
Type 2 diabetes	rs55653563	A	C	0.7333	0.0435	0.0072	1.73e-09	ZNF169
Type 2 diabetes	rs55872725	T	C	0.4175	0.122	0.0065	8.51e-79	FTO
Type 2 diabetes	rs55911137	C	G	0.0259	-0.1454	0.0214	9.94e-12	CCND1
Type 2 diabetes	rs55973554	A	G	0.3215	0.039	0.0068	1e-08	GLP2R
Type 2 diabetes	rs56187241	T	C	0.0451	0.1014	0.0157	1.07e-10	PCGF3
Type 2 diabetes	rs56337234	T	C	0.4978	-0.0548	0.0066	9.75e-17	FGFR3
Type 2 diabetes	rs56348580	C	G	0.3082	-0.0617	0.0069	4.31e-19	HNF1A
Type 2 diabetes	rs569255	A	G	0.5393	-0.0396	0.0064	5.64e-10	SLC12A8
Type 2 diabetes	rs572033	A	G	0.0376	0.1028	0.0172	2.14e-09	ANK1
Type 2 diabetes	rs5758223	A	G	0.7134	0.0401	0.0071	1.78e-08	EP300
Type 2 diabetes	rs576674	A	G	0.8313	-0.0538	0.0086	3.7e-10	KL
Type 2 diabetes	rs58432198	T	C	0.1172	-0.0636	0.0103	5.71e-10	FAF1
Type 2 diabetes	rs58642235	T	C	0.8612	-0.0566	0.0094	1.9e-09	ERN1
Type 2 diabetes	rs601945	A	G	0.8259	-0.0849	0.0086	4.66e-23	HLA-DRB1
Type 2 diabetes	rs61676547	C	G	0.1937	0.0525	0.0081	7.42e-11	BPTF
Type 2 diabetes	rs61939481	T	C	0.9318	-0.0714	0.0127	1.74e-08	USP44
Type 2 diabetes	rs62107261	T	C	0.9541	0.1019	0.0161	2.62e-10	FAM150B
Type 2 diabetes	rs62271373	A	T	0.0547	0.0882	0.0144	1.03e-09	TSC22D2
Type 2 diabetes	rs62492368	A	G	0.3123	0.044	0.0069	1.92e-10	AOC1
Type 2 diabetes	rs62563593	A	G	0.6063	-0.0394	0.0065	1.28e-09	HAUS6
Type 2 diabetes	rs6459737	A	G	0.338	-0.0583	0.0067	3.31e-18	UBE3C
Type 2 diabetes	rs648795	A	T	0.4146	0.0391	0.0065	1.71e-09	RREB1
Type 2 diabetes	rs6545714	A	G	0.6081	-0.0363	0.0065	2.25e-08	FANCL
Type 2 diabetes	rs6557267	T	C	0.4201	0.036	0.0065	2.93e-08	RGS17
Type 2 diabetes	rs6600191	T	C	0.8246	0.0587	0.0085	4.47e-12	FAM234A
Type 2 diabetes	rs672271	T	C	0.9062	-0.06	0.011	4.83e-08	RFX3
Type 2 diabetes	rs67232546	T	C	0.2047	0.0531	0.008	2.51e-11	ETS1
Type 2 diabetes	rs6808574	T	C	0.3885	-0.061	0.0066	2.29e-20	LPP
Type 2 diabetes	rs6821438	A	G	0.5342	0.0397	0.0064	5.1e-10	SMARCAD1
Type 2 diabetes	rs6884702	A	G	0.6055	-0.0399	0.0065	7.92e-10	MRPS30
Type 2 diabetes	rs6885132	C	G	0.9036	0.077	0.011	2.49e-12	ANKH
Type 2 diabetes	rs6937438	A	G	0.7112	-0.0514	0.007	2.35e-13	VEGFA
Type 2 diabetes	rs702634	A	G	0.689	0.0503	0.0069	3.37e-13	ARL15
Type 2 diabetes	rs703972	C	G	0.4676	-0.0698	0.0065	5.77e-27	ZMIZ1
Type 2 diabetes	rs7076754	A	G	0.1681	-0.0872	0.0087	1.08e-23	TCF7L2
Type 2 diabetes	rs7124681	A	C	0.4106	0.0362	0.0065	2.45e-08	CELF1
Type 2 diabetes	rs7178762	T	C	0.5364	-0.0387	0.0064	1.37e-09	USP3
Type 2 diabetes	rs7240767	T	C	0.626	-0.0372	0.0066	1.71e-08	LAMA1
Type 2 diabetes	rs72802358	C	G	0.1032	-0.1135	0.0107	2.22e-26	CTRB2
Type 2 diabetes	rs72926982	A	T	0.0846	0.074	0.0114	8.93e-11	TCF4
Type 2 diabetes	rs738409	C	G	0.7743	-0.0436	0.0076	1.17e-08	PNPLA3
Type 2 diabetes	rs739846	A	G	0.0761	0.0877	0.0119	2.02e-13	SUGP1
Type 2 diabetes	rs74486672	T	C	0.0357	0.1156	0.0175	3.81e-11	UBE2E2
Type 2 diabetes	rs745805	A	T	0.82	0.0632	0.0084	4.52e-14	ACSL1
Type 2 diabetes	rs7572970	A	G	0.2659	-0.0447	0.0072	6.12e-10	RBMS1
Type 2 diabetes	rs76074250	A	G	0.7971	-0.0463	0.0081	9.31e-09	MRPL23
Type 2 diabetes	rs76263492	T	G	0.0452	0.0897	0.0156	8.94e-09	CACNA2D3
Type 2 diabetes	rs7633675	T	G	0.6837	-0.1085	0.0068	3.21e-57	IGF2BP2
Type 2 diabetes	rs7642311	A	G	0.8723	0.0545	0.0096	1.53e-08	GOLIM4
Type 2 diabetes	rs76471882	T	C	0.0468	0.0875	0.0154	1.31e-08	NDUFAF6
Type 2 diabetes	rs7667864	A	C	0.2838	-0.0402	0.0071	1.64e-08	DCAF16
Type 2 diabetes	rs7669833	A	T	0.2951	-0.0572	0.007	3.52e-16	TMEM154
Type 2 diabetes	rs76895963	T	G	0.9801	0.4826	0.0275	9.12e-69	CCND2
Type 2 diabetes	rs7732130	A	G	0.6992	-0.0606	0.007	5.69e-18	ZBED3
Type 2 diabetes	rs77464186	A	C	0.8357	0.1002	0.0087	9.3e-31	ARAP1
Type 2 diabetes	rs77536694	A	G	0.9774	-0.1259	0.0219	8.75e-09	OASL
Type 2 diabetes	rs77864822	A	G	0.9295	0.0753	0.0129	5.01e-09	NEDD1
Type 2 diabetes	rs7819706	A	G	0.8835	0.0669	0.0101	2.82e-11	LPL
Type 2 diabetes	rs78569745	T	G	0.9578	0.0988	0.0165	2.34e-09	P2RY1
Type 2 diabetes	rs7933438	A	G	0.1472	-0.058	0.0093	4.84e-10	ETS1
Type 2 diabetes	rs7966976	A	G	0.1964	-0.0751	0.0081	1.22e-20	KLHL42
Type 2 diabetes	rs7968902	T	G	0.4352	-0.0516	0.0065	1.88e-15	HMGA2
Type 2 diabetes	rs8008910	A	G	0.2192	0.0554	0.0076	4.22e-13	NRXN3
Type 2 diabetes	rs8071043	T	C	0.6738	-0.0523	0.0068	1.53e-14	ZZEF1
Type 2 diabetes	rs8097210	T	G	0.7325	-0.0537	0.0072	1.06e-13	MC4R
Type 2 diabetes	rs8192675	T	C	0.7121	0.0659	0.007	5.77e-21	SLC2A2
Type 2 diabetes	rs862320	T	C	0.4231	-0.0433	0.0065	2.55e-11	NFAT5
Type 2 diabetes	rs878521	A	G	0.2434	0.0618	0.0074	9.31e-17	CAMK2B
Type 2 diabetes	rs917195	T	C	0.2287	-0.0473	0.0077	1.03e-09	CRHR2
Type 2 diabetes	rs9267658	T	C	0.1489	-0.0716	0.0091	3.83e-15	SLC44A4
Type 2 diabetes	rs9316500	T	G	0.7121	0.0387	0.007	3.45e-08	DLEU1
Type 2 diabetes	rs9368222	A	C	0.2717	0.1379	0.0071	1.42e-83	CDKAL1
Type 2 diabetes	rs9379084	A	G	0.1121	-0.0994	0.0106	5.48e-21	RREB1
Type 2 diabetes	rs9430095	C	G	0.4934	0.0356	0.0065	4.16e-08	SRGAP2
Type 2 diabetes	rs9957320	T	G	0.1719	-0.0487	0.0085	9.34e-09	GRP
Systolic blood pressure	rs1000423	T	C	0.264495	0.000432023	0.000704322	0.53962	TBX2
Systolic blood pressure	rs10008637	C	T	0.463778	-0.00104001	0.000622097	0.0945681	SHROOM3
Systolic blood pressure	rs10028284	T	A	0.174114	0.000239428	0.000819227	0.770087	FAM13A
Systolic blood pressure	rs10048404	T	C	0.36637	-0.00049717	0.000643702	0.439901	WDR7
Systolic blood pressure	rs1006545	T	G	0.113276	0.000207001	0.000981053	0.832888	PAX2
Systolic blood pressure	rs10069690	T	C	0.257419	-0.000504455	0.000709334	0.476981	TERT
Systolic blood pressure	rs1010064	C	A	0.182711	0.000226496	0.000804513	0.778303	AEBP2
Systolic blood pressure	rs1012089	G	C	0.474399	-0.000413554	0.000622372	0.506383	PSMD7
Systolic blood pressure	rs10188003	T	C	0.391384	0.00053296	0.000636931	0.402727	MEIS1
Systolic blood pressure	rs10207726	T	C	0.291137	-0.00154529	0.000683949	0.0238622	MERTK
Systolic blood pressure	rs10224210	C	T	0.282023	0.000812364	0.000690602	0.239471	PRKAG2
Systolic blood pressure	rs10282122	T	C	0.334447	0.000183412	0.000657894	0.78041	GRIFIN
Systolic blood pressure	rs10420519	T	G	0.0342387	-0.00237114	0.00170781	0.165013	CBLC
Systolic blood pressure	rs1044822	T	C	0.154029	-0.00188087	0.000862458	0.0291972	TRIP12
Systolic blood pressure	rs10460108	G	A	0.47987	0.00155945	0.000623916	0.0124393	TSHZ1
Systolic blood pressure	rs1049212	G	A	0.429091	-0.000357081	0.000627954	0.5696	PPL
Systolic blood pressure	rs10501410	A	G	0.0665004	-0.00102845	0.00124992	0.410614	CLPB
Systolic blood pressure	rs1052501	T	C	0.160469	-0.0019392	0.000847568	0.0221411	ULK4
Systolic blood pressure	rs10749572	T	G	0.458408	-0.000868919	0.000622795	0.16296	DYDC2
Systolic blood pressure	rs10750441	T	C	0.330927	-5.06e-05	0.000658865	0.938752	ADAMTS15
Systolic blood pressure	rs10776752	T	G	0.0739726	-0.000758015	0.00118721	0.52316	WNT2B
Systolic blood pressure	rs10777213	A	G	0.478621	-0.000791304	0.000621525	0.202961	ATP2B1
Systolic blood pressure	rs10779795	G	A	0.337221	0.000152368	0.000657569	0.81676	PHF13
Systolic blood pressure	rs10782230	A	G	0.480609	-0.000266769	0.00062155	0.667778	NCOA7
Systolic blood pressure	rs10804330	C	T	0.43213	-0.000629071	0.000631502	0.319179	IRS1
Systolic blood pressure	rs10914124	C	T	0.390354	-0.00123308	0.000637141	0.0529515	XPR1
Systolic blood pressure	rs10941043	G	T	0.292622	0.000654459	0.000682328	0.337481	TARS
Systolic blood pressure	rs10980408	C	T	0.0351627	0.00079768	0.0016913	0.637186	SVEP1
Systolic blood pressure	rs11097909	C	T	0.148757	-0.00112236	0.000872752	0.198446	NPNT
Systolic blood pressure	rs11120093	T	C	0.405384	0.00105224	0.000632013	0.0959346	PFKFB2
Systolic blood pressure	rs11145807	G	A	0.404843	-0.000130528	0.000635395	0.837238	EGFL7
Systolic blood pressure	rs11159091	A	G	0.459339	-0.00107595	0.00062323	0.0842759	LTBP2
Systolic blood pressure	rs111866816	T	C	0.0715232	-0.00159107	0.00121149	0.189077	HHEX
Systolic blood pressure	rs11191580	C	T	0.0766452	0.00143259	0.001164	0.218418	NT5C2
Systolic blood pressure	rs11210029	G	A	0.360771	-3.75e-05	0.000647358	0.953783	FOXO6
Systolic blood pressure	rs11222084	T	A	0.373078	-0.00206608	0.000640943	0.00126652	ADAMTS8
Systolic blood pressure	rs11241313	T	C	0.310868	0.000775848	0.000671986	0.248272	TRIM36
Systolic blood pressure	rs112509803	C	G	0.12027	0.00104422	0.000964143	0.278786	MPP6
Systolic blood pressure	rs11252324	T	G	0.0757568	0.00069505	0.00117356	0.553679	KLF6
Systolic blood pressure	rs112854918	G	C	0.0224748	0.00575088	0.0020986	0.00613808	HORMAD2
Systolic blood pressure	rs113086489	T	C	0.454546	-0.000111075	0.000627006	0.85939	CLDN7
Systolic blood pressure	rs1133400	G	A	0.22229	0.000225653	0.000744928	0.761952	INPP5A
Systolic blood pressure	rs113695818	T	C	0.308388	0.00194005	0.000672753	0.00393009	RIMKLB
Systolic blood pressure	rs115262049	T	A	0.0892212	0.00125983	0.00109697	0.250779	HAAO
Systolic blood pressure	rs1154214	G	T	0.396173	-0.000574191	0.000636008	0.366631	CHST9
Systolic blood pressure	rs11585169	A	T	0.414468	1.46e-06	0.000630611	0.998152	ENSA
Systolic blood pressure	rs11592107	A	G	0.31096	0.000402418	0.000670754	0.548541	FGFR2
Systolic blood pressure	rs11604357	A	C	0.160769	0.000563282	0.000848055	0.506561	SYT13
Systolic blood pressure	rs11636952	C	T	0.305331	0.00141656	0.0006758	0.0360725	LMAN1L
Systolic blood pressure	rs11641374	A	C	0.407939	-0.000997939	0.000635201	0.11617	UBE2I
Systolic blood pressure	rs11655604	T	C	0.356772	-0.00057495	0.000648493	0.375299	BAHCC1
Systolic blood pressure	rs11672660	T	C	0.193096	-0.00102775	0.000784658	0.190262	GIPR
Systolic blood pressure	rs11694601	G	A	0.399513	0.000289161	0.000637958	0.650362	OLA1
Systolic blood pressure	rs117464403	A	G	0.0197178	-0.00215787	0.00223461	0.334218	SORCS3
Systolic blood pressure	rs11874246	T	C	0.293179	-0.000683259	0.000681492	0.316059	SETBP1
Systolic blood pressure	rs11925504	A	G	0.421606	0.000101468	0.000628278	0.871699	FGD5
Systolic blood pressure	rs11960210	C	T	0.370003	0.000114372	0.000642862	0.858793	EBF1
Systolic blood pressure	rs11977526	A	G	0.400146	-0.000291634	0.000633632	0.645332	IGFBP3
Systolic blood pressure	rs1199330	G	A	0.116421	0.000298379	0.000969254	0.758201	MRAS
Systolic blood pressure	rs12042924	C	T	0.466427	-0.00128521	0.000622376	0.0389231	CRB1
Systolic blood pressure	rs12063372	A	G	0.382841	0.000175645	0.000645113	0.785415	FGGY
Systolic blood pressure	rs1209384	G	A	0.390724	0.000960162	0.000635723	0.130957	TIE1
Systolic blood pressure	rs12136922	A	G	0.493451	-0.000202594	0.000621132	0.744297	SGIP1
Systolic blood pressure	rs12153395	A	G	0.117703	0.000449143	0.000972977	0.644356	RNF130
Systolic blood pressure	rs12255372	T	G	0.286866	-0.000689722	0.000685585	0.314401	TCF7L2
Systolic blood pressure	rs12258967	G	C	0.299005	-0.000168239	0.000678479	0.804162	CACNB2
Systolic blood pressure	rs12264186	T	C	0.186563	-0.000877236	0.000795804	0.270321	KIF5B
Systolic blood pressure	rs12321	C	G	0.438934	0.000232296	0.000626133	0.710637	ZNRF3
Systolic blood pressure	rs12426261	G	A	0.371328	0.000651833	0.000642335	0.310209	LIMA1
Systolic blood pressure	rs12464602	A	G	0.375136	-0.000217999	0.000648188	0.73663	ZFP36L2
Systolic blood pressure	rs12509595	C	T	0.29286	-0.00033687	0.000682532	0.621617	FGF5
Systolic blood pressure	rs12511987	G	T	0.176852	-0.00130651	0.000817032	0.109801	GABRA2
Systolic blood pressure	rs12528975	A	G	0.0495914	0.000906722	0.00142782	0.525402	MUC22
Systolic blood pressure	rs12596630	T	C	0.089406	-0.000786544	0.00109544	0.472746	NPW
Systolic blood pressure	rs12610654	G	A	0.339348	0.000119791	0.000657431	0.855418	KDM4B
Systolic blood pressure	rs12627651	A	G	0.283697	-0.000469447	0.000687993	0.495023	SIK1
Systolic blood pressure	rs12637573	G	A	0.466936	6.86e-06	0.000623432	0.991224	SLC15A2
Systolic blood pressure	rs12643599	G	A	0.358927	-0.000239997	0.000645491	0.710039	GUCY1A3
Systolic blood pressure	rs12656497	C	T	0.4033	6.81e-05	0.000632633	0.91432	NPR3
Systolic blood pressure	rs12657950	T	C	0.0669574	0.000800593	0.00124084	0.518795	IPO11
Systolic blood pressure	rs12661036	C	T	0.221214	-0.000123377	0.000758064	0.870713	PACRG
Systolic blood pressure	rs12668436	C	T	0.246937	0.000481957	0.000719728	0.50309	TNS3
Systolic blood pressure	rs12693982	T	C	0.400329	0.00013899	0.000634013	0.826477	NBEAL1
Systolic blood pressure	rs12731646	T	C	0.409927	-0.000214312	0.000633121	0.734987	ATP1B1
Systolic blood pressure	rs1275985	T	C	0.382753	0.000415713	0.000639043	0.515355	KCNK3
Systolic blood pressure	rs12883810	T	C	0.144049	-0.000117629	0.000881985	0.893902	PLEKHH1
Systolic blood pressure	rs12885878	G	A	0.225409	-0.000943287	0.000761311	0.215336	TRMT61A
Systolic blood pressure	rs12906962	C	T	0.318584	-0.00154	0.000670107	0.0215545	MCTP2
Systolic blood pressure	rs1290784	T	C	0.445698	7.69e-05	0.000626397	0.902289	MECOM
Systolic blood pressure	rs1290933	A	C	0.313484	0.000145556	0.000667774	0.827451	FAM193A
Systolic blood pressure	rs12926550	A	G	0.316607	-0.00129142	0.000669848	0.0538658	CMIP
Systolic blood pressure	rs1293969	C	T	0.246861	0.000773302	0.000720212	0.282952	CCDC170
Systolic blood pressure	rs12978472	G	C	0.130322	0.000684401	0.000928631	0.461123	INSR
Systolic blood pressure	rs13016772	T	C	0.238388	-0.000653899	0.000729636	0.370147	PPP4R3B
Systolic blood pressure	rs13091418	G	C	0.342534	0.000474545	0.000653673	0.467861	SENP2
Systolic blood pressure	rs13107261	A	G	0.370976	0.000483441	0.000643205	0.452285	ADGRL3
Systolic blood pressure	rs13107325	T	C	0.0738539	0.00195682	0.00118742	0.0993644	SLC39A8
Systolic blood pressure	rs13253358	T	C	0.296659	-0.000348701	0.000678528	0.607316	PREX2
Systolic blood pressure	rs1332813	C	T	0.349738	-0.00128893	0.000651414	0.0478559	PTPRD
Systolic blood pressure	rs13358657	G	A	0.132418	0.000984322	0.000915172	0.282126	EBF1
Systolic blood pressure	rs1340030	C	T	0.366888	0.000542772	0.000643436	0.39892	FSHB
Systolic blood pressure	rs13412750	A	G	0.279178	6.82e-05	0.000692247	0.921565	NAB1
Systolic blood pressure	rs13420463	G	A	0.229818	-0.00115528	0.000738987	0.117977	PRKD3
Systolic blood pressure	rs1375564	T	C	0.358866	0.000850132	0.000652112	0.192351	CADM2
Systolic blood pressure	rs1382472	A	G	0.417223	0.000289021	0.000629295	0.646036	CCDC34
Systolic blood pressure	rs139354822	C	T	0.0276255	-0.000526424	0.00194977	0.787166	FARP2
Systolic blood pressure	rs1408945	T	G	0.42855	0.00037475	0.000627357	0.550276	HIVEP3
Systolic blood pressure	rs1410222	T	C	0.186744	-0.000318243	0.000798046	0.690058	RORB
Systolic blood pressure	rs141958336	A	G	0.0397364	-0.00180659	0.00158745	0.255104	DOT1L
Systolic blood pressure	rs1422279	T	C	0.385704	0.000551435	0.000640401	0.389196	PRDM6
Systolic blood pressure	rs1433121	T	C	0.305964	-0.00144696	0.000676546	0.032457	ZNF507
Systolic blood pressure	rs1436138	G	A	0.360079	0.0015226	0.000648209	0.0188282	45178
Systolic blood pressure	rs1437649	A	G	0.23331	0.00100694	0.000737543	0.172173	MAPK4
Systolic blood pressure	rs146550789	C	T	0.0406611	-0.00035352	0.00157632	0.822548	DYNC1LI2
Systolic blood pressure	rs148140538	T	C	0.0810992	0.000650524	0.00113576	0.566805	BRD1
Systolic blood pressure	rs148401029	A	C	0.0353295	0.000460125	0.00168565	0.78488	ZBTB10
Systolic blood pressure	rs1493132	C	T	0.340585	0.000598407	0.000654445	0.360522	CYP2U1
Systolic blood pressure	rs1544861	C	T	0.334063	0.00115566	0.000657831	0.078957	MRVI1
Systolic blood pressure	rs1551355	T	C	0.229133	-0.000241762	0.0007376	0.743087	COPRS
Systolic blood pressure	rs1565440	A	G	0.368224	0.000911469	0.000644505	0.1573	CEP170
Systolic blood pressure	rs1575290	T	C	0.479257	-0.00161714	0.000621326	0.00924917	BMP6
Systolic blood pressure	rs1623474	T	C	0.329951	0.000938363	0.000661352	0.155943	CACNB2
Systolic blood pressure	rs1630736	T	C	0.465728	-0.000159358	0.000624592	0.798615	EDN1
Systolic blood pressure	rs1664781	A	G	0.307665	-0.000132464	0.000673492	0.844076	ARL15
Systolic blood pressure	rs17010957	C	T	0.149977	-0.000891087	0.000876708	0.30944	ARHGAP24
Systolic blood pressure	rs17035181	G	T	0.144799	-0.000729306	0.000883572	0.409142	PDGFC
Systolic blood pressure	rs17080102	C	G	0.0712065	0.00203465	0.00120731	0.0919368	PLEKHG1
Systolic blood pressure	rs17245822	C	A	0.373064	-0.000545051	0.000647582	0.399973	MZT1
Systolic blood pressure	rs17249754	A	G	0.170757	0.00147318	0.000826008	0.0745067	ATP2B1
Systolic blood pressure	rs17257081	G	A	0.171283	-0.00176281	0.000824941	0.0326078	ACMSD
Systolic blood pressure	rs17562391	T	C	0.415413	0.000595924	0.000630277	0.344407	HHIPL1
Systolic blood pressure	rs17608766	C	T	0.146917	0.00104133	0.000875426	0.234238	GOSR2,RP11-156P1.2
Systolic blood pressure	rs177551	A	C	0.135541	-0.00276859	0.000906354	0.00225356	PLEKHA7
Systolic blood pressure	rs17760259	C	T	0.423084	-0.00019237	0.000628651	0.759602	OSR1
Systolic blood pressure	rs17762	A	G	0.0714487	-0.000993698	0.00121195	0.412266	SLC17A6
Systolic blood pressure	rs17807723	A	G	0.133069	-0.0014999	0.0009131	0.100457	RHCG
Systolic blood pressure	rs17812022	T	C	0.0955839	-0.000272264	0.00105556	0.796459	SLC24A3
Systolic blood pressure	rs1786345	C	A	0.435771	0.000735817	0.00062829	0.241542	SNX31
Systolic blood pressure	rs1814951	A	G	0.116078	0.00206545	0.000972892	0.0337548	ENPEP
Systolic blood pressure	rs1821002	G	C	0.404323	1.86e-05	0.000632723	0.976525	CTD-2135J3.4,PINX1
Systolic blood pressure	rs1848994	A	G	0.28305	0.000124631	0.000688072	0.856265	ZNF208
Systolic blood pressure	rs1870735	G	C	0.45132	0.00207657	0.000628971	0.000961733	SHH
Systolic blood pressure	rs1871190	T	G	0.327332	-0.000591359	0.000665349	0.374114	RGMB
Systolic blood pressure	rs1882212	G	A	0.226462	-0.000347434	0.000743229	0.640167	PPP1R1C
Systolic blood pressure	rs1882961	T	C	0.306104	-4.1e-05	0.00067654	0.951666	NRIP1
Systolic blood pressure	rs1889785	A	G	0.455676	-0.00118993	0.000623782	0.0564442	CLCNKA
Systolic blood pressure	rs189267552	A	T	0.0125916	-0.00227133	0.00280938	0.418815	KAT2B
Systolic blood pressure	rs1896326	A	G	0.231436	-0.00105608	0.00075164	0.160014	TBX3
Systolic blood pressure	rs1906672	A	G	0.237164	-0.000297585	0.000729128	0.683173	DDHD2,WHSC1L1
Systolic blood pressure	rs1957563	T	C	0.269812	-5.31e-06	0.00069915	0.993942	CLINT1
Systolic blood pressure	rs1984195	A	G	0.486938	0.000506284	0.000620972	0.414897	PHIP
Systolic blood pressure	rs1994158	G	A	0.182016	0.000535919	0.000807945	0.507132	AKAP13
Systolic blood pressure	rs2014408	T	C	0.213124	0.00137037	0.000759416	0.0711534	SOX6
Systolic blood pressure	rs2024385	A	T	0.427562	0.000565522	0.000627749	0.367657	APOLD1
Systolic blood pressure	rs2111557	T	C	0.46363	0.000912748	0.000624269	0.143713	MECOM
Systolic blood pressure	rs2126474	T	G	0.412399	-1.9e-05	0.000631208	0.975932	HNF4G
Systolic blood pressure	rs2129869	T	A	0.219588	0.00141975	0.000750775	0.0586189	SSPN
Systolic blood pressure	rs2161967	G	T	0.425635	0.0017921	0.000630043	0.00444987	TNS1
Systolic blood pressure	rs2177843	T	C	0.147515	-0.000294753	0.000882992	0.738522	SYNPO2L
Systolic blood pressure	rs2236295	T	G	0.404886	0.000249559	0.000635508	0.694548	ADO
Systolic blood pressure	rs2238787	A	G	0.285873	-0.00051523	0.000685219	0.4521	ARVCF
Systolic blood pressure	rs2249105	G	A	0.361526	-0.000685783	0.000646007	0.288431	CEP68
Systolic blood pressure	rs2276153	G	C	0.239854	-0.000822279	0.000728842	0.259237	GLYAT
Systolic blood pressure	rs2283500	C	A	0.105863	0.00126724	0.00101428	0.211523	ADCY9
Systolic blood pressure	rs2289124	A	G	0.163174	0.000166356	0.000844714	0.843876	NOX4
Systolic blood pressure	rs2291434	T	G	0.460119	-0.000509398	0.000621377	0.412337	TBC1D1
Systolic blood pressure	rs2291516	A	G	0.0973689	-0.00113172	0.00104556	0.279073	RGL3
Systolic blood pressure	rs2353940	C	T	0.255466	0.00179725	0.000714117	0.0118451	HHIP
Systolic blood pressure	rs2354862	C	A	0.361134	-0.000186011	0.000648611	0.774279	YTHDF3
Systolic blood pressure	rs2384063	T	C	0.235559	0.00021364	0.000729815	0.769728	DNAJC27
Systolic blood pressure	rs2392929	G	T	0.198041	-0.00241423	0.000777611	0.00190517	PIK3CG
Systolic blood pressure	rs2423514	G	A	0.462103	0.000537197	0.000623138	0.388643	JAG1
Systolic blood pressure	rs246973	T	C	0.294014	0.00146892	0.000690447	0.0333802	SLC30A5
Systolic blood pressure	rs2470004	T	C	0.186311	-0.000129755	0.000797485	0.870751	NOV
Systolic blood pressure	rs2493134	C	T	0.400684	-6.13e-05	0.000633417	0.92287	AGT
Systolic blood pressure	rs2493296	T	C	0.136873	-0.000924338	0.000905781	0.307499	PRDM16
Systolic blood pressure	rs2498323	A	G	0.0999181	-0.00108189	0.00103482	0.295798	HGFAC
Systolic blood pressure	rs2580350	A	G	0.441305	0.000329157	0.000628798	0.600648	TFCP2L1
Systolic blood pressure	rs2589218	C	T	0.268002	-0.000446632	0.000700814	0.523927	NR2F2
Systolic blood pressure	rs2598	G	A	0.470888	0.000312481	0.000624405	0.616761	PREX1
Systolic blood pressure	rs2608029	G	C	0.333562	-0.000939455	0.00066091	0.155186	AC026248.1
Systolic blood pressure	rs2610990	G	A	0.261762	0.000947594	0.00070538	0.17915	LCORL
Systolic blood pressure	rs2627313	T	C	0.445691	-0.000300262	0.000625345	0.631118	ABHD17C
Systolic blood pressure	rs262986	A	G	0.467635	0.000762085	0.00062702	0.224212	YEATS2
Systolic blood pressure	rs263532	C	T	0.428021	0.000376187	0.000629062	0.549832	SKI
Systolic blood pressure	rs2643826	T	C	0.454488	9.11e-05	0.000624685	0.884	SLC4A7
Systolic blood pressure	rs2652812	T	C	0.233486	-0.00100652	0.000737744	0.172468	LACTB
Systolic blood pressure	rs268263	A	T	0.246407	-0.000115026	0.000726739	0.874239	FIGN
Systolic blood pressure	rs2689690	T	C	0.373052	-0.000149947	0.000644078	0.81591	PLCE1
Systolic blood pressure	rs2724377	G	A	0.46729	0.000702723	0.000622431	0.2589	CD46
Systolic blood pressure	rs2744139	C	T	0.239438	-0.00086827	0.000729769	0.234131	PRL
Systolic blood pressure	rs2745599	G	A	0.444647	0.000921997	0.000625611	0.140549	FOXC1
Systolic blood pressure	rs2760748	A	T	0.09885	0.00117949	0.00104285	0.258049	SMG6
Systolic blood pressure	rs2776037	C	T	0.411492	-0.000726063	0.000632727	0.251171	NRIP1
Systolic blood pressure	rs2801008	G	T	0.323126	0.000117889	0.00066804	0.859926	TSHZ2
Systolic blood pressure	rs2815063	A	C	0.132843	0.00142631	0.00092122	0.121556	KCNK17
Systolic blood pressure	rs2833834	A	C	0.273273	-0.000569424	0.000698067	0.414664	EVA1C
Systolic blood pressure	rs28429256	A	G	0.335433	0.000504995	0.000665332	0.447846	SMAD6
Systolic blood pressure	rs2853736	G	T	0.30305	0.0013535	0.000675201	0.0450081	RCC1
Systolic blood pressure	rs2853736	G	T	0.30305	0.0013535	0.000675201	0.0450081	RCC1
Systolic blood pressure	rs2853736	G	T	0.30305	0.0013535	0.000675201	0.0450081	RCC1
Systolic blood pressure	rs2853736	G	T	0.30305	0.0013535	0.000675201	0.0450081	RCC1
Systolic blood pressure	rs28572357	C	A	0.399998	0.000310631	0.000647069	0.631186	TSHZ3
Systolic blood pressure	rs28578714	C	T	0.396436	0.000796046	0.000635069	0.210032	PLXNB2
Systolic blood pressure	rs28650790	T	C	0.191351	-0.00116895	0.000794582	0.141253	C5orf67
Systolic blood pressure	rs28688791	C	T	0.190071	-0.000350119	0.000794499	0.659446	HDAC9
Systolic blood pressure	rs28866311	G	T	0.476056	0.000219838	0.000622925	0.724154	EXD1
Systolic blood pressure	rs2904315	G	A	0.316865	-0.000941961	0.000667623	0.15827	PTPRJ
Systolic blood pressure	rs2913920	T	C	0.232009	0.00111029	0.00073586	0.131343	SPRY4
Systolic blood pressure	rs2957688	A	G	0.473278	0.00239769	0.000621626	0.000114766	AMPD3
Systolic blood pressure	rs3098186	T	C	0.480735	-0.000768833	0.000622999	0.217173	USP50
Systolic blood pressure	rs3104552	C	T	0.433814	0.00116374	0.000626716	0.0633296	GAPVD1
Systolic blood pressure	rs34025993	G	A	0.417758	-0.000835876	0.000630271	0.184769	FBXW2
Systolic blood pressure	rs34072724	A	G	0.494498	-0.000652539	0.000620735	0.293152	KLF14
Systolic blood pressure	rs34079867	T	C	0.264911	7.45e-05	0.000707623	0.916195	AL137860.1
Systolic blood pressure	rs34130368	T	G	0.115335	0.0010814	0.00097163	0.265721	GDF2
Systolic blood pressure	rs34413141	A	T	0.182495	-0.000440428	0.000807642	0.58553	YES1
Systolic blood pressure	rs34518929	A	G	0.268003	-0.00147607	0.000702147	0.0355351	PGPEP1
Systolic blood pressure	rs34535756	T	C	0.0378686	-0.000227414	0.00163014	0.88905	MXD4
Systolic blood pressure	rs34727427	C	T	0.317584	-0.000850233	0.000666363	0.201982	AC009336.19,HOXD3,HOXD4
Systolic blood pressure	rs34917849	C	G	0.128157	-0.000414602	0.000928487	0.655212	GEM
Systolic blood pressure	rs34941092	A	G	0.150042	-0.00111799	0.000868283	0.197893	NKD1
Systolic blood pressure	rs35098810	C	A	0.22708	0.000532852	0.000739943	0.471449	RP11-457D20.2
Systolic blood pressure	rs35413927	G	A	0.303427	-0.000143429	0.000675735	0.831907	FERMT2
Systolic blood pressure	rs35444	G	A	0.382706	-1.06e-05	0.00063751	0.986793	TBX3
Systolic blood pressure	rs35680304	T	C	0.398143	0.000582959	0.000635319	0.358838	MKLN1
Systolic blood pressure	rs35783704	A	G	0.101251	0.000336399	0.001039	0.74611	ZFPM2
Systolic blood pressure	rs3735533	C	T	0.0735861	-0.00332019	0.00119152	0.00532852	HOXA13
Systolic blood pressure	rs3764400	C	T	0.12846	-0.000586136	0.000926853	0.52713	NFE2L1
Systolic blood pressure	rs3772219	C	A	0.327799	-0.000989332	0.0006619	0.134999	ARHGEF3
Systolic blood pressure	rs3802517	A	T	0.45746	0.00100629	0.000622327	0.105886	ARMC4
Systolic blood pressure	rs3807925	G	A	0.352353	-3.95e-05	0.000651348	0.951689	HDAC9
Systolic blood pressure	rs3815460	G	C	0.101244	-0.000118768	0.00102607	0.90785	DCAF4
Systolic blood pressure	rs3819532	C	T	0.391058	-0.000346209	0.000634969	0.58559	CACNA1C
Systolic blood pressure	rs3828282	G	C	0.431029	-6.47e-05	0.000629832	0.918173	TNS1
Systolic blood pressure	rs3845811	G	C	0.433135	0.000993953	0.000626278	0.112496	METTL21A
Systolic blood pressure	rs3860770	A	G	0.287694	0.00142246	0.000685455	0.0379689	CPEB4
Systolic blood pressure	rs3918226	T	C	0.0813074	-0.00121994	0.00115231	0.289741	NOS3
Systolic blood pressure	rs3950627	A	C	0.472211	0.0009601	0.000630242	0.127664	FOXF1
Systolic blood pressure	rs3980686	T	G	0.10298	0.000626627	0.00102028	0.539104	MECOM
Systolic blood pressure	rs404100	T	C	0.445858	0.000413385	0.000624553	0.508043	RUNX3
Systolic blood pressure	rs4143175	C	T	0.242565	-0.000651521	0.000726585	0.369886	CAND1
Systolic blood pressure	rs42032	A	G	0.26315	0.000111655	0.000707939	0.874679	CDK6
Systolic blood pressure	rs4245599	G	A	0.449821	-0.000918983	0.000626388	0.142347	BICC1
Systolic blood pressure	rs4260863	G	C	0.379756	0.00026614	0.000640066	0.677556	AC026248.1
Systolic blood pressure	rs4274337	G	A	0.163081	0.00108926	0.000840694	0.195092	NAA16
Systolic blood pressure	rs4284362	A	C	0.277856	-0.00113634	0.000704641	0.106823	TMEM72
Systolic blood pressure	rs4408839	G	A	0.25957	0.000997099	0.000706733	0.158288	ARHGEF26
Systolic blood pressure	rs4440615	A	G	0.369818	0.00164666	0.000643748	0.0105306	TRAPPC9
Systolic blood pressure	rs4499560	T	A	0.313299	-0.00057052	0.000672592	0.396305	FOXP1
Systolic blood pressure	rs4511593	T	C	0.349621	-0.000505375	0.000651641	0.43802	TNFSF12,TNFSF12-TNFSF13
Systolic blood pressure	rs4553000	T	C	0.486572	0.000747423	0.000619443	0.227586	UBAP1
Systolic blood pressure	rs4577304	C	T	0.48185	0.000402991	0.0006225	0.51739	RAB11FIP5
Systolic blood pressure	rs4606697	A	G	0.109245	-0.00045546	0.000994993	0.647131	MEF2A
Systolic blood pressure	rs4651224	T	C	0.444458	-0.000788323	0.00062828	0.209577	C1orf21
Systolic blood pressure	rs4734868	G	A	0.32954	-0.000371879	0.000660066	0.573165	RUNX1T1
Systolic blood pressure	rs4775769	G	T	0.0927785	0.000831235	0.00107256	0.438339	FBN1
Systolic blood pressure	rs4784541	C	T	0.474004	-0.00173158	0.000630613	0.00603554	SALL1
Systolic blood pressure	rs483071	T	C	0.378051	0.000166931	0.00064716	0.796451	FGF9
Systolic blood pressure	rs4834792	A	T	0.4774	-0.00114244	0.000623759	0.0670211	PDE5A
Systolic blood pressure	rs4838021	T	C	0.126009	-9.74e-05	0.000935866	0.917086	RC3H2
Systolic blood pressure	rs4873492	T	C	0.171287	-0.000340629	0.000827265	0.680521	SNTG1
Systolic blood pressure	rs4876133	C	G	0.285224	-7.11e-05	0.000689292	0.917894	CLN8
Systolic blood pressure	rs488834	T	C	0.234202	0.00220578	0.000732499	0.00260156	CASZ1
Systolic blood pressure	rs4888408	A	G	0.40311	-0.00166309	0.000632209	0.0085241	CFDP1
Systolic blood pressure	rs4925159	A	G	0.429852	0.000256117	0.000627008	0.682926	TOP3A
Systolic blood pressure	rs4926499	C	G	0.174707	0.0006023	0.000837542	0.472063	ZNF692
Systolic blood pressure	rs4932373	C	A	0.32478	-0.00156308	0.000661956	0.0182116	FES
Systolic blood pressure	rs4952609	G	A	0.244798	-0.000443067	0.000725432	0.541357	SLC8A1
Systolic blood pressure	rs4955575	C	A	0.249887	0.000185653	0.000716326	0.795501	LRRC34
Systolic blood pressure	rs4957026	G	A	0.33071	0.00136799	0.000660356	0.038304	AHRR
Systolic blood pressure	rs4961293	T	C	0.448448	0.000536156	0.000623497	0.389836	PTK2
Systolic blood pressure	rs4980379	T	C	0.36417	4.32e-05	0.000647154	0.946803	LSP1
Systolic blood pressure	rs509564	T	C	0.217033	0.00112605	0.000754095	0.135375	ZDHHC5
Systolic blood pressure	rs509833	G	A	0.142909	0.000822084	0.000885168	0.353029	FNDC1
Systolic blood pressure	rs55732192	T	G	0.0932874	-0.00112391	0.00107277	0.294793	TBR1
Systolic blood pressure	rs55924432	T	C	0.402408	0.000328671	0.000634634	0.604535	STIM2
Systolic blood pressure	rs55944332	G	A	0.236138	-8.03e-05	0.00073464	0.912963	ZEB2
Systolic blood pressure	rs56288724	G	A	0.426619	-0.000352001	0.000627344	0.574732	MRC2
Systolic blood pressure	rs56407827	T	C	0.267523	-0.00161425	0.000702709	0.0216092	SETBP1
Systolic blood pressure	rs571689	T	C	0.462433	-0.000115198	0.000624765	0.85371	FUT2
Systolic blood pressure	rs573455	G	A	0.466162	-6.93e-06	0.00062321	0.991134	CEP164
Systolic blood pressure	rs57866767	C	T	0.43254	-0.000875172	0.000626624	0.162522	PLCE1
Systolic blood pressure	rs57946343	C	T	0.151147	3.04e-05	0.00086659	0.972045	C10orf107
Systolic blood pressure	rs59980837	T	G	0.0177435	-0.00168057	0.00235386	0.475251	NGF
Systolic blood pressure	rs60138042	G	C	0.0623824	-0.00195947	0.00128925	0.12855	CCNE1
Systolic blood pressure	rs60191654	G	A	0.189858	-0.000923808	0.000792057	0.243478	KANK1
Systolic blood pressure	rs6026578	G	C	0.376598	0.000952733	0.000643105	0.138486	GNAS
Systolic blood pressure	rs6026744	T	A	0.11886	-0.000514446	0.000961369	0.592569	ZNF831
Systolic blood pressure	rs6029756	A	G	0.320751	-0.000305256	0.000674222	0.650727	CHD6
Systolic blood pressure	rs6031431	G	A	0.461328	0.000267228	0.000626018	0.669474	JPH2
Systolic blood pressure	rs60444686	A	G	0.0380156	0.000897484	0.00162999	0.581905	NHLRC2
Systolic blood pressure	rs604723	C	T	0.275054	-0.0002801	0.000698782	0.688539	ARHGAP42
Systolic blood pressure	rs6054139	A	G	0.400679	-0.000545431	0.000632364	0.388398	FERMT1
Systolic blood pressure	rs6062324	A	G	0.234827	-0.000476575	0.000731699	0.514836	ZBTB46
Systolic blood pressure	rs6078093	A	G	0.435422	-0.000548765	0.000627586	0.381898	JAG1
Systolic blood pressure	rs6090907	A	G	0.149672	-0.000846544	0.000871548	0.331395	PREX1
Systolic blood pressure	rs60909079	C	G	0.257225	-5.52e-05	0.000708516	0.937921	THAP9
Systolic blood pressure	rs60991988	G	T	0.104768	-0.000123307	0.00101787	0.903579	RP11-231C18.3
Systolic blood pressure	rs6108787	G	T	0.477593	0.0011164	0.000621656	0.0725195	JAG1
Systolic blood pressure	rs61772592	G	A	0.12338	0.00184507	0.000947921	0.0516035	PLPP3
Systolic blood pressure	rs61917655	T	C	0.0943439	0.000755393	0.00107368	0.481709	HDAC7
Systolic blood pressure	rs62047964	T	C	0.0634771	-0.00133074	0.00133671	0.319476	VAC14
Systolic blood pressure	rs62076622	G	A	0.196411	-0.000371847	0.000781404	0.634167	TANC2
Systolic blood pressure	rs62082230	A	T	0.280777	-0.00121681	0.000698735	0.0816058	ZNF521
Systolic blood pressure	rs62170470	C	T	0.409406	-0.000564859	0.000638895	0.376634	ACVR2A
Systolic blood pressure	rs62309747	A	G	0.466379	-0.000290563	0.00062231	0.640564	FRYL
Systolic blood pressure	rs62512914	G	A	0.417323	-0.000398016	0.00062899	0.526874	SNX16
Systolic blood pressure	rs6271	T	C	0.0741603	-0.00128915	0.00118425	0.276341	DBH
Systolic blood pressure	rs641620	C	T	0.13637	-7.78e-05	0.000908182	0.931733	TAGLN
Systolic blood pressure	rs6438857	C	T	0.418673	-0.00059466	0.000631755	0.346562	ITGB5
Systolic blood pressure	rs6445583	A	G	0.254325	0.00103637	0.000711666	0.145325	CACNA1D
Systolic blood pressure	rs6452769	A	G	0.196465	-0.000584991	0.000783469	0.455265	TMEM161B
Systolic blood pressure	rs6490019	G	A	0.378549	0.000872911	0.000640285	0.172784	MED13L
Systolic blood pressure	rs6504213	C	T	0.409586	0.000371597	0.000633168	0.557282	PECAM1
Systolic blood pressure	rs6540119	T	A	0.324101	0.00129411	0.000666543	0.0521954	BANP
Systolic blood pressure	rs6562778	G	A	0.45994	-0.000103444	0.000625577	0.868663	KLF12
Systolic blood pressure	rs658780	G	T	0.255478	0.000523973	0.000715283	0.46384	GIPC2
Systolic blood pressure	rs665445	A	C	0.279633	0.00137753	0.000691471	0.0463527	POLI
Systolic blood pressure	rs66864335	A	G	0.223898	-0.000327712	0.000744485	0.659802	PCNX3
Systolic blood pressure	rs6699618	G	C	0.163801	-0.00165026	0.000837872	0.0488872	CLCN6
Systolic blood pressure	rs6731373	A	G	0.358138	-0.000387817	0.000647033	0.548922	CNRIP1
Systolic blood pressure	rs6732123	C	G	0.41407	-0.000475036	0.000631433	0.451862	GFPT1
Systolic blood pressure	rs6737318	G	A	0.22052	-0.000505491	0.000751647	0.501259	PAX8
Systolic blood pressure	rs67617547	G	C	0.335966	0.000379296	0.000658097	0.564378	CDK14
Systolic blood pressure	rs6771917	C	T	0.242439	-0.000581915	0.000730074	0.425415	MAP4
Systolic blood pressure	rs6788907	A	G	0.26942	0.000840223	0.000698331	0.228905	RSRC1
Systolic blood pressure	rs6788984	G	A	0.143693	0.000335139	0.000891139	0.706858	CTNNB1
Systolic blood pressure	rs68085857	T	C	0.232489	-0.000373864	0.00073485	0.61092	GPATCH2
Systolic blood pressure	rs68115553	G	A	0.0180807	-0.00549758	0.00233418	0.0185111	EOMES
Systolic blood pressure	rs6870654	C	T	0.254237	-0.00129983	0.000712101	0.067951	RGS7BP
Systolic blood pressure	rs6892983	A	C	0.412523	-0.000109154	0.000632383	0.86296	FBN2
Systolic blood pressure	rs6921291	T	C	0.189423	0.000135319	0.000791755	0.864295	FHL5
Systolic blood pressure	rs6957161	G	A	0.262769	0.00051677	0.000705922	0.464139	PODXL
Systolic blood pressure	rs6961048	G	C	0.100823	-0.000325524	0.00103287	0.752636	EVX1
Systolic blood pressure	rs7012866	G	T	0.499471	0.000438672	0.000620608	0.479665	ZFAT
Systolic blood pressure	rs702395	T	C	0.43678	0.000513078	0.000625442	0.41202	ZMAT2
Systolic blood pressure	rs7026176	T	G	0.484535	8.84e-05	0.000620178	0.886609	ZNF618
Systolic blood pressure	rs7045409	A	T	0.364744	-0.000876542	0.000645451	0.174456	CENPP
Systolic blood pressure	rs708117	A	G	0.487345	-0.00025944	0.000623218	0.677197	WNT3A
Systolic blood pressure	rs7093894	A	C	0.148722	-0.000166746	0.00088167	0.849995	HTRA1
Systolic blood pressure	rs7107356	G	A	0.493921	-0.000301625	0.000620475	0.626884	AGBL2
Systolic blood pressure	rs7134440	T	C	0.0838044	-0.00110364	0.00112943	0.328489	TNS2
Systolic blood pressure	rs7134677	T	C	0.298533	-0.000116625	0.000679185	0.863664	HOXC4
Systolic blood pressure	rs7154723	A	G	0.382096	-0.000760076	0.00063905	0.23429	C14orf177
Systolic blood pressure	rs7186298	T	C	0.430539	0.000274799	0.000625722	0.660538	DNAH3
Systolic blood pressure	rs7198817	A	C	0.364496	-0.000907782	0.000644395	0.158915	RSL1D1
Systolic blood pressure	rs7211535	G	A	0.472534	-0.000112165	0.000621372	0.856751	SPECC1
Systolic blood pressure	rs7213273	A	G	0.347613	-0.00106403	0.000653366	0.103413	NMT1
Systolic blood pressure	rs7236548	A	C	0.183246	-0.000494962	0.000805721	0.539012	SLC14A2
Systolic blood pressure	rs7255933	A	G	0.257025	0.00153341	0.000710929	0.0310142	MARK4
Systolic blood pressure	rs72683923	C	T	0.020425	-0.00522786	0.00219297	0.0171305	L2HGDH
Systolic blood pressure	rs72719160	T	A	0.313801	3.09e-06	0.00066961	0.996318	USP38
Systolic blood pressure	rs72742507	T	C	0.297623	-0.000275433	0.000679659	0.685293	HLX
Systolic blood pressure	rs72847885	G	A	0.336327	2.48e-05	0.000657167	0.969844	POLR1A
Systolic blood pressure	rs72931748	G	A	0.0887748	0.00205541	0.00109373	0.060209	ANO1
Systolic blood pressure	rs73046792	A	G	0.164739	-0.000123752	0.000834567	0.882119	SNRNP70
Systolic blood pressure	rs73049928	G	A	0.193939	-0.00133642	0.000789399	0.090466	FOXK1
Systolic blood pressure	rs7306710	C	T	0.483059	-2.93e-06	0.000625611	0.996266	HMGA2
Systolic blood pressure	rs73075659	G	A	0.347864	5.66e-05	0.00065561	0.931175	PDE3A
Systolic blood pressure	rs73103937	C	T	0.272243	-0.000634986	0.000704327	0.367297	MAST4
Systolic blood pressure	rs7310615	G	C	0.481589	-0.000903827	0.000624182	0.147613	SH2B3
Systolic blood pressure	rs7331680	T	G	0.148587	-0.00111221	0.000871882	0.202082	CDC16
Systolic blood pressure	rs73727605	A	G	0.0664636	0.00109887	0.00124542	0.377599	SSPO
Systolic blood pressure	rs73855810	A	G	0.139737	0.000579287	0.000894109	0.517055	EDNRA
Systolic blood pressure	rs7395791	A	G	0.443054	-0.00064254	0.00062589	0.304609	MYEOV
Systolic blood pressure	rs74048190	C	T	0.0472411	0.000739923	0.00148304	0.617835	IGF2
Systolic blood pressure	rs740746	A	G	0.265388	0.000825929	0.000705711	0.241861	ADRB1
Systolic blood pressure	rs743395	T	C	0.374428	-0.00204519	0.000653371	0.00174708	ITGA9
Systolic blood pressure	rs7439567	T	C	0.407127	0.00131772	0.000633923	0.0376489	PCDH18
Systolic blood pressure	rs74538877	C	G	0.0560887	0.00237814	0.00138746	0.0865263	KMT5B
Systolic blood pressure	rs7463212	A	T	0.460143	-0.00054499	0.000622622	0.381404	GML
Systolic blood pressure	rs7491248	A	G	0.224351	0.000232993	0.000745297	0.754572	LRCH1
Systolic blood pressure	rs7493678	T	A	0.352405	-0.000365968	0.000651044	0.574031	SEC23A
Systolic blood pressure	rs75016974	T	C	0.143806	-0.00085905	0.000889118	0.333954	CYP46A1
Systolic blood pressure	rs7514579	C	A	0.233774	-0.000447904	0.000736589	0.543135	BCAR3
Systolic blood pressure	rs75461554	T	C	0.195329	0.00016023	0.000782456	0.837746	CELA2B
Systolic blood pressure	rs7555285	C	G	0.194669	-0.00089647	0.000783844	0.252756	IRF6
Systolic blood pressure	rs75672964	T	C	0.0413238	0.00168358	0.00157215	0.284227	PODXL
Systolic blood pressure	rs75961402	A	G	0.155333	0.000312218	0.000856992	0.71562	PRR20A
Systolic blood pressure	rs7615099	G	A	0.335466	-0.000990242	0.000659502	0.133228	RFT1
Systolic blood pressure	rs7618284	C	G	0.344192	0.000906003	0.000668549	0.175362	SLC25A26
Systolic blood pressure	rs76443575	C	G	0.0356443	-0.0018093	0.00167781	0.280869	ERAP2
Systolic blood pressure	rs76452347	T	C	0.203982	-0.000653363	0.00079874	0.413363	HRCT1
Systolic blood pressure	rs76719272	T	C	0.133832	0.000750199	0.000921722	0.415697	SEMA4A
Systolic blood pressure	rs7683728	T	C	0.467685	-0.000257046	0.0006223	0.679565	MAP9
Systolic blood pressure	rs7703560	G	A	0.296355	0.000984618	0.000682355	0.149031	PIK3R1
Systolic blood pressure	rs7722243	A	G	0.495738	-0.00105842	0.000622306	0.0889814	ISL1
Systolic blood pressure	rs7725413	T	C	0.232773	-0.00176296	0.00073597	0.0166019	FBXL7
Systolic blood pressure	rs77375686	G	A	0.10966	0.00119721	0.000997922	0.230256	PPP2R2A
Systolic blood pressure	rs7744902	A	G	0.0756075	0.000657101	0.00117965	0.577508	PDE10A
Systolic blood pressure	rs7763558	A	G	0.319495	0.00103798	0.000665238	0.118688	ZNF318
Systolic blood pressure	rs7765526	G	A	0.458932	-7.22e-05	0.000629859	0.908797	STXBP5
Systolic blood pressure	rs778124	A	G	0.373191	-0.00069145	0.000642006	0.281475	PLPP3
Systolic blood pressure	rs77924615	A	G	0.197459	0.000199568	0.000785871	0.799539	PDILT
Systolic blood pressure	rs7796	G	C	0.499639	0.000721139	0.000622278	0.24651	NADK
Systolic blood pressure	rs7821832	G	T	0.255763	-0.00013154	0.0007147	0.853975	EBF2
Systolic blood pressure	rs7844887	A	G	0.221297	0.00153088	0.000747761	0.0406314	SLC25A37
Systolic blood pressure	rs78474310	G	A	0.0462657	-0.000892591	0.00147729	0.545706	KLF5
Systolic blood pressure	rs78648104	C	T	0.0853719	-0.000761652	0.00110966	0.492474	TFAP2D
Systolic blood pressure	rs786923	T	C	0.38558	0.00148822	0.000637259	0.0195262	PKN2
Systolic blood pressure	rs78998485	G	C	0.258392	4.03e-05	0.000708965	0.954645	KDM5A
Systolic blood pressure	rs79069610	C	T	0.0490343	-0.000285046	0.00145289	0.844459	ZFPM2
Systolic blood pressure	rs7912283	A	G	0.34842	0.000199738	0.000651152	0.759038	PPP2R2D
Systolic blood pressure	rs7926110	G	T	0.323731	-9.83e-05	0.000664695	0.882463	CWF19L2
Systolic blood pressure	rs79384779	T	C	0.146769	0.000736446	0.000886171	0.405951	NOL4L
Systolic blood pressure	rs79539362	C	T	0.103403	-0.00149111	0.00101893	0.143359	MME
Systolic blood pressure	rs7963801	C	T	0.430511	0.000415728	0.000630391	0.509591	SYT1
Systolic blood pressure	rs7980644	G	A	0.161628	-0.000429254	0.000845758	0.611778	PAWR
Systolic blood pressure	rs79930761	T	C	0.0882101	-0.00156192	0.00111201	0.160143	CHD3
Systolic blood pressure	rs8003103	A	G	0.346807	-0.000458213	0.00066138	0.488428	PCNX1
Systolic blood pressure	rs8030856	G	C	0.38809	0.000276383	0.000641396	0.666535	EIF2AK4
Systolic blood pressure	rs8044992	C	T	0.287443	-0.000670261	0.000685433	0.328143	TNRC6A
Systolic blood pressure	rs8054587	C	T	0.478167	-4.04e-05	0.000620775	0.948127	IRF8
Systolic blood pressure	rs8079811	G	C	0.34664	0.000159253	0.000654293	0.807699	MYO1C
Systolic blood pressure	rs8125763	A	C	0.460355	-0.000531717	0.000624755	0.394725	SNX5
Systolic blood pressure	rs8142376	T	C	0.487134	-0.000198053	0.000620204	0.749473	SFI1
Systolic blood pressure	rs8180684	T	C	0.291693	0.000508253	0.00068455	0.457807	HIVEP2
Systolic blood pressure	rs848445	C	T	0.288959	6.88e-05	0.000684273	0.919968	PHTF2
Systolic blood pressure	rs869396	A	C	0.463774	0.00167275	0.000627565	0.0076889	PALLD
Systolic blood pressure	rs871004	A	G	0.342946	-0.0015543	0.000655809	0.017787	METTL15
Systolic blood pressure	rs8904	A	G	0.361398	-0.00220208	0.000645723	0.00064916	NFKBIA
Systolic blood pressure	rs908951	T	C	0.427756	-9.94e-05	0.000630557	0.874697	DPEP1
Systolic blood pressure	rs927315	T	C	0.474	0.00153303	0.000625793	0.0142971	GLIS3
Systolic blood pressure	rs9285476	G	C	0.298366	-0.00120953	0.000681225	0.0758137	TCF21
Systolic blood pressure	rs9302885	G	A	0.447898	0.00055411	0.000623657	0.374281	USP36
Systolic blood pressure	rs9327297	G	C	0.33133	-0.000409821	0.00066034	0.53485	CSNK1G3
Systolic blood pressure	rs9349379	G	A	0.40535	-0.000866595	0.000632194	0.170447	PHACTR1
Systolic blood pressure	rs9361836	T	C	0.310575	-0.000552096	0.000671363	0.410878	FAM46A
Systolic blood pressure	rs9368222	A	C	0.260658	0.00123916	0.000706384	0.0793938	CDKAL1
Systolic blood pressure	rs9401913	A	G	0.436223	0.00023087	0.000625254	0.711948	RSPO3
Systolic blood pressure	rs9486916	T	C	0.194053	0.00042394	0.000799264	0.595827	FOXO3
Systolic blood pressure	rs9507885	T	C	0.0945703	-0.00167552	0.00108152	0.12133	GTF3A
Systolic blood pressure	rs9508495	T	C	0.235313	5.14e-05	0.000731343	0.943949	SLC7A1
Systolic blood pressure	rs9526707	A	G	0.327374	0.00106538	0.000661284	0.107166	RNASEH2B
Systolic blood pressure	rs9549627	A	G	0.115827	0.00106289	0.000976266	0.276273	MCF2L
Systolic blood pressure	rs961764	G	C	0.428551	-0.000455985	0.000628055	0.467823	VGLL2
Systolic blood pressure	rs9848170	C	G	0.39752	0.000902704	0.000635041	0.155177	ATG7
Systolic blood pressure	rs9857362	C	A	0.467604	0.000482243	0.000622166	0.438279	CNTN3
Systolic blood pressure	rs9869437	A	C	0.348682	-0.00112496	0.000654364	0.0855869	RNF168
Systolic blood pressure	rs9876694	T	C	0.0592754	0.000164256	0.00132198	0.901118	ZBTB38
Systolic blood pressure	rs9880098	A	G	0.382519	-0.000174115	0.000639026	0.785262	RYK
Systolic blood pressure	rs9886665	C	T	0.262991	0.000318664	0.000710073	0.653593	DMRTA1
Systolic blood pressure	rs9897429	A	G	0.474504	-0.000177528	0.000631334	0.778561	PHB
Systolic blood pressure	rs9918876	A	C	0.0995944	-8.95e-05	0.00103659	0.931181	ZFHX4
Diastolic blood pressure	rs10048404	T	C	0.3694	-0.1096	0.0183	2.00498e-09	WDR7
Diastolic blood pressure	rs10054208	T	C	0.3617	0.1187	0.0185	1.494e-10	C5orf67
Diastolic blood pressure	rs10062049	T	C	0.1359	0.2208	0.0255	4.49573e-18	KIF2A
Diastolic blood pressure	rs1006545	T	G	0.8875	0.3633	0.0275	7.96343e-40	PAX2
Diastolic blood pressure	rs10069690	T	C	0.2581	0.1615	0.021	1.41808e-14	TERT
Diastolic blood pressure	rs10087280	G	A	0.1683	-0.1381	0.0232	2.53799e-09	EFCAB1
Diastolic blood pressure	rs10164193	G	T	0.0777	0.2196	0.0327	1.86896e-11	ASXL3
Diastolic blood pressure	rs10279432	A	C	0.6234	0.1178	0.018	5.73456e-11	C1GALT1
Diastolic blood pressure	rs1035673	C	T	0.6032	-0.1625	0.0176	2.99502e-20	TNS1
Diastolic blood pressure	rs1039897	A	G	0.6503	-0.1085	0.0183	3.264e-09	SPEG
Diastolic blood pressure	rs1044608	G	C	0.0767	0.2018	0.0339	2.76299e-09	TMEM176A
Diastolic blood pressure	rs1044822	T	C	0.1488	-0.1334	0.0243	4.13504e-08	TRIP12
Diastolic blood pressure	rs10490923	A	G	0.1257	0.1533	0.0262	5.021e-09	ARMS2
Diastolic blood pressure	rs10491713	T	G	0.1977	-0.1219	0.0217	2.04602e-08	VLDLR
Diastolic blood pressure	rs1049212	G	A	0.5694	0.1788	0.0175	1.29808e-24	PPL
Diastolic blood pressure	rs10493408	A	C	0.1331	0.1584	0.0255	5.09202e-10	SGIP1
Diastolic blood pressure	rs10500932	A	G	0.0743	0.2784	0.0333	5.79162e-17	SLC17A6
Diastolic blood pressure	rs10759697	A	G	0.4906	0.1308	0.0173	3.93459e-14	WHRN
Diastolic blood pressure	rs10776752	T	G	0.0805	0.4573	0.033	1.2471e-43	WNT2B
Diastolic blood pressure	rs10804330	C	T	0.4329	-0.1331	0.0176	4.60151e-14	IRS1
Diastolic blood pressure	rs10832586	C	A	0.2016	0.3083	0.0216	2.53279e-46	SOX6
Diastolic blood pressure	rs10838702	T	G	0.3875	0.2375	0.0178	1.26503e-40	SPI1
Diastolic blood pressure	rs10873612	T	C	0.5961	-0.1096	0.0179	9.50605e-10	ATP10A
Diastolic blood pressure	rs10941043	G	T	0.2906	0.1269	0.019	2.52406e-11	TARS
Diastolic blood pressure	rs10980408	C	T	0.0358	0.3745	0.0477	4.16677e-15	SVEP1
Diastolic blood pressure	rs11021221	A	T	0.1668	-0.1877	0.0233	6.93107e-16	FAM76B
Diastolic blood pressure	rs11070245	G	T	0.5321	0.1287	0.0174	1.57109e-13	EIF2AK4
Diastolic blood pressure	rs11077961	G	A	0.3676	-0.1073	0.0186	8.54909e-09	B3GNTL1
Diastolic blood pressure	rs11112548	T	A	0.0444	-0.2742	0.0443	5.80203e-10	C12orf75
Diastolic blood pressure	rs11130602	A	G	0.4427	0.1467	0.0175	4.2658e-17	SLMAP
Diastolic blood pressure	rs11141731	T	C	0.228	-0.1258	0.0207	1.30801e-09	DAPK1
Diastolic blood pressure	rs1114347	G	A	0.4823	0.1792	0.0173	3.31971e-25	PKHD1
Diastolic blood pressure	rs11145807	G	A	0.5942	-0.155	0.0184	4.10393e-17	EGFL7
Diastolic blood pressure	rs11153730	C	T	0.4906	-0.1551	0.0173	2.56803e-19	SLC35F1
Diastolic blood pressure	rs11187838	A	G	0.4321	-0.2781	0.0174	2.55388e-57	PLCE1
Diastolic blood pressure	rs11191580	C	T	0.0821	-0.5071	0.0316	6.63285e-58	NT5C2
Diastolic blood pressure	rs11231693	A	G	0.0574	0.2223	0.0378	4.02096e-09	MACROD1
Diastolic blood pressure	rs112393817	G	C	0.2174	-0.116	0.0211	3.79901e-08	YWHAQ
Diastolic blood pressure	rs11245631	T	C	0.1955	-0.1474	0.0223	3.99485e-11	OR4C12
Diastolic blood pressure	rs11252324	T	G	0.077	-0.2339	0.0328	1.02896e-12	KLF6
Diastolic blood pressure	rs1133400	G	A	0.2148	0.1318	0.0215	8.30405e-10	INPP5A
Diastolic blood pressure	rs114503346	T	C	0.0461	-0.2678	0.0426	3.095e-10	DUSP1
Diastolic blood pressure	rs115447786	T	C	0.0427	0.2904	0.0455	1.74699e-10	NUDT3,RPS10-NUDT3
Diastolic blood pressure	rs11556924	T	C	0.3827	-0.181	0.0181	1.83105e-23	ZC3HC1
Diastolic blood pressure	rs11578696	G	A	0.1342	-0.1459	0.0258	1.64999e-08	LMNA
Diastolic blood pressure	rs11592107	A	G	0.3094	0.1203	0.0187	1.23401e-10	FGFR2
Diastolic blood pressure	rs116063464	A	G	0.0601	0.2017	0.0369	4.67897e-08	MYO1H
Diastolic blood pressure	rs11636952	C	T	0.6869	-0.3997	0.0189	5.20955e-99	LMAN1L
Diastolic blood pressure	rs11661473	A	G	0.2683	0.2007	0.0196	1.54383e-24	SETBP1
Diastolic blood pressure	rs11664194	A	T	0.4603	-0.1078	0.0176	8.69e-10	CTAGE1
Diastolic blood pressure	rs11692619	T	C	0.3607	-0.1281	0.0184	3.31436e-12	ICOS
Diastolic blood pressure	rs11721984	T	C	0.4532	-0.1409	0.0177	1.88582e-15	TBC1D1
Diastolic blood pressure	rs11745207	G	C	0.2579	-0.1132	0.0199	1.28801e-08	IL5
Diastolic blood pressure	rs11778153	C	T	0.3569	-0.1192	0.0182	5.84252e-11	YTHDF3
Diastolic blood pressure	rs1178979	C	T	0.1953	-0.1504	0.0221	9.95864e-12	BAZ1B
Diastolic blood pressure	rs11859505	G	A	0.5805	0.1037	0.0181	9.75596e-09	PSMD7
Diastolic blood pressure	rs11923343	G	A	0.6396	0.1138	0.0181	3.10099e-10	CADM2
Diastolic blood pressure	rs11923667	A	T	0.4071	0.1175	0.0177	3.09813e-11	TRMT10C
Diastolic blood pressure	rs11945489	T	C	0.2909	-0.1392	0.0192	3.99301e-13	NMU
Diastolic blood pressure	rs11960210	C	T	0.3751	-0.2474	0.018	3.36279e-43	EBF1
Diastolic blood pressure	rs11961593	T	C	0.0685	-0.3158	0.0349	1.49314e-19	PDE10A
Diastolic blood pressure	rs12088448	C	A	0.356	0.1544	0.0182	2.53221e-17	TGFB2
Diastolic blood pressure	rs1212061	C	G	0.7324	0.1281	0.0197	7.90861e-11	SPRY4
Diastolic blood pressure	rs12149254	A	G	0.1697	-0.1324	0.0232	1.14201e-08	ZNF23
Diastolic blood pressure	rs12152463	T	C	0.4251	0.1006	0.0174	8.01493e-09	CCDC58
Diastolic blood pressure	rs1215469	C	A	0.7705	0.1383	0.0211	5.23359e-11	SPRY2
Diastolic blood pressure	rs12247028	A	G	0.6322	-0.1396	0.0188	1.18413e-13	SYNPO2L
Diastolic blood pressure	rs12258967	G	C	0.2958	-0.354	0.0193	3.2719e-75	CACNB2
Diastolic blood pressure	rs12321	C	G	0.4333	-0.1492	0.0175	1.43814e-17	ZNRF3
Diastolic blood pressure	rs12337056	T	C	0.1761	0.1364	0.0228	2.175e-09	KANK1
Diastolic blood pressure	rs12363520	A	T	0.229	0.1672	0.0213	4.23545e-15	MRVI1
Diastolic blood pressure	rs12405515	T	G	0.5702	-0.1698	0.0174	1.91602e-22	DNM3,PIGC
Diastolic blood pressure	rs1243876	T	C	0.7012	-0.1063	0.019	2.142e-08	TPM2
Diastolic blood pressure	rs12503341	A	G	0.0394	-0.2993	0.0462	9.42975e-11	NPNT
Diastolic blood pressure	rs12509595	C	T	0.2924	0.4972	0.0192	1.58125e-148	FGF5
Diastolic blood pressure	rs12515541	T	G	0.6072	0.1156	0.0177	6.22874e-11	ACTBL2
Diastolic blood pressure	rs12574332	T	C	0.1227	0.2072	0.0266	6.14045e-15	UBASH3B
Diastolic blood pressure	rs12596630	T	C	0.0905	0.2606	0.0314	1.02991e-16	NPW
Diastolic blood pressure	rs12609484	T	G	0.3163	-0.1398	0.0188	1.16413e-13	KDM4B
Diastolic blood pressure	rs12627514	G	C	0.2897	0.2164	0.0196	1.98609e-28	SIK1
Diastolic blood pressure	rs1263671	C	T	0.1632	0.1394	0.0238	4.69105e-09	KLF7
Diastolic blood pressure	rs1265157	G	C	0.3521	-0.1444	0.0187	1.17598e-14	POU5F1
Diastolic blood pressure	rs12656497	C	T	0.5968	0.3063	0.0176	1.47401e-67	NPR3
Diastolic blood pressure	rs1265842	C	T	0.5166	-0.1113	0.0174	1.70298e-10	WAC
Diastolic blood pressure	rs12693302	A	G	0.6518	-0.2378	0.0181	2.15477e-39	PDE1A
Diastolic blood pressure	rs12728150	G	A	0.081	0.2045	0.0318	1.28e-10	NUDC
Diastolic blood pressure	rs1275985	T	C	0.6133	-0.2943	0.0177	2.76822e-62	KCNK3
Diastolic blood pressure	rs12790943	T	C	0.4213	-0.1002	0.0175	1.13501e-08	TRIM29
Diastolic blood pressure	rs12866098	A	G	0.3423	0.1033	0.0186	2.72703e-08	MZT1
Diastolic blood pressure	rs12906962	C	T	0.3233	0.2378	0.0188	8.72569e-37	MCTP2
Diastolic blood pressure	rs12919839	T	C	0.2841	-0.1098	0.0192	1.044e-08	NUP93
Diastolic blood pressure	rs12929303	A	G	0.5325	0.1572	0.0174	1.57507e-19	CMIP
Diastolic blood pressure	rs12938803	C	A	0.8111	0.1598	0.0224	8.7579e-13	EPN2
Diastolic blood pressure	rs12938803	C	A	0.8111	0.1598	0.0224	8.7579e-13	EPN2
Diastolic blood pressure	rs12938803	C	A	0.8111	0.1598	0.0224	8.7579e-13	EPN2
Diastolic blood pressure	rs12938803	C	A	0.8111	0.1598	0.0224	8.7579e-13	EPN2
Diastolic blood pressure	rs12978472	G	C	0.1247	-0.4779	0.0281	8.45863e-65	INSR
Diastolic blood pressure	rs12990959	C	T	0.3125	0.1271	0.0187	1.10688e-11	ACVR2A
Diastolic blood pressure	rs13107325	T	C	0.0742	-0.6747	0.0339	3.72135e-88	SLC39A8
Diastolic blood pressure	rs13118687	A	G	0.4702	-0.1496	0.0175	1.36616e-17	ENPEP
Diastolic blood pressure	rs13124515	C	T	0.6869	0.1052	0.0187	1.98399e-08	HHIP
Diastolic blood pressure	rs13139571	A	C	0.2366	-0.2408	0.0203	2.29192e-32	GUCY1A3
Diastolic blood pressure	rs13152154	T	C	0.7293	-0.1186	0.0195	1.226e-09	SHROOM3
Diastolic blood pressure	rs13215166	G	A	0.4415	0.3094	0.0174	1.79102e-70	RSPO3
Diastolic blood pressure	rs1322639	A	G	0.7766	-0.1584	0.0209	3.87258e-14	THBS2
Diastolic blood pressure	rs13237249	T	C	0.398	0.1366	0.0177	1.02494e-14	MKLN1
Diastolic blood pressure	rs1327235	G	A	0.4714	0.3018	0.0173	4.76431e-68	JAG1
Diastolic blood pressure	rs1332812	A	T	0.6469	-0.1145	0.0181	2.70801e-10	PTPRD
Diastolic blood pressure	rs13355146	T	C	0.3832	0.1224	0.0178	6.39146e-12	NR2F1
Diastolic blood pressure	rs13358657	G	A	0.1332	0.224	0.0255	1.6959e-18	EBF1
Diastolic blood pressure	rs135023	G	A	0.5784	0.1036	0.0175	3.52899e-09	SLC5A1
Diastolic blood pressure	rs1373780	C	G	0.1845	0.1246	0.0224	2.58202e-08	OSR1
Diastolic blood pressure	rs138420351	T	C	0.016	0.5568	0.0854	7.1105e-11	DNAH2
Diastolic blood pressure	rs1390754	T	C	0.3992	0.1258	0.0177	1.18905e-12	TSHZ3
Diastolic blood pressure	rs142449193	T	C	0.046	-0.2573	0.0426	1.50598e-09	NCALD
Diastolic blood pressure	rs1425486	T	C	0.3207	-0.1331	0.0187	1.10688e-12	PDGFC
Diastolic blood pressure	rs1433121	T	C	0.6906	-0.1352	0.0188	6.90717e-13	ZNF507
Diastolic blood pressure	rs1436138	G	A	0.3633	-0.1991	0.0182	7.32656e-28	45178
Diastolic blood pressure	rs1446468	C	T	0.546	0.253	0.0174	1.20698e-47	FIGN
Diastolic blood pressure	rs1449596	G	C	0.6455	0.1085	0.0181	1.91801e-09	SHFM1
Diastolic blood pressure	rs145422110	T	C	0.0162	0.5356	0.0745	6.40914e-13	SYT8
Diastolic blood pressure	rs1467049	G	T	0.1949	-0.1244	0.0219	1.34999e-08	GHR
Diastolic blood pressure	rs1468816	C	A	0.2277	-0.1242	0.0212	4.649e-09	QPCT
Diastolic blood pressure	rs147501096	C	G	0.072	-0.1955	0.0341	9.93596e-09	CRYGS
Diastolic blood pressure	rs148401029	A	C	0.0352	-0.3122	0.0486	1.32099e-10	ZBTB10
Diastolic blood pressure	rs15009	G	C	0.3527	0.1233	0.0181	1.00092e-11	PLK2
Diastolic blood pressure	rs1502358	A	G	0.6813	-0.1127	0.0185	1.13e-09	ESRRG
Diastolic blood pressure	rs150816167	C	T	0.0451	0.2873	0.0446	1.17001e-10	TDRD5
Diastolic blood pressure	rs1523871	G	C	0.4338	0.1186	0.0176	1.45915e-11	C18orf54
Diastolic blood pressure	rs1527797	T	C	0.7395	-0.1409	0.0197	8.67961e-13	ARHGEF26
Diastolic blood pressure	rs1528293	T	A	0.5079	-0.2764	0.0173	1.47707e-57	MECOM
Diastolic blood pressure	rs1534338	A	G	0.6029	-0.1144	0.0178	1.236e-10	RNF32
Diastolic blood pressure	rs1582931	A	G	0.4748	0.2161	0.0175	4.50505e-35	CEP120
Diastolic blood pressure	rs1623474	T	C	0.33	0.2234	0.0184	6.23735e-34	CACNB2
Diastolic blood pressure	rs1669907	G	T	0.6968	-0.1158	0.0191	1.356e-09	PPHLN1
Diastolic blood pressure	rs16853198	G	A	0.0762	-0.3386	0.0327	4.43711e-25	MECOM
Diastolic blood pressure	rs1687295	C	T	0.7296	-0.2061	0.0194	2.99226e-26	FGD5
Diastolic blood pressure	rs16875357	G	T	0.2431	0.1205	0.0203	2.69501e-09	TBX18
Diastolic blood pressure	rs16896276	A	T	0.2625	-0.1309	0.0198	3.81505e-11	LCORL
Diastolic blood pressure	rs1693560	G	A	0.4603	-0.1525	0.0175	3.41036e-18	SNX31
Diastolic blood pressure	rs17321041	T	C	0.0633	0.2313	0.0363	1.78098e-10	DPYSL2
Diastolic blood pressure	rs1732664	C	T	0.6783	0.1083	0.0194	2.58101e-08	SYT1
Diastolic blood pressure	rs173396	A	G	0.5787	0.2146	0.0175	1.38007e-34	SWAP70
Diastolic blood pressure	rs17396055	A	G	0.3324	-0.115	0.0184	4.134e-10	ARHGAP29
Diastolic blood pressure	rs17432462	C	T	0.3766	0.1036	0.0179	7.30903e-09	HDAC9
Diastolic blood pressure	rs17454517	G	A	0.5064	-0.1216	0.0174	2.65216e-12	GRB10
Diastolic blood pressure	rs17677603	G	A	0.3837	0.2	0.0178	3.90032e-29	FBN2
Diastolic blood pressure	rs17696749	G	C	0.5861	0.1255	0.0176	9.43192e-13	CFDP1
Diastolic blood pressure	rs17807723	A	G	0.1377	-0.1757	0.0257	7.44046e-12	RHCG
Diastolic blood pressure	rs17832905	A	C	0.0717	0.1923	0.0346	2.80498e-08	PPP2R2A
Diastolic blood pressure	rs17880989	A	G	0.0259	0.4014	0.0591	1.11404e-11	MMP14
Diastolic blood pressure	rs1790123	T	C	0.8032	0.1991	0.0218	6.87068e-20	MPHOSPH9
Diastolic blood pressure	rs1799945	G	C	0.1497	0.3888	0.0244	3.87614e-57	HFE
Diastolic blood pressure	rs1819663	G	A	0.4929	-0.1147	0.0174	4.62488e-11	NUP210L
Diastolic blood pressure	rs1867624	T	C	0.6147	0.1412	0.0178	2.08305e-15	PECAM1
Diastolic blood pressure	rs1871190	T	G	0.3344	0.1078	0.0186	6.62995e-09	RGMB
Diastolic blood pressure	rs1876490	A	G	0.7167	0.1364	0.0192	1.15691e-12	EXOC6B
Diastolic blood pressure	rs1882961	T	C	0.3088	0.1272	0.0188	1.39798e-11	NRIP1
Diastolic blood pressure	rs1889785	A	G	0.4551	0.1255	0.0174	5.61306e-13	CLCNKA
Diastolic blood pressure	rs1903752	T	C	0.5386	-0.0987	0.0178	3.19801e-08	LAMA1
Diastolic blood pressure	rs1906672	A	G	0.2324	0.1402	0.0205	8.47423e-12	DDHD2,WHSC1L1
Diastolic blood pressure	rs194742	C	T	0.831	-0.1281	0.0232	3.173e-08	ZFP36L1
Diastolic blood pressure	rs1948151	A	G	0.2777	-0.1355	0.0193	2.11885e-12	SSPN
Diastolic blood pressure	rs1950500	C	T	0.7081	-0.1396	0.019	2.20293e-13	NFATC4
Diastolic blood pressure	rs1984195	A	G	0.4883	0.1736	0.0173	1.42692e-23	PHIP
Diastolic blood pressure	rs1999996	G	A	0.4407	0.1124	0.0176	1.67302e-10	C1orf21
Diastolic blood pressure	rs1999996	G	A	0.4407	0.1124	0.0176	1.67302e-10	C1orf21
Diastolic blood pressure	rs1999996	G	A	0.4407	0.1124	0.0176	1.67302e-10	C1orf21
Diastolic blood pressure	rs1999996	G	A	0.4407	0.1124	0.0176	1.67302e-10	C1orf21
Diastolic blood pressure	rs2067831	C	G	0.2723	-0.128	0.0195	5.07692e-11	OBFC1
Diastolic blood pressure	rs2070527	C	A	0.7508	0.1473	0.0202	3.08319e-13	ERG
Diastolic blood pressure	rs2133386	A	C	0.4327	-0.1322	0.0176	5.21435e-14	MAPKAP1
Diastolic blood pressure	rs2146315	T	C	0.2318	-0.1197	0.0205	5.02597e-09	HIVEP3
Diastolic blood pressure	rs2160236	C	G	0.3792	-0.1421	0.0181	4.30923e-15	SLC8A1
Diastolic blood pressure	rs2169137	C	G	0.7287	0.1588	0.0194	3.16665e-16	MDM4
Diastolic blood pressure	rs2191046	G	T	0.2646	-0.1184	0.0197	1.77501e-09	NRCAM
Diastolic blood pressure	rs2236295	T	G	0.3992	-0.207	0.0177	1.41906e-31	ADO
Diastolic blood pressure	rs2239268	A	G	0.7005	0.1097	0.019	7.39793e-09	RGS6
Diastolic blood pressure	rs2239917	C	T	0.5748	-0.1731	0.0176	9.68501e-23	NMT1
Diastolic blood pressure	rs2256187	A	G	0.1575	-0.1446	0.0239	1.38599e-09	USP35
Diastolic blood pressure	rs2271139	A	C	0.286	-0.1247	0.0192	8.22621e-11	NCOR2
Diastolic blood pressure	rs2273654	C	T	0.4392	-0.1165	0.0175	2.75423e-11	SLF2
Diastolic blood pressure	rs227426	T	G	0.5619	0.1119	0.0175	1.74502e-10	SMOC1
Diastolic blood pressure	rs2291516	A	G	0.1026	0.2422	0.0292	9.88098e-17	RGL3
Diastolic blood pressure	rs2305654	A	C	0.3448	0.1707	0.0186	3.99025e-20	JMJD7-PLA2G4B,PLA2G4B
Diastolic blood pressure	rs2305654	A	C	0.3448	0.1707	0.0186	3.99025e-20	JMJD7-PLA2G4B,PLA2G4B
Diastolic blood pressure	rs2305654	A	C	0.3448	0.1707	0.0186	3.99025e-20	JMJD7-PLA2G4B,PLA2G4B
Diastolic blood pressure	rs2305654	A	C	0.3448	0.1707	0.0186	3.99025e-20	JMJD7-PLA2G4B,PLA2G4B
Diastolic blood pressure	rs2305654	A	C	0.3448	0.1707	0.0186	3.99025e-20	JMJD7-PLA2G4B,PLA2G4B
Diastolic blood pressure	rs2305654	A	C	0.3448	0.1707	0.0186	3.99025e-20	JMJD7-PLA2G4B,PLA2G4B
Diastolic blood pressure	rs2305654	A	C	0.3448	0.1707	0.0186	3.99025e-20	JMJD7-PLA2G4B,PLA2G4B
Diastolic blood pressure	rs2305654	A	C	0.3448	0.1707	0.0186	3.99025e-20	JMJD7-PLA2G4B,PLA2G4B
Diastolic blood pressure	rs2307111	C	T	0.3966	0.1742	0.0178	1.6151e-22	POC5
Diastolic blood pressure	rs234616	A	G	0.3112	-0.1152	0.0188	8.79407e-10	GNAS
Diastolic blood pressure	rs2384061	A	G	0.4221	-0.1741	0.0175	2.2532e-23	ADCY3
Diastolic blood pressure	rs2397060	C	T	0.1405	0.161	0.0251	1.461e-10	PKHD1
Diastolic blood pressure	rs2421200	T	G	0.4882	-0.1097	0.0173	2.58702e-10	XPO1
Diastolic blood pressure	rs2444769	A	C	0.7949	0.158	0.0219	4.84619e-13	ACVR1C
Diastolic blood pressure	rs2469141	C	T	0.1628	-0.1351	0.0238	1.39101e-08	SMAD6
Diastolic blood pressure	rs2484294	A	G	0.7327	0.3165	0.0196	1.17112e-58	ADRB1
Diastolic blood pressure	rs2487926	G	A	0.4295	-0.0972	0.0176	3.31299e-08	KIAA1462
Diastolic blood pressure	rs2493136	T	C	0.4075	0.2345	0.0176	1.92486e-40	AGT
Diastolic blood pressure	rs2493296	T	C	0.1419	0.2496	0.0254	7.45075e-23	PRDM16
Diastolic blood pressure	rs2515424	T	C	0.4336	0.1278	0.0174	2.18223e-13	ANGPT2,MCPH1
Diastolic blood pressure	rs2548459	C	T	0.5195	0.132	0.0176	5.94566e-14	FUT2
Diastolic blood pressure	rs2569882	C	T	0.4342	-0.1199	0.0182	4.27957e-11	GMDS
Diastolic blood pressure	rs2586970	G	A	0.5639	0.1493	0.0175	1.56315e-17	PPP4R3B
Diastolic blood pressure	rs2589218	C	T	0.2698	0.1207	0.0196	6.89604e-10	NR2F2
Diastolic blood pressure	rs2598	G	A	0.4674	-0.1387	0.0175	1.93508e-15	PREX1
Diastolic blood pressure	rs2627313	T	C	0.4457	0.151	0.0175	5.85464e-18	ABHD17C
Diastolic blood pressure	rs2643826	T	C	0.4508	0.1857	0.0175	2.8327e-26	SLC4A7
Diastolic blood pressure	rs2681485	A	G	0.5976	0.2945	0.0176	1.31311e-62	ATP2B1
Diastolic blood pressure	rs2744133	G	A	0.2749	-0.1435	0.0193	1.17004e-13	PRL
Diastolic blood pressure	rs28377357	A	G	0.2938	-0.1243	0.019	6.02698e-11	MERTK
Diastolic blood pressure	rs28429256	A	G	0.3344	0.1636	0.0188	2.8327e-18	SMAD6
Diastolic blood pressure	rs28544928	G	T	0.2535	-0.1543	0.0199	9.13061e-15	SNTB2
Diastolic blood pressure	rs2854746	C	G	0.3997	0.113	0.018	3.25702e-10	IGFBP3
Diastolic blood pressure	rs28661492	T	C	0.2022	-0.1359	0.0222	9.56093e-10	RHBDL3
Diastolic blood pressure	rs28667801	T	A	0.407	0.1622	0.018	1.90283e-19	TBC1D19
Diastolic blood pressure	rs28675079	A	G	0.1867	-0.1444	0.0222	8.34257e-11	PHLDB2,PLCXD2
Diastolic blood pressure	rs2906152	A	G	0.6304	-0.1873	0.0181	5.54753e-25	GRIFIN
Diastolic blood pressure	rs2921604	C	T	0.4633	0.096	0.0176	4.45605e-08	ANKH
Diastolic blood pressure	rs2925345	C	T	0.5324	-0.189	0.0174	1.59514e-27	INO80
Diastolic blood pressure	rs2957468	G	A	0.6646	-0.1377	0.0185	8.43141e-14	ZFPM2
Diastolic blood pressure	rs3006583	C	T	0.1886	0.1303	0.0222	4.65704e-09	ZNF438
Diastolic blood pressure	rs310597	G	A	0.3695	0.1152	0.0181	2.17901e-10	ASB10
Diastolic blood pressure	rs311564	A	G	0.3461	-0.133	0.0183	4.23448e-13	POLR1A
Diastolic blood pressure	rs3117736	T	C	0.2661	0.2374	0.0196	9.7051e-34	CLINT1
Diastolic blood pressure	rs318712	C	T	0.0759	0.2389	0.0334	9.16643e-13	PLPPR2
Diastolic blood pressure	rs335170	C	A	0.5923	-0.113	0.0177	1.60702e-10	PRDM6
Diastolic blood pressure	rs34130368	T	G	0.1172	-0.2027	0.0284	8.77203e-13	GDF2
Diastolic blood pressure	rs342977	A	G	0.7715	-0.1577	0.0205	1.67417e-14	TBX20
Diastolic blood pressure	rs34413141	A	T	0.1821	-0.1808	0.0227	1.49108e-15	YES1
Diastolic blood pressure	rs34517439	A	C	0.1199	-0.2514	0.0279	2.02395e-19	DNAJB4,GIPC2
Diastolic blood pressure	rs34587839	A	G	0.1535	-0.1669	0.0244	8.22243e-12	PXMP4
Diastolic blood pressure	rs34645159	A	G	0.5013	-0.133	0.0174	2.07205e-14	GNB1
Diastolic blood pressure	rs347585	T	C	0.7014	0.1506	0.0189	1.56711e-15	HRH1
Diastolic blood pressure	rs35091929	C	T	0.6032	-0.1828	0.0177	6.461e-25	CTD-2135J3.4,PINX1
Diastolic blood pressure	rs35213536	T	G	0.2467	0.2044	0.0205	2.54214e-23	TCEA2
Diastolic blood pressure	rs35261542	A	C	0.2679	0.1196	0.0195	9.28795e-10	CDKAL1
Diastolic blood pressure	rs35413927	G	A	0.3049	0.1274	0.0189	1.76807e-11	FERMT2
Diastolic blood pressure	rs35443	C	G	0.3858	-0.2661	0.0178	1.19591e-50	TBX3
Diastolic blood pressure	rs35506078	C	T	0.3366	0.1348	0.0183	1.53603e-13	JMJD1C
Diastolic blood pressure	rs36169093	A	G	0.5037	0.1231	0.0179	5.56288e-12	GRK1
Diastolic blood pressure	rs3735533	C	T	0.9258	0.487	0.0331	6.32266e-49	HOXA13
Diastolic blood pressure	rs3743111	A	G	0.613	0.1517	0.0178	1.61808e-17	THSD4
Diastolic blood pressure	rs3743369	A	G	0.6278	0.104	0.0179	6.81899e-09	SLCO3A1
Diastolic blood pressure	rs3761077	T	G	0.1106	0.1726	0.0283	1.044e-09	NCAN
Diastolic blood pressure	rs3772219	C	A	0.3193	-0.1754	0.0185	2.93833e-21	ARHGEF3
Diastolic blood pressure	rs3774702	A	G	0.1768	0.147	0.0228	1.17501e-10	ATXN7
Diastolic blood pressure	rs3776299	A	G	0.4559	0.1266	0.0175	5.06407e-13	ARHGAP26
Diastolic blood pressure	rs3785837	A	G	0.7635	0.1453	0.0213	9.56753e-12	BCAS3
Diastolic blood pressure	rs3798293	G	A	0.2165	0.1328	0.021	2.69501e-10	FHL5
Diastolic blood pressure	rs3802230	A	C	0.5446	-0.1605	0.0174	2.75169e-20	CYP11B2,GML
Diastolic blood pressure	rs3802517	A	T	0.4615	0.1286	0.0173	9.28966e-14	ARMC4
Diastolic blood pressure	rs3807101	T	C	0.123	-0.1743	0.0265	4.56983e-11	SEMA3C
Diastolic blood pressure	rs3861113	A	C	0.0825	0.2126	0.0322	3.94912e-11	DACH1
Diastolic blood pressure	rs3864004	A	G	0.4685	0.1004	0.0173	6.27798e-09	CTNNB1
Diastolic blood pressure	rs3916033	T	C	0.5565	-0.1233	0.0185	2.4149e-11	WNT3
Diastolic blood pressure	rs3918226	T	C	0.0813	0.6117	0.0329	5.3064e-77	NOS3
Diastolic blood pressure	rs3943093	T	C	0.3234	0.2477	0.0184	3.94457e-41	SDCCAG8
Diastolic blood pressure	rs4074812	A	G	0.5535	-0.1336	0.0175	2.07014e-14	PTK2
Diastolic blood pressure	rs4077158	C	T	0.5286	0.1832	0.0173	3.08887e-26	RYK
Diastolic blood pressure	rs4141663	T	C	0.4216	-0.1496	0.0175	1.40702e-17	ITGB5
Diastolic blood pressure	rs4244200	C	G	0.2799	-0.1215	0.0193	3.23303e-10	RNF168
Diastolic blood pressure	rs4245930	A	G	0.6322	-0.1219	0.018	1.1371e-11	LEF1
Diastolic blood pressure	rs4284362	A	C	0.7181	-0.1586	0.0194	3.24116e-16	TMEM72
Diastolic blood pressure	rs4295	G	C	0.6202	-0.1802	0.018	1.70608e-23	ACE
Diastolic blood pressure	rs4306343	T	A	0.7212	0.317	0.0193	8.21675e-61	AEBP2
Diastolic blood pressure	rs4362428	A	C	0.4087	-0.1127	0.0176	1.45201e-10	SMG6
Diastolic blood pressure	rs440454	G	A	0.684	0.2602	0.0192	7.52315e-42	SKIV2L
Diastolic blood pressure	rs4424827	T	C	0.5669	-0.0981	0.0175	2.11101e-08	SNX6
Diastolic blood pressure	rs4507125	C	A	0.2136	0.1244	0.0211	3.60296e-09	TWIST2
Diastolic blood pressure	rs4507656	G	C	0.3066	0.1487	0.0199	8.6896e-14	RAPGEF5
Diastolic blood pressure	rs45474499	T	C	0.0473	0.3562	0.0415	8.49963e-18	PDP2
Diastolic blood pressure	rs4556017	T	C	0.8524	-0.1601	0.0247	9.66496e-11	MUC12
Diastolic blood pressure	rs4615669	G	A	0.4403	0.114	0.0174	6.09537e-11	MTAP,RP11-145E5.5
Diastolic blood pressure	rs4645335	G	A	0.664	-0.1142	0.0185	7.03607e-10	IRX1
Diastolic blood pressure	rs4675682	C	T	0.4622	0.1409	0.0173	4.48849e-16	CREB1
Diastolic blood pressure	rs4704514	T	C	0.2833	0.1087	0.0193	1.71301e-08	LHFPL2
Diastolic blood pressure	rs4739832	C	A	0.4167	-0.1323	0.0176	5.81166e-14	SNX16
Diastolic blood pressure	rs4743021	C	T	0.3147	0.108	0.0194	2.41301e-08	ZNF462
Diastolic blood pressure	rs4756779	G	A	0.1758	0.1456	0.0227	1.477e-10	SPON1
Diastolic blood pressure	rs4814837	T	C	0.3424	-0.1003	0.0184	4.617e-08	SLC24A3
Diastolic blood pressure	rs4873492	T	C	0.1725	0.1401	0.0231	1.28201e-09	SNTG1
Diastolic blood pressure	rs488834	T	C	0.7641	-0.1931	0.0208	1.94089e-20	CASZ1
Diastolic blood pressure	rs4890499	A	G	0.2548	0.1131	0.0199	1.32801e-08	SETBP1
Diastolic blood pressure	rs4891258	G	A	0.3174	0.1159	0.0187	5.71702e-10	TSHZ1
Diastolic blood pressure	rs4903064	C	T	0.2355	-0.1543	0.0206	7.84332e-14	DPF3
Diastolic blood pressure	rs4909314	A	T	0.3948	0.1339	0.0177	3.41193e-14	ZFAT
Diastolic blood pressure	rs4926499	C	G	0.826	0.1694	0.0248	9.37346e-12	ZNF692
Diastolic blood pressure	rs4926901	A	G	0.3548	0.0984	0.018	4.81903e-08	FOXD2
Diastolic blood pressure	rs4926923	C	T	0.0883	-0.1918	0.0308	4.74898e-10	TRABD2B
Diastolic blood pressure	rs4930295	G	C	0.2216	-0.2418	0.0209	5.54243e-31	PCNX3
Diastolic blood pressure	rs4932373	C	A	0.3257	0.3664	0.0189	7.70903e-84	FES
Diastolic blood pressure	rs4936099	A	C	0.5989	0.1745	0.0178	1.16305e-22	ADAMTS8
Diastolic blood pressure	rs4952668	A	G	0.6237	-0.192	0.018	1.12902e-26	ZFP36L2
Diastolic blood pressure	rs4954192	T	C	0.3872	-0.1225	0.0179	8.14517e-12	ACMSD
Diastolic blood pressure	rs5012479	G	T	0.5205	-0.0956	0.0174	3.65704e-08	CD164
Diastolic blood pressure	rs504217	T	C	0.0736	0.2745	0.0335	2.50611e-16	CLPB
Diastolic blood pressure	rs504691	A	C	0.4002	-0.1177	0.0177	3.13834e-11	OGFRL1
Diastolic blood pressure	rs509067	C	T	0.5863	0.1436	0.0175	2.64789e-16	VGLL2
Diastolic blood pressure	rs520592	G	T	0.1413	0.1727	0.0248	3.51399e-12	FRS2
Diastolic blood pressure	rs544012	G	T	0.7339	-0.1143	0.0201	1.37499e-08	COL4A1
Diastolic blood pressure	rs55684003	G	A	0.3041	-0.122	0.0189	1.014e-10	MBNL2
Diastolic blood pressure	rs55770741	T	C	0.5613	-0.1281	0.0175	2.20191e-13	ERAP2
Diastolic blood pressure	rs55857306	A	G	0.1602	-0.5224	0.0235	5.04661e-109	CLCN6
Diastolic blood pressure	rs55868524	A	G	0.6111	0.1443	0.0178	5.54243e-16	CLDN7
Diastolic blood pressure	rs55944332	G	A	0.2368	0.2365	0.0204	3.26964e-31	ZEB2
Diastolic blood pressure	rs55993676	T	G	0.2916	-0.2097	0.0191	3.81856e-28	CPEB4
Diastolic blood pressure	rs56256111	A	G	0.1442	0.1926	0.0263	2.59896e-13	ELF1
Diastolic blood pressure	rs56809883	T	G	0.2595	0.1102	0.0199	3.03298e-08	CDC42EP3
Diastolic blood pressure	rs57708073	G	A	0.2608	-0.1907	0.0214	4.72607e-19	ADAMTS7
Diastolic blood pressure	rs57748895	T	A	0.0179	0.6627	0.0666	2.49287e-23	NGF
Diastolic blood pressure	rs58693787	G	A	0.2458	-0.1584	0.0202	3.81593e-15	MAPK4
Diastolic blood pressure	rs5992929	T	C	0.2834	0.1684	0.0193	3.07114e-18	MICAL3
Diastolic blood pressure	rs602521	A	G	0.2656	0.1351	0.0195	3.97192e-12	CDC42BPA
Diastolic blood pressure	rs6026739	T	A	0.1226	0.5032	0.0266	1.48902e-79	ZNF831
Diastolic blood pressure	rs6031431	G	A	0.4622	0.1153	0.0175	4.94083e-11	JPH2
Diastolic blood pressure	rs604723	C	T	0.7247	0.3848	0.0194	2.32381e-87	ARHGAP42
Diastolic blood pressure	rs6058261	A	C	0.2736	-0.1201	0.0195	6.82999e-10	COX4I2
Diastolic blood pressure	rs6062477	T	C	0.5756	0.1191	0.0177	1.80717e-11	STMN3
Diastolic blood pressure	rs6078393	G	T	0.4106	-0.1205	0.0176	7.65773e-12	BTBD3
Diastolic blood pressure	rs6108168	A	C	0.2546	-0.1901	0.0199	1.10306e-21	PLCB1
Diastolic blood pressure	rs61789369	G	A	0.0435	0.3039	0.0436	3.06478e-12	MXD4
Diastolic blood pressure	rs61909958	G	C	0.1881	-0.1275	0.0228	2.21299e-08	JRKL
Diastolic blood pressure	rs61912333	G	C	0.5037	-0.1191	0.0176	1.1311e-11	AEBP2
Diastolic blood pressure	rs61917655	T	C	0.1011	0.2246	0.0297	3.71621e-14	HDAC7
Diastolic blood pressure	rs61948065	C	A	0.1212	0.1737	0.027	1.16501e-10	ATP12A
Diastolic blood pressure	rs62030049	G	A	0.2404	-0.1336	0.0209	1.54899e-10	NKD1
Diastolic blood pressure	rs62155750	G	A	0.3074	0.2177	0.0196	8.26609e-29	ANKRD36C
Diastolic blood pressure	rs62158170	G	A	0.2166	-0.1645	0.0211	6.63285e-15	PAX8
Diastolic blood pressure	rs62234672	A	C	0.1752	0.1248	0.0229	4.923e-08	DAZL
Diastolic blood pressure	rs62301873	G	A	0.1061	0.1734	0.0284	1.06299e-09	RBM47
Diastolic blood pressure	rs62378003	T	C	0.1141	-0.1714	0.028	8.90389e-10	CETN3
Diastolic blood pressure	rs62413546	T	C	0.0847	-0.1877	0.032	4.583e-09	COL21A1
Diastolic blood pressure	rs62434124	T	C	0.0711	-0.4853	0.0338	7.8343e-47	PLEKHG1
Diastolic blood pressure	rs62503324	T	C	0.2397	0.2033	0.0204	2.11009e-23	SLC25A37
Diastolic blood pressure	rs6271	T	C	0.0737	-0.4313	0.0352	1.71791e-34	DBH
Diastolic blood pressure	rs636202	C	T	0.5185	-0.1023	0.0174	4.39896e-09	CITED2
Diastolic blood pressure	rs6464165	C	T	0.2809	0.217	0.0195	7.34007e-29	PRKAG2
Diastolic blood pressure	rs6487076	G	A	0.223	-0.174	0.0209	8.6856e-17	PDE3A
Diastolic blood pressure	rs6546810	C	T	0.3525	0.12	0.0181	3.16228e-11	RAB11FIP5
Diastolic blood pressure	rs6556384	A	C	0.8105	-0.152	0.0221	5.90745e-12	EBF1
Diastolic blood pressure	rs6580970	T	C	0.2987	-0.1661	0.0191	4.0281e-18	HOXC4
Diastolic blood pressure	rs6602177	T	C	0.7073	-0.1203	0.0207	6.52094e-09	CUBN
Diastolic blood pressure	rs66682451	G	A	0.2747	-0.1348	0.0194	3.43637e-12	CWF19L2
Diastolic blood pressure	rs66887589	C	T	0.4779	0.161	0.0174	1.834e-20	PDE5A
Diastolic blood pressure	rs6715901	A	G	0.4962	-0.1377	0.0174	2.75994e-15	TTN
Diastolic blood pressure	rs672272	T	C	0.6041	-0.1851	0.0178	2.77204e-25	SLX4IP
Diastolic blood pressure	rs6735275	C	T	0.2709	-0.1225	0.0194	2.61903e-10	AC013461.1
Diastolic blood pressure	rs6763931	A	G	0.4438	0.1383	0.0173	1.48115e-15	ZBTB38
Diastolic blood pressure	rs6777317	A	G	0.2899	0.1249	0.0195	1.50501e-10	DLG1
Diastolic blood pressure	rs6779368	G	A	0.3423	0.1791	0.0184	2.27982e-22	SENP2
Diastolic blood pressure	rs6795735	T	C	0.4109	-0.1438	0.0176	3.05422e-16	ADAMTS9
Diastolic blood pressure	rs6800730	G	A	0.6702	0.2476	0.0185	8.00387e-41	CDC25A
Diastolic blood pressure	rs68085857	T	C	0.234	0.191	0.0205	9.82426e-21	GPATCH2
Diastolic blood pressure	rs682681	C	T	0.6665	0.1454	0.0185	4.47301e-15	FGF9
Diastolic blood pressure	rs6875967	G	A	0.6479	-0.1344	0.0181	1.21395e-13	ISL1
Diastolic blood pressure	rs6905288	A	G	0.5681	0.1759	0.0179	7.79112e-23	VEGFA
Diastolic blood pressure	rs6934891	A	G	0.4255	0.1275	0.0177	5.21435e-13	PRL
Diastolic blood pressure	rs6961048	G	C	0.1038	0.2729	0.0286	1.27791e-21	EVX1
Diastolic blood pressure	rs6983239	T	G	0.2188	0.1159	0.0211	3.70604e-08	EYA1
Diastolic blood pressure	rs7012891	C	T	0.2367	0.1391	0.0205	1.19509e-11	TRIB1
Diastolic blood pressure	rs710249	C	G	0.4264	0.1501	0.0174	6.42836e-18	SZT2
Diastolic blood pressure	rs7106104	C	T	0.281	0.1186	0.0193	7.72094e-10	PPP2R1B
Diastolic blood pressure	rs710698	G	A	0.4135	-0.1059	0.0176	1.88499e-09	MYRFL
Diastolic blood pressure	rs7115331	G	T	0.2857	0.1266	0.0192	3.91471e-11	EMSY
Diastolic blood pressure	rs7132012	G	A	0.3253	-0.1563	0.0185	3.16592e-17	RIMKLB
Diastolic blood pressure	rs7134440	T	C	0.0826	0.2278	0.0323	1.75106e-12	TNS2
Diastolic blood pressure	rs7137828	T	C	0.5183	-0.5027	0.0176	4.79733e-180	ATXN2
Diastolic blood pressure	rs7155504	C	T	0.0876	-0.2286	0.0317	5.16179e-13	RALGAPA1
Diastolic blood pressure	rs7192407	C	T	0.528	-0.1019	0.0174	4.53398e-09	ZNF423
Diastolic blood pressure	rs7217916	G	A	0.6146	-0.1111	0.0179	5.633e-10	CYTH1
Diastolic blood pressure	rs722783	A	G	0.2216	-0.2093	0.0208	9.0261e-24	NOV
Diastolic blood pressure	rs7235890	T	G	0.8956	-0.1692	0.0288	4.12098e-09	NEDD4L
Diastolic blood pressure	rs7257694	T	C	0.4003	0.1837	0.0178	6.27914e-25	CCNE1
Diastolic blood pressure	rs7259285	A	G	0.4466	0.105	0.0176	2.646e-09	HAUS8
Diastolic blood pressure	rs72613227	T	A	0.1269	0.1884	0.0285	3.8699e-11	ATG5
Diastolic blood pressure	rs7265695	C	T	0.1965	-0.1967	0.0219	2.48199e-19	CHD6
Diastolic blood pressure	rs72683923	C	T	0.0212	-0.5325	0.0635	5.02343e-17	L2HGDH
Diastolic blood pressure	rs72704264	C	G	0.2172	0.117	0.0212	3.60296e-08	CD160
Diastolic blood pressure	rs72719149	C	T	0.3164	0.1279	0.0186	6.34162e-12	USP38
Diastolic blood pressure	rs72831343	G	T	0.1419	-0.4936	0.0248	4.7687e-88	C10orf107
Diastolic blood pressure	rs72842207	T	C	0.2149	-0.2112	0.0211	1.10002e-23	BAG3
Diastolic blood pressure	rs72976750	C	T	0.1396	0.1718	0.0251	7.36716e-12	ARHGAP24
Diastolic blood pressure	rs7299936	A	G	0.5775	0.1759	0.0175	1.10994e-23	MED13L
Diastolic blood pressure	rs73033340	G	A	0.0362	-0.5312	0.0525	5.06058e-24	ZFAND2A
Diastolic blood pressure	rs73036520	C	G	0.2543	0.1557	0.0202	1.33999e-14	MARK4
Diastolic blood pressure	rs73046792	A	G	0.1592	-0.1518	0.0245	5.87205e-10	SNRNP70
Diastolic blood pressure	rs7321688	A	C	0.2325	0.1507	0.0205	1.98518e-13	CDC16
Diastolic blood pressure	rs7324697	A	C	0.325	0.1047	0.0185	1.59199e-08	PCDH17
Diastolic blood pressure	rs73276406	C	G	0.1457	0.1564	0.0246	1.98999e-10	NDUFAF6
Diastolic blood pressure	rs7350752	A	G	0.1241	-0.1504	0.0268	1.96598e-08	SUPT16H
Diastolic blood pressure	rs7427249	A	G	0.58	-0.1098	0.0176	4.33601e-10	ITGA9
Diastolic blood pressure	rs74439044	C	T	0.0983	0.3496	0.0294	1.38197e-32	NAA38
Diastolic blood pressure	rs751984	C	T	0.1174	-0.3937	0.0275	1.37784e-46	LRRC10B
Diastolic blood pressure	rs7524019	T	C	0.492	0.1036	0.0174	2.59998e-09	POU2F1
Diastolic blood pressure	rs75507123	T	G	0.1274	-0.1434	0.0261	3.94203e-08	NTF3
Diastolic blood pressure	rs75511781	G	A	0.0425	0.3721	0.047	2.45188e-15	PODXL
Diastolic blood pressure	rs7569128	A	C	0.8185	0.1981	0.0225	1.22405e-18	NEMP2
Diastolic blood pressure	rs7572130	G	A	0.1042	0.1796	0.0287	4.12003e-10	FIGN
Diastolic blood pressure	rs7576060	T	C	0.35	-0.1017	0.0181	2.05201e-08	CALCRL
Diastolic blood pressure	rs7623706	G	A	0.4349	-0.0975	0.0176	2.83498e-08	CNTN3
Diastolic blood pressure	rs76326501	C	A	0.0911	-0.3618	0.0305	2.1742e-32	HAAO
Diastolic blood pressure	rs76452347	T	C	0.2053	-0.2246	0.0229	9.3713e-23	HRCT1
Diastolic blood pressure	rs76785130	G	A	0.0199	0.4285	0.0662	9.36483e-11	GJA1
Diastolic blood pressure	rs7694000	T	A	0.4613	0.0965	0.0175	3.46697e-08	PDLIM5
Diastolic blood pressure	rs76954792	T	C	0.2322	0.1213	0.0208	5.05895e-09	COPRS
Diastolic blood pressure	rs7788746	T	G	0.6691	-0.1644	0.0183	3.19301e-19	ZKSCAN1
Diastolic blood pressure	rs77924615	A	G	0.1982	-0.3163	0.0224	3.72392e-45	PDILT
Diastolic blood pressure	rs7800558	C	T	0.4219	-0.096	0.0175	4.45903e-08	DENND2A
Diastolic blood pressure	rs7805035	A	T	0.4119	0.134	0.0176	2.40326e-14	NFE2L3
Diastolic blood pressure	rs78151625	C	T	0.1658	0.1869	0.0233	1.03896e-15	MLF1
Diastolic blood pressure	rs78256308	G	T	0.0194	-0.4113	0.0657	3.73199e-10	DMRTA2
Diastolic blood pressure	rs786921	A	G	0.5957	-0.1145	0.0176	8.6278e-11	PKN2
Diastolic blood pressure	rs78809139	A	G	0.1014	-0.2281	0.0288	2.58226e-15	MME
Diastolic blood pressure	rs78909293	C	T	0.0449	-0.321	0.0429	7.30634e-14	SH3TC2
Diastolic blood pressure	rs79044887	G	C	0.1476	-0.2427	0.0245	4.0059e-23	PREX1
Diastolic blood pressure	rs7926335	T	C	0.2699	0.1804	0.0195	2.04597e-20	PLEKHA7
Diastolic blood pressure	rs79286081	A	G	0.1021	-0.1631	0.0299	4.83003e-08	FOXF1
Diastolic blood pressure	rs7933758	T	C	0.3047	-0.1138	0.0191	2.58e-09	DCDC1
Diastolic blood pressure	rs7938342	A	T	0.5877	0.2672	0.0181	1.92398e-49	LSP1
Diastolic blood pressure	rs7959649	C	T	0.7576	-0.1166	0.0202	8.14292e-09	CAND1
Diastolic blood pressure	rs7967705	C	T	0.6196	-0.2694	0.0178	1.53993e-51	COX14
Diastolic blood pressure	rs79724577	C	A	0.1832	-0.1362	0.023	3.47096e-09	ARHGAP27
Diastolic blood pressure	rs79889784	T	G	0.0176	-0.3941	0.0717	3.86198e-08	KRTAP5-6
Diastolic blood pressure	rs7992292	A	G	0.824	0.1367	0.0231	3.18698e-09	NAA16
Diastolic blood pressure	rs80095680	G	A	0.2633	0.1566	0.0198	2.81125e-15	BCL7C
Diastolic blood pressure	rs8014182	T	C	0.1319	-0.1942	0.0257	3.93822e-14	MARK3
Diastolic blood pressure	rs8078510	A	G	0.2693	-0.1277	0.0197	9.84238e-11	GIP
Diastolic blood pressure	rs824523	A	C	0.3344	0.1226	0.0183	2.25684e-11	OSR1
Diastolic blood pressure	rs881858	A	G	0.694	0.1553	0.0191	4.65372e-16	VEGFA
Diastolic blood pressure	rs882624	T	C	0.3325	-0.1571	0.0185	2.334e-17	NAV1
Diastolic blood pressure	rs908951	T	C	0.437	-0.1983	0.0181	7.73215e-28	DPEP1
Diastolic blood pressure	rs917522	T	C	0.885	0.1665	0.0273	1.03801e-09	ADCY9
Diastolic blood pressure	rs926335	T	C	0.4764	-0.1215	0.0175	3.3721e-12	MN1
Diastolic blood pressure	rs9286351	G	A	0.4188	0.1412	0.0177	1.60509e-15	PCDH18
Diastolic blood pressure	rs9289557	T	C	0.2604	-0.119	0.0207	8.681e-09	MRAS
Diastolic blood pressure	rs9326869	C	T	0.7513	-0.1096	0.02	3.98602e-08	DCP2
Diastolic blood pressure	rs9365555	G	A	0.3259	-0.1254	0.0187	1.96381e-11	PACRG
Diastolic blood pressure	rs9368	A	C	0.3871	0.1121	0.0178	3.24496e-10	RBMS2
Diastolic blood pressure	rs9399137	C	T	0.2619	-0.1148	0.0197	5.83096e-09	HBS1L
Diastolic blood pressure	rs9406076	T	C	0.3278	0.101	0.0185	4.649e-08	BLOC1S5,BLOC1S5-TXNDC5,EEF1E1-BLOC1S5
Diastolic blood pressure	rs9419374	G	A	0.646	-0.1164	0.0185	3.44199e-10	PPP2R2D
Diastolic blood pressure	rs9467545	T	A	0.1572	0.2545	0.0237	7.38754e-27	SCGN
Diastolic blood pressure	rs9478282	T	C	0.1116	-0.1994	0.0279	8.70362e-13	ESR1
Diastolic blood pressure	rs9508495	T	C	0.7569	-0.1944	0.0204	1.34091e-21	SLC7A1
Diastolic blood pressure	rs951914	C	G	0.7126	0.1904	0.0193	5.05825e-23	EBF2
Diastolic blood pressure	rs9526707	A	G	0.3222	-0.1217	0.0186	6.59022e-11	RNASEH2B
Diastolic blood pressure	rs962369	C	T	0.3013	-0.1684	0.0189	6.02282e-19	BDNF
Diastolic blood pressure	rs964941	A	G	0.5183	0.1726	0.0174	3.30979e-23	WNT3A
Diastolic blood pressure	rs9791312	C	A	0.3452	0.1225	0.0184	2.89268e-11	HIVEP2
Diastolic blood pressure	rs9841978	A	G	0.3251	0.1766	0.0185	1.11506e-21	CACNA1D
Diastolic blood pressure	rs9889262	A	T	0.3666	0.2283	0.018	7.11377e-37	ZNF652
Diastolic blood pressure	rs9893005	G	C	0.4647	0.1205	0.0176	7.89587e-12	PIGL
Diastolic blood pressure	rs9900637	A	C	0.4961	0.0992	0.0176	1.726e-08	ZZEF1
Diastolic blood pressure	rs990619	G	C	0.5234	0.1592	0.0173	2.90269e-20	GUCY1A3
Diastolic blood pressure	rs9918907	G	A	0.2162	0.1188	0.021	1.585e-08	FAM91A1
Diastolic blood pressure	rs9932220	A	G	0.2177	-0.1591	0.021	3.75578e-14	SALL1
Diastolic blood pressure	rs9937801	C	T	0.4308	-0.1554	0.0174	4.8095e-19	DNAH3
LDL-C	rs10102164	A	G	0.1741	0.0316	0.0045	3.74e-11	RP1
LDL-C	rs10195252	T	C	0.5818	0.0238	0.0039	3.81e-08	COBLL1
LDL-C	rs1025447	C	T	0.1583	0.0418	0.0048	3.78e-16	DYNC2LI1
LDL-C	rs10401969	T	C	0.92876	0.1184	0.0072	2.65e-54	SUGP1
LDL-C	rs10460181	A	G	0.8127	0.0536	0.0046	2.25e-28	IGSF23
LDL-C	rs10490626	G	A	0.92084	0.0508	0.0069	1.7e-12	INSIG2
LDL-C	rs10832962	T	C	0.719	0.032	0.004	6.62e-14	SPTY2D1
LDL-C	rs10893499	A	G	0.1438	0.0521	0.0053	3.86e-21	ST3GAL4
LDL-C	rs10903129	G	A	0.5369	0.0328	0.0037	3.03e-17	TMEM57
LDL-C	rs10947332	A	G	0.1319	0.0504	0.0056	6.97e-18	HLA-DQA2
LDL-C	rs11206508	A	G	0.1319	0.0434	0.0055	2.26e-14	BSND
LDL-C	rs11485618	A	G	0.6913	0.05	0.0039	3.73e-33	DOCK7
LDL-C	rs11563251	T	C	0.1253	0.0345	0.0062	4.5e-08	UGT1A1,UGT1A10,UGT1A3,UGT1A4,UGT1A5,UGT1A6,UGT1A7,UGT1A8,UGT1A9
LDL-C	rs11591147	G	T	0.98285	0.497	0.018	8.58e-143	PCSK9
LDL-C	rs11669133	A	G	0.04222	0.0501	0.0098	4.8e-08	SMARCA4
LDL-C	rs1169288	C	A	0.3338	0.0375	0.004	6.45e-21	HNF1A
LDL-C	rs12471982	C	A	0.1359	0.0365	0.0054	3.93e-11	TDRD15
LDL-C	rs1250229	C	T	0.7889	0.0243	0.0042	3.13e-08	FN1
LDL-C	rs12670798	C	T	0.2243	0.0344	0.0043	4.81e-14	DNAH11
LDL-C	rs12748152	T	C	0.07124	0.0499	0.0066	3.21e-12	PIGV
LDL-C	rs12916	C	T	0.4314	0.0733	0.0038	7.79e-78	HMGCR
LDL-C	rs13206249	G	A	0.7836	0.0378	0.0062	4.53e-08	MYLIP
LDL-C	rs13277801	C	T	0.347	0.0338	0.0038	3.99e-17	UBXN2B
LDL-C	rs13414987	A	C	0.2177	0.0308	0.0043	9.94e-12	APOB
LDL-C	rs1367117	A	G	0.2876	0.1186	0.004	9.48e-183	APOB
LDL-C	rs1475701	C	T	0.03562	0.0904	0.0092	1.46e-20	USP24
LDL-C	rs1510226	C	T	0.01319	0.1409	0.0214	1.71e-10	SLC22A3
LDL-C	rs1531517	G	A	0.94855	0.2202	0.008	9.51e-163	BCL3
LDL-C	rs1564348	C	T	0.1451	0.0481	0.005	2.76e-21	SLC22A1
LDL-C	rs16831243	T	C	0.1807	0.0378	0.0055	9.06e-12	MAP3K19
LDL-C	rs17111503	G	A	0.2414	0.0662	0.0045	1.39e-45	PCSK9
LDL-C	rs17404153	G	T	0.8562	0.0336	0.0054	1.83e-09	DNAJC13
LDL-C	rs174583	C	T	0.6253	0.0522	0.0038	7e-41	FADS2
LDL-C	rs17800760	G	A	0.8681	0.0513	0.0053	8.87e-22	CEACAM20
LDL-C	rs1800562	G	A	0.95383	0.0615	0.008	8.25e-14	HFE
LDL-C	rs1800961	C	T	0.9657	0.0685	0.0106	6.03e-10	HNF4A
LDL-C	rs1801689	C	A	0.03694	0.1028	0.0139	9.81e-12	APOH
LDL-C	rs1883025	C	T	0.7573	0.0296	0.0044	6.14e-11	ABCA1
LDL-C	rs2000999	A	G	0.1847	0.065	0.0046	4.22e-41	HPR,TXNL4B
LDL-C	rs2030746	T	C	0.3984	0.0214	0.0038	8.61e-09	GLI2
LDL-C	rs207150	C	T	0.91821	0.0472	0.0065	2e-12	USP24
LDL-C	rs2073547	G	A	0.1939	0.0485	0.0049	1.92e-21	NPC1L1
LDL-C	rs2075650	G	A	0.1266	0.1767	0.0055	1.72e-214	TOMM40
LDL-C	rs2247056	C	T	0.7823	0.0248	0.0043	1.42e-08	HLA-C
LDL-C	rs2287019	C	T	0.81	0.0283	0.0048	8.36e-09	QPCTL
LDL-C	rs2328223	C	A	0.2493	0.0299	0.005	5.63e-09	SNX5
LDL-C	rs2419604	A	G	0.3179	0.0302	0.004	7.49e-14	GPAM
LDL-C	rs2587534	A	G	0.5277	0.0391	0.0037	8.06e-25	AL360294.1
LDL-C	rs2642438	G	A	0.7454	0.0352	0.0042	7.32e-16	44986
LDL-C	rs2647281	G	A	0.05541	0.0589	0.0095	2.27e-09	USP24
LDL-C	rs267733	A	G	0.8628	0.0331	0.0053	5.29e-09	ANXA9
LDL-C	rs2710642	A	G	0.6187	0.0239	0.0038	6.09e-09	EHBP1
LDL-C	rs2737252	G	A	0.7441	0.0314	0.0041	7.04e-14	TRPS1
LDL-C	rs2886232	T	C	0.1201	0.0451	0.0064	3.88e-11	ABCA10
LDL-C	rs2954029	A	T	0.5317	0.0564	0.0036	2.1e-50	TRIB1
LDL-C	rs3125055	A	T	0.1398	0.0468	0.0055	5.92e-16	SLC22A3
LDL-C	rs314253	T	C	0.6649	0.0242	0.0038	3.44e-10	DLG4
LDL-C	rs3184504	C	T	0.5343	0.0268	0.0038	4.2e-12	SH2B3
LDL-C	rs364585	G	A	0.6332	0.0249	0.0038	4.28e-10	SPTLC3
LDL-C	rs3757354	C	T	0.7902	0.0382	0.0044	2.09e-17	MYLIP
LDL-C	rs376642	C	T	0.715	0.0233	0.004	4.67e-10	TSPAN16
LDL-C	rs3780181	A	G	0.94723	0.0445	0.0074	1.76e-09	VLDLR
LDL-C	rs413380	C	T	0.9657	0.0861	0.0098	7.62e-17	CELSR2
LDL-C	rs4253776	G	A	0.124	0.0311	0.0059	3.35e-08	PPARA
LDL-C	rs4530754	A	G	0.5818	0.0275	0.0036	3.58e-12	CSNK1G3
LDL-C	rs4722551	C	T	0.1702	0.0391	0.0049	3.95e-14	NFE2L3
LDL-C	rs492399	G	A	0.03562	0.0629	0.0102	1.23e-09	LDAH
LDL-C	rs492602	G	A	0.4301	0.0293	0.0039	9.42e-14	FUT2
LDL-C	rs4942486	T	C	0.4617	0.0243	0.0037	2.26e-11	BRCA2
LDL-C	rs4970712	C	A	0.8061	0.0339	0.0044	2.46e-13	EVI5
LDL-C	rs4970834	C	T	0.8127	0.1503	0.0047	2.02e-208	CELSR2
LDL-C	rs519113	C	G	NA	0.0971	0.0066	1.61e-49	NECTIN2
LDL-C	rs520861	G	A	0.7071	0.0843	0.0042	1.78e-84	TDRD15
LDL-C	rs5763662	T	C	0.02507	0.0767	0.0121	1.19e-08	MTMR3
LDL-C	rs579459	C	T	0.215	0.0665	0.0045	2.42e-44	ABO
LDL-C	rs6016381	T	C	0.6398	0.0363	0.0038	6.85e-20	MAFB
LDL-C	rs6065311	C	T	0.4604	0.0417	0.0036	1.66e-30	TOP1
LDL-C	rs6504872	T	C	0.4723	0.0274	0.0037	3.48e-13	EFCAB13
LDL-C	rs6511720	G	T	0.90237	0.2209	0.0061	3.85e-262	LDLR
LDL-C	rs6511727	T	G	0.3852	0.0266	0.0038	1.84e-11	DOCK6
LDL-C	rs6544713	T	C	0.2942	0.0806	0.0041	4.84e-83	ABCG8
LDL-C	rs6709904	A	G	0.8865	0.055	0.0085	4.58e-10	ABCG8
LDL-C	rs6818397	T	G	0.4129	0.0224	0.004	1.68e-08	RGS12
LDL-C	rs688	T	C	0.4472	0.054	0.0037	1.01e-43	LDLR
LDL-C	rs6882076	C	T	0.6662	0.0456	0.0038	3.31e-31	TIMD4
LDL-C	rs6909746	C	T	0.6082	0.0263	0.0037	7.86e-11	FRK
LDL-C	rs7254892	G	A	0.96834	0.4853	0.0119	0	NECTIN2
LDL-C	rs7264396	C	T	0.781	0.0246	0.0045	4.41e-08	ERGIC3
LDL-C	rs7552841	T	C	0.3654	0.0368	0.0044	5.4e-15	PCSK9
LDL-C	rs75687619	T	G	0.02375	0.1735	0.0161	8.05e-24	TOMM40
LDL-C	rs7640978	C	T	0.8945	0.0392	0.0069	9.84e-09	CMTM6
LDL-C	rs7770628	C	T	0.4485	0.0258	0.0037	3.17e-11	LPA
LDL-C	rs780093	T	C	0.4129	0.0223	0.0037	2.36e-08	GCKR
LDL-C	rs7832643	T	G	0.405	0.0339	0.0038	2.67e-17	PLEC
LDL-C	rs8017377	A	G	0.4591	0.0303	0.0038	2.52e-15	NYNRIN
LDL-C	rs8176722	C	A	0.8892	0.0473	0.006	1.85e-14	ABO
LDL-C	rs964184	G	C	1	0.0855	0.0078	2.01e-26	ZPR1
LDL-C	rs9804646	C	T	0.91029	0.0454	0.007	8.6e-11	APOA5
LDL-C	rs9875338	G	A	0.6121	0.027	0.0037	2.21e-11	PPARG
LDL-C	rs9987289	G	A	0.9248	0.0714	0.0066	8.53e-24	PPP1R3B
HDL-C	rs10019888	A	G	0.8364	0.027	0.0046	4.901e-08	RBPJ
HDL-C	rs1007076	C	T	0.7296	0.0247	0.0041	4.432e-09	LACTB
HDL-C	rs10087900	G	A	0.5607	0.0231	0.0036	2.174e-09	GPIHBP1
HDL-C	rs102275	T	C	0.628	0.0391	0.0035	6.404e-28	TMEM258
HDL-C	rs103294	T	C	0.186	0.0523	0.0044	3.995e-30	LILRB2
HDL-C	rs10468017	T	C	0.2757	0.1179	0.0038	1.21e-188	ALDH1A2
HDL-C	rs1047891	C	A	0.6979	0.0269	0.0039	8.73e-10	CPS1
HDL-C	rs10501321	C	T	0.314	0.0483	0.0036	3.541e-38	MADD
HDL-C	rs10761771	C	T	0.467	0.0198	0.0034	4.12e-09	JMJD1C
HDL-C	rs1077834	C	T	0.2111	0.1253	0.0041	7.77e-180	ALDH1A2,LIPC
HDL-C	rs10808546	T	C	0.4459	0.0409	0.0034	4.106e-30	TRIB1
HDL-C	rs11045163	G	A	0.4063	0.0217	0.0035	3.196e-09	PDE3A
HDL-C	rs11057397	T	C	0.3668	0.0282	0.0036	6.769e-14	CCDC92,DNAH10
HDL-C	rs1121980	G	A	0.5528	0.0196	0.0034	6.791e-09	FTO
HDL-C	rs1138429	A	T	0.90237	0.1156	0.0065	9.522e-66	SLC12A3
HDL-C	rs11765979	C	A	0.4578	0.0412	0.0048	3.111e-17	KLF14
HDL-C	rs11789603	T	C	0.08971	0.06	0.006	3.695e-21	ABCA1
HDL-C	rs12133576	A	G	0.3549	0.0243	0.0035	6.15e-11	DR1
HDL-C	rs12145743	G	T	0.3311	0.0203	0.0036	1.803e-08	RRNAD1
HDL-C	rs12740374	T	G	0.2124	0.0343	0.0041	1.687e-15	CELSR2
HDL-C	rs12748152	C	T	0.92876	0.0506	0.0062	9.737e-16	PIGV
HDL-C	rs12801636	A	G	0.2243	0.0235	0.0042	3.147e-08	PCNX3
HDL-C	rs13076253	A	C	0.8522	0.0283	0.0048	4.961e-09	CPNE4
HDL-C	rs13107325	C	T	0.92216	0.0708	0.0078	1.065e-15	SLC39A8
HDL-C	rs13225097	A	G	0.7678	0.0227	0.0039	4.328e-08	GIMAP6
HDL-C	rs13265868	A	G	0.4604	0.0478	0.0035	6.103e-40	SLC18A1
HDL-C	rs13326165	A	G	0.1873	0.0289	0.0043	9.042e-11	STAB1
HDL-C	rs13336936	T	C	0.03562	0.0717	0.0104	6.975e-11	MT1X
HDL-C	rs13702	C	T	0.3127	0.1058	0.0038	1.28e-160	LPL
HDL-C	rs1515110	G	T	0.3813	0.0323	0.0035	8.038e-18	IRS1
HDL-C	rs16842	T	C	0.7467	0.03	0.0038	3.822e-14	SLC18A1
HDL-C	rs1689797	C	A	0.6979	0.0358	0.0036	2.852e-21	ZNF648
HDL-C	rs16940147	A	G	0.04617	0.0514	0.008	2.447e-10	ALDH1A2
HDL-C	rs16942887	A	G	0.1332	0.0831	0.0051	8.281e-54	PSKH1
HDL-C	rs17135399	A	G	0.93404	0.0483	0.0077	4.26e-09	DCPS
HDL-C	rs17145738	T	C	0.1174	0.0408	0.0053	4.952e-13	TBL2
HDL-C	rs17173637	T	C	0.90237	0.0363	0.0057	1.899e-08	AOC1
HDL-C	rs17380117	A	G	0.8087	0.0253	0.0042	3.846e-09	CD40
HDL-C	rs17695224	G	A	0.7612	0.029	0.0039	2.417e-13	FPR3
HDL-C	rs1800961	C	T	0.9657	0.127	0.0099	1.639e-34	HNF4A
HDL-C	rs181360	T	G	0.8008	0.0376	0.0042	9.238e-18	UBE2L3
HDL-C	rs185481	C	T	0.529	0.0366	0.0035	1.398e-23	ALDH1A2
HDL-C	rs1877031	A	G	0.6755	0.0336	0.0036	1.204e-19	STARD3
HDL-C	rs1883025	C	T	0.7573	0.0698	0.0041	1.496e-65	ABCA1
HDL-C	rs1936800	C	T	0.5277	0.02	0.0034	3.055e-10	RSPO3
HDL-C	rs1980493	T	C	0.8773	0.0318	0.0048	3.764e-10	BTNL2
HDL-C	rs2013208	T	C	0.5053	0.0254	0.0036	8.916e-12	RBM5,RBM6
HDL-C	rs205262	A	G	0.7335	0.0283	0.0039	3.878e-13	C6orf106
HDL-C	rs2075650	A	G	0.8734	0.0554	0.0051	9.716e-26	TOMM40
HDL-C	rs2148489	T	C	0.7757	0.0283	0.0041	1.412e-10	TECTB
HDL-C	rs2230808	C	T	0.7889	0.0385	0.004	1.586e-20	ABCA1
HDL-C	rs2241210	G	A	0.5528	0.0332	0.0035	2.489e-20	UBE3B
HDL-C	rs2250802	G	A	0.3193	0.034	0.0038	2.022e-17	GPAM
HDL-C	rs2278236	A	G	0.5435	0.0331	0.0035	3.185e-18	ANGPTL4
HDL-C	rs2293889	G	T	0.5871	0.0312	0.0035	4.271e-17	TRPS1
HDL-C	rs2293889	G	T	0.5871	0.0312	0.0035	4.271e-17	TRPS1
HDL-C	rs2454722	G	A	0.1451	0.0351	0.0044	3.308e-14	HCAR2
HDL-C	rs2602836	A	G	0.4274	0.0192	0.0034	4.964e-08	ADH5
HDL-C	rs2606736	C	T	0.3945	0.0246	0.0043	4.799e-08	ATG7
HDL-C	rs2642438	G	A	0.7454	0.0303	0.0039	7.781e-14	44986
HDL-C	rs2853579	T	G	0.1108	0.0499	0.0053	1.318e-19	ABCA1
HDL-C	rs289745	A	C	0.6029	0.0276	0.0041	2.28e-20	CETP
HDL-C	rs2899624	A	G	0.8456	0.0714	0.0049	1.393e-40	ALDH1A2
HDL-C	rs291040	T	C	0.6623	0.0305	0.0037	8.21e-17	NLRC5
HDL-C	rs2925979	C	T	0.7045	0.0351	0.0037	1.321e-19	CMIP
HDL-C	rs3111576	T	C	0.1372	0.0448	0.0054	1.2e-14	MYO1F
HDL-C	rs333947	G	A	0.8536	0.0296	0.0047	3.166e-09	CSF1
HDL-C	rs3741414	T	C	0.1913	0.0296	0.004	6.095e-14	INHBC
HDL-C	rs3790106	C	G	0.81	0.0374	0.0052	3.268e-11	GNAO1
HDL-C	rs3822072	G	A	0.5119	0.0251	0.0034	4.058e-12	FAM13A
HDL-C	rs3861397	A	G	0.6583	0.024	0.0036	8.401e-11	CITED2
HDL-C	rs3936511	A	G	0.8311	0.0308	0.0046	2.959e-09	C5orf67
HDL-C	rs4142995	G	T	0.6161	0.0263	0.0037	9.365e-12	SNX13
HDL-C	rs4148005	T	G	0.7005	0.0283	0.0036	5.743e-14	ABCA8
HDL-C	rs4240624	A	G	0.9248	0.0818	0.0058	1.323e-45	PPP1R3B
HDL-C	rs424346	T	C	0.04881	0.0679	0.0113	4.84e-08	ADAM10
HDL-C	rs442177	G	T	0.4472	0.0215	0.0034	2.193e-09	AFF1
HDL-C	rs4465830	A	G	0.7982	0.0597	0.0044	5.175e-40	ZNF335
HDL-C	rs4650994	G	A	0.5172	0.021	0.0034	6.696e-09	TEX35
HDL-C	rs4660293	A	G	0.7639	0.0353	0.004	2.863e-18	PABPC4
HDL-C	rs4752894	G	A	0.3984	0.0206	0.0035	1.885e-09	PTPRJ
HDL-C	rs4783961	A	G	0.4855	0.0997	0.0036	5.73e-162	CETP
HDL-C	rs4784659	T	C	0.1847	0.0274	0.0049	1.018e-08	GNAO1
HDL-C	rs4846914	A	G	0.5844	0.0479	0.0034	3.513e-41	GALNT2
HDL-C	rs4917014	G	T	0.3404	0.0222	0.0036	1.026e-08	IKZF1
HDL-C	rs492571	T	C	0.95778	0.0663	0.009	1.265e-12	FRMD5
HDL-C	rs4939883	C	T	0.8193	0.0799	0.0045	1.796e-66	LIPG
HDL-C	rs4969178	G	A	0.6266	0.0263	0.0035	1.532e-12	PGS1
HDL-C	rs4983559	G	A	0.3773	0.0197	0.0036	9.565e-09	ZBTB42
HDL-C	rs4986970	A	T	0.96702	0.0792	0.0099	1.09e-15	LCAT
HDL-C	rs499974	C	A	0.8245	0.0263	0.0044	1.12e-08	MOGAT2
HDL-C	rs5167	G	T	0.3694	0.032	0.0037	4.879e-16	APOC4,APOC4-APOC2
HDL-C	rs6450176	G	A	0.7216	0.0254	0.0039	6.875e-10	ARL15
HDL-C	rs653178	T	C	0.5317	0.0263	0.0035	1.064e-12	ATXN2
HDL-C	rs6567160	T	C	0.7691	0.0257	0.0041	2.918e-09	MC4R
HDL-C	rs6589581	T	A	1	0.0845	0.0137	2.258e-09	SIK3
HDL-C	rs676210	A	G	0.2309	0.066	0.004	2.345e-54	APOB
HDL-C	rs6805251	T	C	0.3813	0.02	0.0035	1.332e-08	GSK3B
HDL-C	rs686030	A	C	0.8588	0.055	0.0049	4.292e-27	TTC39B
HDL-C	rs687339	C	T	0.2335	0.0316	0.0042	7.108e-13	MSL2
HDL-C	rs7014168	G	A	0.7586	0.0267	0.0041	9.203e-10	CTD-2135J3.4,PINX1
HDL-C	rs7016529	T	C	0.98681	0.2186	0.0141	9.267e-45	LPL
HDL-C	rs702485	G	A	0.4499	0.0243	0.0034	6.45e-12	DAGLB
HDL-C	rs7117842	C	T	0.3892	0.0272	0.0035	1.057e-14	UBASH3B
HDL-C	rs7128597	C	A	0.1715	0.0398	0.0065	1.822e-08	SLC35C1
HDL-C	rs7193072	A	G	0.2375	0.0498	0.0038	1.4e-34	NUP93
HDL-C	rs7298751	G	A	0.1187	0.0434	0.0052	2.455e-16	SCARB1
HDL-C	rs7306660	G	A	0.6306	0.0345	0.0036	3.341e-19	SCARB1
HDL-C	rs731839	A	G	0.6583	0.022	0.0037	3.441e-09	PEPD
HDL-C	rs737337	T	C	0.9314	0.0565	0.0061	4.564e-17	DOCK6
HDL-C	rs7412	T	C	0.06596	0.0978	0.0097	4.436e-19	APOE
HDL-C	rs7607980	C	T	0.1491	0.0447	0.0052	1.807e-15	COBLL1
HDL-C	rs77301115	G	A	0.97361	0.0972	0.0157	1.032e-08	TOMM40
HDL-C	rs7943309	A	G	0.03958	0.0865	0.0088	1.175e-20	SIK3
HDL-C	rs8093249	A	G	0.8404	0.0384	0.0051	1.799e-13	LIPG
HDL-C	rs838876	A	G	0.3259	0.0493	0.0039	7.325e-33	SCARB1
HDL-C	rs863750	C	T	0.4195	0.0264	0.0035	4.714e-13	FAM101A,RP11-214K3.25
HDL-C	rs9457931	A	G	0.9314	0.0552	0.0073	7.297e-13	LPA
HDL-C	rs964184	C	G	NA	0.1065	0.0071	6.086e-48	ZPR1
HDL-C	rs970548	C	A	0.277	0.0258	0.0039	1.706e-10	44993
HDL-C	rs9951669	G	A	0.2177	0.0408	0.0042	3.013e-21	MYO5B
HDL-C	rs9955201	A	G	0.06069	0.0638	0.0081	2.4e-14	LIPG
HDL-C	rs998584	C	A	0.4855	0.026	0.0038	2.269e-11	VEGFA
HDL-C	rs9989419	G	A	0.595	0.1473	0.0036	0	HERPUD1
Triglycerides	rs10401969	T	C	0.92876	0.121	0.0065	9.702e-70	SUGP1
Triglycerides	rs10440120	C	A	0.8325	0.0306	0.0044	5.343e-11	PPARG
Triglycerides	rs10468017	T	C	0.2757	0.0379	0.0039	7.559e-21	ALDH1A2
Triglycerides	rs10501321	T	C	0.686	0.0216	0.0035	1.412e-08	MADD
Triglycerides	rs1062219	T	C	0.4921	0.0223	0.0034	1.686e-09	GATA4
Triglycerides	rs10761762	T	C	0.533	0.027	0.0033	1.061e-17	JMJD1C
Triglycerides	rs11057408	G	T	0.6372	0.0258	0.0035	2.049e-12	FAM101A,RP11-214K3.25,ZNF664
Triglycerides	rs11613352	C	T	0.8087	0.028	0.0039	9.397e-14	R3HDM2
Triglycerides	rs11674085	A	G	0.2005	0.0251	0.0044	2.861e-08	FOSL2
Triglycerides	rs117877390	C	T	0.9657	0.1099	0.0141	1.533e-09	TM6SF2
Triglycerides	rs11974409	A	G	0.8061	0.0899	0.0042	1.36e-100	TBL2
Triglycerides	rs12294259	T	C	0.05937	0.219	0.0069	1.79e-200	BUD13
Triglycerides	rs1260326	T	C	0.4129	0.1148	0.0034	2.29e-239	GCKR
Triglycerides	rs12678919	A	G	0.8786	0.1702	0.0056	1.82e-199	LPL
Triglycerides	rs12708967	C	T	0.1966	0.0289	0.0046	1.697e-10	CETP
Triglycerides	rs12748152	T	C	0.07124	0.0372	0.0059	1.1e-09	PIGV
Triglycerides	rs1321257	G	A	0.4063	0.0402	0.0034	5.986e-31	GALNT2
Triglycerides	rs13389219	C	T	0.591	0.0271	0.0034	2.598e-15	COBLL1
Triglycerides	rs16948098	A	G	0.0409	0.08	0.0089	4.838e-17	FRMD5
Triglycerides	rs174535	C	T	0.3628	0.047	0.0034	1.733e-41	MYRF,TMEM258
Triglycerides	rs17513135	T	C	0.2322	0.022	0.0039	1.633e-08	PABPC4
Triglycerides	rs1800775	C	A	0.5198	0.0396	0.0035	1.332e-26	CETP
Triglycerides	rs1832007	A	G	0.8681	0.0327	0.0047	1.718e-12	AKR1C4
Triglycerides	rs2068888	G	A	0.5092	0.0241	0.0034	1.682e-11	CYP26A1
Triglycerides	rs2187126	A	G	0.94591	0.0543	0.0069	2.903e-15	BUD13
Triglycerides	rs2247056	C	T	0.7823	0.0378	0.0039	3.861e-21	HLA-C
Triglycerides	rs2250802	A	G	0.6807	0.023	0.0037	1.21e-10	GPAM
Triglycerides	rs2304684	T	C	0.02507	0.086	0.0127	5.004e-11	CAD
Triglycerides	rs2508015	G	A	0.6715	0.0252	0.0038	1.331e-10	MUC22
Triglycerides	rs2665357	C	A	0.5092	0.0212	0.0033	8.327e-10	SLC22A3
Triglycerides	rs287621	T	C	0.2704	0.0222	0.0037	7.671e-09	KLF14
Triglycerides	rs2954022	C	A	0.5303	0.078	0.0033	2.23e-113	TRIB1
Triglycerides	rs2954022	C	A	0.5303	0.078	0.0033	2.23e-113	TRIB1
Triglycerides	rs2972146	T	G	0.6227	0.0281	0.0034	2.974e-15	IRS1
Triglycerides	rs3198697	C	T	0.6174	0.0198	0.0034	2.207e-08	PDXDC1
Triglycerides	rs3760627	C	T	0.4683	0.0189	0.0034	5.293e-09	CLPTM1
Triglycerides	rs3761445	A	G	0.6148	0.0232	0.0034	8.062e-12	PLA2G6
Triglycerides	rs38855	A	G	0.5264	0.0187	0.0033	2.109e-08	MET
Triglycerides	rs439401	C	T	0.6201	0.0659	0.0038	1.423e-66	APOE
Triglycerides	rs442177	T	G	0.5528	0.0309	0.0033	1.316e-18	AFF1
Triglycerides	rs4587594	G	A	0.69	0.0694	0.0035	3.503e-82	DOCK7
Triglycerides	rs4719841	G	A	0.3826	0.0232	0.0034	8.864e-11	NFE2L3
Triglycerides	rs4803750	G	A	0.05541	0.0423	0.007	9.521e-09	BCL3
Triglycerides	rs4804311	A	G	0.8905	0.0392	0.006	1.485e-09	MYO1F
Triglycerides	rs4810479	C	T	0.2876	0.0474	0.0038	2.067e-34	PLTP
Triglycerides	rs4871624	G	T	0.2652	0.0254	0.0037	1.07e-11	TRIB1
Triglycerides	rs4921914	C	T	0.248	0.0353	0.004	4.867e-17	NAT2
Triglycerides	rs5110	A	C	0.06464	0.156	0.0124	2.137e-34	APOA4
Triglycerides	rs588136	C	T	0.2058	0.0495	0.0041	3.365e-30	ALDH1A2,LIPC
Triglycerides	rs6029143	C	T	0.94195	0.0388	0.0071	4.933e-08	MAFB
Triglycerides	rs6066141	T	C	0.7586	0.0297	0.0053	2.339e-08	EYA2
Triglycerides	rs634869	T	C	0.438	0.0272	0.0033	1.776e-14	CITED2
Triglycerides	rs645040	T	G	0.7691	0.0293	0.004	1.83e-12	MSL2
Triglycerides	rs676210	G	A	0.7691	0.0733	0.0039	3.284e-71	APOB
Triglycerides	rs6831256	G	A	0.409	0.0258	0.0035	1.602e-12	DOK7
Triglycerides	rs6882076	C	T	0.6662	0.0286	0.0035	1.513e-15	TIMD4
Triglycerides	rs6995541	G	A	0.3219	0.0265	0.0037	1.343e-12	CTD-2135J3.4,PINX1
Triglycerides	rs7005265	T	A	1	0.0336	0.0053	1.258e-10	CSGALNACT1
Triglycerides	rs7016529	C	T	0.01319	0.1911	0.014	3.57e-35	LPL
Triglycerides	rs719726	T	C	0.529	0.0199	0.0035	2.486e-08	RSPO3
Triglycerides	rs7248104	G	A	0.5831	0.0222	0.0034	5.045e-10	INSR
Triglycerides	rs7254892	A	G	0.03166	0.1235	0.0106	1.398e-24	NECTIN2
Triglycerides	rs72555385	G	A	0.06201	0.0749	0.0124	3.755e-09	STX1A
Triglycerides	rs731839	G	A	0.3417	0.0224	0.0036	2.651e-09	PEPD
Triglycerides	rs7350481	T	C	0.09763	0.2254	0.0066	3.21e-233	BUD13
Triglycerides	rs749671	G	A	0.6055	0.0211	0.0034	6.106e-10	ZNF646
Triglycerides	rs7943309	G	A	0.96042	0.0605	0.0087	1.155e-11	SIK3
Triglycerides	rs8077889	C	A	0.2441	0.0252	0.0042	9.879e-09	MPP3
Triglycerides	rs9686661	T	C	0.1768	0.0379	0.0044	2.541e-16	C5orf67
Triglycerides	rs9804646	C	T	0.91029	0.0524	0.0064	2.815e-17	APOA5
Triglycerides	rs998584	A	C	0.5145	0.0293	0.0037	3.424e-15	VEGFA
Education attainment	rs10006235	T	C	0.276625	-0.01197	0.00194	7.49e-10	C4orf33
Education attainment	rs10072007	T	C	0.125162	-0.01718	0.00258	2.62e-11	SPOCK1
Education attainment	rs10074013	A	G	0.260825	0.0152	0.00199	2.29e-14	ZNF608
Education attainment	rs1007731	A	C	0.107684	-0.01619	0.00274	3.45e-09	NKX2-8
Education attainment	rs1007934	A	G	0.379905	0.0103	0.00175	4.21e-09	ZFYVE1
Education attainment	rs1008078	T	C	0.414398	-0.01933	0.00176	6.03e-28	BARHL2
Education attainment	rs10107661	A	G	0.189113	-0.0124	0.00226	4.3e-08	TNKS
Education attainment	rs10138049	A	G	0.520249	0.01036	0.00175	3e-09	LRFN5
Education attainment	rs10161193	A	T	0.758192	0.01421	0.002	1.29e-12	PTPRO
Education attainment	rs10189857	A	G	0.562889	0.01933	0.00174	1.22e-28	BCL11A
Education attainment	rs10203072	T	C	0.393887	0.01024	0.00177	7.74e-09	BCL11A
Education attainment	rs10240905	T	C	0.373529	-0.01409	0.0018	4.24e-15	PDE1C
Education attainment	rs1035578	A	G	0.537542	-0.01351	0.00173	5.88e-15	SNX29
Education attainment	rs10456918	A	C	0.840761	-0.01673	0.00228	2.31e-13	MCM9
Education attainment	rs10460095	A	G	0.602248	-0.0121	0.00174	3.99e-12	ZNF521
Education attainment	rs10499077	A	C	0.8836	-0.01834	0.00276	3.03e-11	MARCKS
Education attainment	rs1050847	T	C	0.504912	0.01263	0.00175	5.44e-13	ZCCHC14
Education attainment	rs10515007	T	C	0.16198	0.0145	0.00239	1.26e-09	CA10
Education attainment	rs10750539	A	G	0.339344	-0.01161	0.00181	1.51e-10	OPCML
Education attainment	rs10752262	T	C	0.408516	0.01185	0.00177	2.41e-11	CAMK1D
Education attainment	rs10760023	C	G	0.662365	-0.0107	0.00186	8.76e-09	BRINP1
Education attainment	rs10765775	A	G	0.372621	0.0159	0.00179	6e-19	MTMR2
Education attainment	rs10773002	A	T	0.270342	0.02466	0.002	7.69e-35	CDK2AP1
Education attainment	rs10830568	A	C	0.528134	0.01091	0.00173	2.76e-10	CHORDC1
Education attainment	rs10856785	T	C	0.729905	-0.01234	0.00196	2.74e-10	FAM49A
Education attainment	rs10862376	A	T	0.148168	0.01664	0.00243	7.92e-12	PPFIA2
Education attainment	rs10874938	A	T	0.532291	0.01529	0.00173	9.62e-19	RWDD3
Education attainment	rs10884078	A	G	0.187835	-0.01608	0.00221	3.5e-13	SORCS3
Education attainment	rs10912728	T	C	0.276147	0.01107	0.00201	3.68e-08	RABGAP1L
Education attainment	rs10931821	A	T	0.503434	-0.0173	0.00173	1.57e-23	PLCL1
Education attainment	rs10932132	T	C	0.518663	0.01217	0.00173	1.88e-12	KCNJ3
Education attainment	rs10940921	T	G	0.451879	0.01295	0.0018	5.62e-13	CDH6
Education attainment	rs10947878	T	C	0.106621	-0.01461	0.00267	4.58e-08	LRFN2
Education attainment	rs10949583	T	C	0.203326	0.01636	0.00214	2e-14	RNF144B
Education attainment	rs10951155	A	G	0.542809	0.01298	0.00173	6.85e-14	SDK1
Education attainment	rs10951590	T	C	0.32376	-0.01099	0.00184	2.13e-09	POU6F2
Education attainment	rs10990570	A	G	0.150216	0.01596	0.0024	2.86e-11	SLC35D2
Education attainment	rs1106090	A	G	0.615507	0.01337	0.00178	6.3e-14	VRK2
Education attainment	rs1106761	A	G	0.364644	-0.01874	0.00178	6.56e-26	AC138647.1
Education attainment	rs11081529	T	C	0.7247	0.01243	0.00189	5.04e-11	SALL3
Education attainment	rs11126628	T	C	0.351047	-0.01296	0.00235	3.71e-08	LRRTM4
Education attainment	rs11138947	T	C	0.711718	0.01261	0.00194	7.47e-11	APBA1
Education attainment	rs11167753	T	C	0.740684	0.01093	0.00192	1.19e-08	DIAPH1
Education attainment	rs11191193	A	G	0.672698	0.02186	0.00181	1.39e-33	C10orf76
Education attainment	rs11201507	T	C	0.662796	-0.0104	0.0018	8.32e-09	GRID1
Education attainment	rs11202702	A	G	0.437619	0.01169	0.00174	2e-11	RNLS
Education attainment	rs11214468	T	C	0.268571	-0.01199	0.00199	1.58e-09	NCAM1
Education attainment	rs112494684	T	C	0.315738	0.01453	0.00188	1.03e-14	RBL2
Education attainment	rs113520408	A	G	0.261303	0.01674	0.00195	8.83e-18	CALU
Education attainment	rs113615161	T	C	0.126147	-0.01637	0.00254	1.25e-10	MDFIC
Education attainment	rs1143770	T	C	0.578134	0.01102	0.00175	3.18e-10	BLID
Education attainment	rs114460989	T	G	0.036372	-0.02683	0.00467	9.32e-09	ATAD2B
Education attainment	rs115000530	A	T	0.949091	-0.02743	0.00388	1.51e-12	MITF
Education attainment	rs115438240	T	G	0.951725	-0.02292	0.00385	2.56e-09	ZNF804A
Education attainment	rs11620355	A	G	0.088959	0.0184	0.00305	1.61e-09	GPC5
Education attainment	rs11635092	A	G	0.340653	-0.01282	0.0018	1.19e-12	GABRG3
Education attainment	rs11643654	A	C	0.574607	0.01268	0.00178	1.07e-12	SALL1
Education attainment	rs11657342	A	G	0.350755	0.01459	0.00194	5.88e-14	BAHCC1
Education attainment	rs11663602	A	C	0.285479	-0.01366	0.00193	1.54e-12	KCNG2
Education attainment	rs11665242	A	G	0.598429	0.01601	0.00174	3.96e-20	DCC
Education attainment	rs1167827	A	G	0.447798	0.01345	0.00176	2.51e-14	HIP1
Education attainment	rs11678980	A	G	0.434139	-0.01936	0.00175	2.24e-28	TANK
Education attainment	rs11732657	A	G	0.715845	-0.01414	0.002	1.62e-12	GALNTL6
Education attainment	rs11756123	A	T	0.367108	-0.01592	0.0018	1.14e-18	ESR1
Education attainment	rs11757516	C	G	0.279227	0.01075	0.00196	3.93e-08	LAMA2
Education attainment	rs11772580	T	G	0.237003	-0.01327	0.00205	9.21e-11	NYAP1
Education attainment	rs117861106	T	C	0.0411765	-0.02285	0.00391	5.25e-09	LYL1
Education attainment	rs11855853	T	C	0.247213	0.01532	0.00197	8.19e-15	LINGO1
Education attainment	rs11871429	A	G	0.77085	0.01487	0.00206	5.09e-13	HIGD1B
Education attainment	rs11894424	A	C	0.927487	0.02404	0.0041	4.66e-09	CTNNA2
Education attainment	rs1193240	A	C	0.423252	0.01079	0.00175	7.61e-10	CAMTA1
Education attainment	rs12024366	A	G	0.774192	0.01382	0.00203	1.1e-11	RAP1A
Education attainment	rs12064553	A	T	0.224068	0.01221	0.00207	3.52e-09	PPP2R5A
Education attainment	rs12126231	A	G	0.615984	0.01128	0.00177	1.65e-10	EDEM3
Education attainment	rs12218315	A	G	0.153003	-0.01497	0.00241	5.3e-10	REEP3
Education attainment	rs12332731	A	T	0.192455	0.01713	0.00222	1.26e-14	FAM172A
Education attainment	rs12375949	T	C	0.428934	-0.01635	0.00175	7.41e-21	TTLL11
Education attainment	rs12457071	A	C	0.503111	-0.01149	0.00173	3.03e-11	TCF4
Education attainment	rs12468040	T	G	0.380136	0.01571	0.00178	9.58e-19	CAMKMT
Education attainment	rs12472205	A	G	0.274438	0.01142	0.0019	1.76e-09	GULP1
Education attainment	rs1247777	A	C	0.368848	-0.01006	0.00178	1.53e-08	KCNMA1
Education attainment	rs12503522	T	C	0.280875	-0.01274	0.00191	2.81e-11	GRID2
Education attainment	rs12534506	A	T	0.478796	-0.01496	0.00175	1.18e-17	SAMD9
Education attainment	rs12602286	T	G	0.836264	0.0201	0.00259	8.44e-15	EPN2
Education attainment	rs12638072	A	G	0.298737	-0.01143	0.00191	1.99e-09	MAGI1
Education attainment	rs12643771	T	C	0.315368	0.01653	0.00187	1.04e-18	MAML3
Education attainment	rs12647336	A	G	0.849908	-0.01493	0.00239	4.21e-10	MAML3,MGST2
Education attainment	rs12655753	A	G	0.0326763	-0.03104	0.00518	2.04e-09	CEP120
Education attainment	rs12761761	T	C	0.230382	0.01844	0.00206	3.68e-19	PPP2R2D
Education attainment	rs12776037	T	C	0.268617	-0.0107	0.00196	4.55e-08	KNDC1
Education attainment	rs1296544	T	C	0.638143	-0.0115	0.00179	1.25e-10	KLF17
Education attainment	rs12967010	T	C	0.776794	0.01147	0.00206	2.7e-08	PPP4R1
Education attainment	rs12981405	T	C	0.158577	-0.01395	0.00232	1.91e-09	CILP2
Education attainment	rs12999080	T	C	0.580767	-0.01124	0.00176	1.53e-10	CWC22
Education attainment	rs13009008	A	G	0.366677	-0.01284	0.00184	2.72e-12	AC013461.1
Education attainment	rs13026143	T	C	0.361411	0.02385	0.00178	8.42e-41	LONRF2
Education attainment	rs13029509	A	G	0.46235	-0.0122	0.00173	1.89e-12	VWC2L
Education attainment	rs13090388	T	C	0.312796	0.03248	0.00187	2.63e-67	GPX1
Education attainment	rs13116385	A	G	0.0891438	-0.01864	0.0032	5.47e-09	SLC39A8
Education attainment	rs13125618	A	C	0.638882	-0.01043	0.00177	3.48e-09	MMRN1
Education attainment	rs13141210	T	C	0.480166	0.01497	0.00175	1.06e-17	CENPC
Education attainment	rs13145650	T	C	0.919741	-0.01995	0.00312	1.49e-10	TRPC3
Education attainment	rs13216468	T	G	0.0847398	0.01933	0.0034	1.3e-08	FBXL4
Education attainment	rs13240401	T	C	0.789898	0.01919	0.00214	2.9e-19	MAD1L1
Education attainment	rs13240401	T	C	0.789898	0.01919	0.00214	2.9e-19	MAD1L1
Education attainment	rs1334297	A	G	0.750955	0.02616	0.00195	7.09e-41	PCDH17
Education attainment	rs13428598	T	C	0.365799	0.01863	0.00178	1.11e-25	ARHGAP15
Education attainment	rs1358906	A	G	0.376455	0.01104	0.00177	4.87e-10	RFX3
Education attainment	rs1363862	A	G	0.290345	-0.01271	0.00195	7.23e-11	PDE4D
Education attainment	rs1381247	T	C	0.673052	0.01099	0.00185	2.81e-09	MNT
Education attainment	rs138125840	T	C	0.98919	-0.07419	0.01291	9.19e-09	C10orf11
Education attainment	rs138368982	T	C	0.0203881	0.0358	0.00644	2.77e-08	ARHGEF2
Education attainment	rs1391513	T	C	0.668663	-0.0118	0.0019	4.85e-10	ESRRG
Education attainment	rs1406008	A	C	0.70753	-0.01061	0.00186	1.18e-08	TSN
Education attainment	rs14184	C	G	0.702756	-0.01514	0.00188	9.12e-16	AMIGO1
Education attainment	rs1427298	T	C	0.408824	0.01088	0.00175	5.6e-10	ZEB2
Education attainment	rs1503526	T	C	0.498953	0.01216	0.00173	2.1e-12	HTR1A
Education attainment	rs150537577	A	G	0.916785	-0.01899	0.00332	1.09e-08	PCGF3
Education attainment	rs1505676	C	G	0.628103	0.01014	0.00179	1.46e-08	ADGRL3
Education attainment	rs1519799	A	T	0.576286	0.0101	0.00175	8.11e-09	NR4A2
Education attainment	rs152603	A	G	0.634971	-0.01073	0.00181	2.83e-09	EFNA5
Education attainment	rs1529597	A	C	0.966554	0.02769	0.00466	2.74e-09	ZNF280D
Education attainment	rs1569092	A	G	0.137712	0.01897	0.00238	1.62e-15	FPGT-TNNI3K,TNNI3K
Education attainment	rs1592757	C	G	0.344965	-0.01169	0.00183	1.56e-10	NUDT12
Education attainment	rs1595973	T	C	0.564367	-0.01034	0.00176	3.99e-09	EPHA5
Education attainment	rs1620977	A	G	0.25773	0.02262	0.00199	5.39e-30	NEGR1
Education attainment	rs1671770	A	C	0.182615	0.01612	0.00227	1.34e-12	COQ5
Education attainment	rs16846463	A	G	0.903573	0.026	0.00287	1.46e-19	LRP1B
Education attainment	rs17048855	A	G	0.328488	0.01403	0.00182	1.12e-14	LMCD1
Education attainment	rs17110109	T	C	0.602741	-0.01319	0.00178	1.13e-13	CBX5
Education attainment	rs17115183	T	C	0.395873	-0.00963	0.00176	4.55e-08	PRKD1
Education attainment	rs17126938	T	C	0.858285	-0.017	0.00254	2.31e-11	ADD3
Education attainment	rs17288916	T	G	0.64903	0.01199	0.00181	3.99e-11	C4orf45
Education attainment	rs173262	T	C	0.318186	-0.01485	0.00193	1.54e-14	SNX29
Education attainment	rs17379561	A	T	0.858023	0.02207	0.00242	8.4e-20	DPYD
Education attainment	rs17425572	A	G	0.45656	0.01423	0.00173	2.17e-16	AGTPBP1
Education attainment	rs17502157	A	G	0.745334	-0.01068	0.00195	4.25e-08	RBM27,RP11-449H3.3
Education attainment	rs17503473	T	C	0.705266	0.01308	0.00187	2.85e-12	PRR16
Education attainment	rs175325	A	T	0.580012	-0.01234	0.00177	2.89e-12	FOXA2
Education attainment	rs17563464	A	C	0.202525	-0.01641	0.00215	2.39e-14	CDH9
Education attainment	rs17565975	A	G	0.529504	-0.0115	0.00174	4.05e-11	SIK2
Education attainment	rs17732878	T	C	0.791146	-0.01397	0.00213	5.12e-11	ZBTB4
Education attainment	rs17742342	A	C	0.806683	-0.0142	0.00218	7.86e-11	ACVR2A
Education attainment	rs17807910	A	C	0.163366	0.01338	0.00229	4.89e-09	SORCS3
Education attainment	rs17827816	T	C	0.380166	0.00997	0.00178	2.24e-08	DAGLA
Education attainment	rs1842713	A	G	0.787435	-0.01305	0.00212	6.8e-10	CCT6B
Education attainment	rs1857952	A	C	0.479443	-0.01045	0.00173	1.68e-09	RBFOX1
Education attainment	rs1866823	A	G	0.54247	0.01211	0.00174	3.62e-12	PENK
Education attainment	rs1892417	T	C	0.776255	0.01881	0.00206	6.48e-20	FOXO6
Education attainment	rs192436652	T	C	0.0273021	-0.04052	0.00554	2.61e-13	LENG8
Education attainment	rs1949885	T	C	0.512488	-0.0106	0.00173	8.7e-10	TENM4
Education attainment	rs1979496	T	C	0.759763	0.01108	0.00201	3.73e-08	PITPNC1
Education attainment	rs2034218	T	C	0.480228	0.01364	0.00175	7.74e-15	TMEFF2
Education attainment	rs2039095	T	C	0.5162	-0.00996	0.00173	8.43e-09	HTR2A
Education attainment	rs2067854	A	G	0.184632	0.01696	0.00212	1.3e-15	RGS6
Education attainment	rs2172122	C	G	0.370188	-0.01152	0.00179	1.35e-10	CCDC66
Education attainment	rs2175420	T	C	0.175208	0.01368	0.00223	8.58e-10	TENM4
Education attainment	rs2179152	T	C	0.350447	-0.01643	0.00179	3.85e-20	BTN3A2
Education attainment	rs2210150	A	G	0.984601	-0.04276	0.0075	1.17e-08	PCDH17
Education attainment	rs2221929	T	G	0.552572	-0.01119	0.00175	1.69e-10	KCNIP4
Education attainment	rs2274802	A	T	0.749569	0.01158	0.00201	8.27e-09	USP16
Education attainment	rs2286534	A	T	0.713597	-0.01166	0.00194	1.82e-09	NCAPG
Education attainment	rs2287838	A	G	0.529905	-0.01169	0.00174	1.77e-11	PIN1
Education attainment	rs2301015	T	C	0.341084	-0.01467	0.00183	1.18e-15	MAN2A1
Education attainment	rs2333256	T	G	0.49826	-0.01255	0.00173	4.61e-13	GPM6A
Education attainment	rs2335726	C	G	0.635587	-0.01063	0.00182	4.81e-09	TSPAN9
Education attainment	rs2368831	T	C	0.564182	-0.01126	0.00179	2.92e-10	IQSEC3
Education attainment	rs2414072	A	T	0.464475	-0.01135	0.00174	7.41e-11	TRPM7
Education attainment	rs242093	A	G	0.593117	-0.0134	0.00175	1.91e-14	ACTN1
Education attainment	rs2422858	T	C	0.33631	-0.01057	0.00181	5.53e-09	FASTKD5,UBOX5
Education attainment	rs2472537	A	G	0.790807	-0.01209	0.00206	4.22e-09	PHF20L1
Education attainment	rs2497488	A	T	0.70308	-0.01037	0.00189	4.45e-08	IFT88
Education attainment	rs2544809	T	C	0.476024	0.01623	0.00175	1.57e-20	DBN1
Education attainment	rs2570497	T	C	0.64421	-0.01379	0.0018	1.76e-14	TMEM182
Education attainment	rs2588917	A	C	0.432076	-0.01051	0.00174	1.64e-09	C10orf107
Education attainment	rs26145	A	G	0.536218	0.01081	0.00173	4.52e-10	CTNND2
Education attainment	rs2654222	A	G	0.726702	0.01116	0.00192	6.51e-09	EFL1
Education attainment	rs2725370	T	C	0.28514	-0.01457	0.0019	1.74e-14	PURG
Education attainment	rs2726458	T	C	0.416338	0.01575	0.00175	2.62e-19	TET2
Education attainment	rs277828	A	C	0.241022	-0.01217	0.002	1.07e-09	MYO16
Education attainment	rs2837992	T	C	0.379088	0.01474	0.00178	1.34e-16	BACE2
Education attainment	rs28381527	A	G	0.0769479	-0.02387	0.00314	3.07e-14	ORC3
Education attainment	rs2842189	T	C	0.355975	0.01869	0.00179	1.52e-25	PTPRF
Education attainment	rs28513670	A	G	0.799723	-0.01579	0.00229	5.18e-12	DENND4A
Education attainment	rs28522146	C	G	0.397475	-0.01256	0.00177	1.25e-12	TRANK1
Education attainment	rs2857649	T	C	0.361318	-0.0119	0.0018	3.37e-11	NF2
Education attainment	rs28710896	C	G	0.151217	-0.02307	0.00251	3.47e-20	FOXG1
Education attainment	rs2885198	A	G	0.504666	0.01135	0.00173	5.87e-11	C3orf58
Education attainment	rs2901616	A	G	0.491669	0.01165	0.00174	2.19e-11	NEGR1
Education attainment	rs2923432	C	G	0.630259	0.01115	0.00179	5.08e-10	SLC20A2
Education attainment	rs2956981	T	C	0.43049	0.01076	0.00178	1.53e-09	TMX2,TMX2-CTNND1
Education attainment	rs2964252	A	G	0.321605	0.01118	0.00186	1.95e-09	NMUR2
Education attainment	rs296528	C	G	0.653357	0.01118	0.00179	4.16e-10	C1orf106
Education attainment	rs2998299	T	G	0.223468	-0.01635	0.00211	8.63e-15	FLRT2
Education attainment	rs301800	T	C	0.193332	0.01777	0.00228	6.33e-15	RERE
Education attainment	rs3026996	A	C	0.772267	0.01502	0.00202	1.14e-13	CADM3
Education attainment	rs3027279	T	G	0.563151	0.00977	0.00179	4.84e-08	HES7
Education attainment	rs303752	A	G	0.402402	-0.01515	0.00176	7.71e-18	RIOK3
Education attainment	rs307913	A	G	0.855667	0.01385	0.00249	2.7e-08	CACNG7
Education attainment	rs3094896	C	G	0.50405	-0.00958	0.00173	3.05e-08	AUTS2
Education attainment	rs319	A	C	0.769695	0.01128	0.00202	2.37e-08	LPL
Education attainment	rs320684	A	G	0.537712	-0.01331	0.00173	1.63e-14	PTN
Education attainment	rs34177961	T	C	0.362873	-0.00987	0.00178	3.17e-08	C2orf91
Education attainment	rs34190234	A	C	0.562088	-0.01025	0.00177	6.93e-09	PPP1R3C
Education attainment	rs34316	A	C	0.434694	0.02259	0.0018	2.98e-36	MEF2C
Education attainment	rs34373811	T	G	0.781537	-0.01984	0.00203	1.49e-22	SMARCA2
Education attainment	rs34390533	A	C	0.235202	-0.01134	0.00202	2.11e-08	EIF4G1
Education attainment	rs34468252	A	G	0.60117	0.00993	0.00175	1.46e-08	LRP8
Education attainment	rs34485537	T	C	0.38611	0.01249	0.00176	1.41e-12	CDH13
Education attainment	rs34809719	T	G	0.211934	0.01804	0.00219	1.74e-16	MAD1L1
Education attainment	rs35320790	A	C	0.564475	-0.01194	0.00179	2.29e-11	SIX1
Education attainment	rs35417702	T	C	0.526902	-0.01569	0.00173	1.22e-19	CALN1
Education attainment	rs35475880	T	G	0.186572	-0.01508	0.00212	1.02e-12	MECOM
Education attainment	rs36083520	T	C	0.830397	-0.01716	0.00227	3.61e-14	PPARGC1A
Education attainment	rs36119825	A	G	0.445996	0.01031	0.00174	2.99e-09	ABCA13
Education attainment	rs3735478	T	G	0.280336	0.01293	0.00191	1.31e-11	ZMIZ2
Education attainment	rs373682	T	C	0.774407	0.01188	0.00208	1.22e-08	CUX1
Education attainment	rs3747631	C	G	0.201217	0.023	0.00212	1.79e-27	LRRN2
Education attainment	rs37538	C	G	0.620249	0.01448	0.00176	2.1e-16	PLK2
Education attainment	rs382196	T	G	0.360841	-0.01046	0.00178	3.76e-09	SRGAP3
Education attainment	rs3826043	T	C	0.442516	0.00961	0.00175	4.01e-08	HCN4
Education attainment	rs3891969	A	G	0.181491	-0.01593	0.00243	5.53e-11	WDR27
Education attainment	rs3897821	A	G	0.665306	0.01761	0.00183	8.23e-22	SDCCAG8
Education attainment	rs401526	T	C	0.538651	-0.01231	0.00173	1.2e-12	FAM49B
Education attainment	rs401687	C	G	0.464998	0.01353	0.00173	5.62e-15	TMTC2
Education attainment	rs406413	A	T	0.79133	0.01975	0.00212	1.5e-20	KCNN2
Education attainment	rs4073894	A	G	0.198645	0.01716	0.00215	1.38e-15	LHFPL3
Education attainment	rs4132462	T	C	0.26931	-0.01734	0.00189	5.4e-20	ERBB4
Education attainment	rs4140762	A	G	0.533693	0.01145	0.00173	3.64e-11	NEDD1
Education attainment	rs4257013	A	G	0.299322	-0.01268	0.00187	1.36e-11	ATP23
Education attainment	rs4264602	C	G	0.597151	-0.00988	0.00177	2.32e-08	STON1-GTF2A1L
Education attainment	rs4298514	T	C	0.6836	0.01359	0.00187	4.13e-13	EXT1
Education attainment	rs4354613	A	G	0.566354	-0.01262	0.00173	3.24e-13	CELF2
Education attainment	rs4366937	T	C	0.607268	-0.0103	0.00178	7.46e-09	SNTG2
Education attainment	rs4369924	A	G	0.182291	0.01518	0.00238	1.81e-10	SRSF6
Education attainment	rs4382592	T	G	0.322836	-0.01796	0.00188	1.49e-21	MED27
Education attainment	rs4384309	A	G	0.460394	0.01136	0.00175	9.16e-11	TCERG1L
Education attainment	rs4434676	A	T	0.398106	-0.01078	0.00175	6.86e-10	KLF9
Education attainment	rs4499545	A	G	0.186588	-0.01224	0.00224	4.82e-08	ROPN1
Education attainment	rs4652135	A	C	0.718633	0.01307	0.00194	1.49e-11	RFWD2
Education attainment	rs4700393	A	G	0.452294	-0.02194	0.00173	7.92e-37	ELOVL7
Education attainment	rs4712371	A	G	0.131075	-0.01638	0.00263	4.65e-10	ID4
Education attainment	rs4726070	A	G	0.593086	0.0127	0.00177	6.6e-13	PRKAG2
Education attainment	rs4757957	C	G	0.680844	0.01573	0.00187	4.31e-17	TEAD1
Education attainment	rs4772268	A	G	0.332799	0.01062	0.00185	9.07e-09	PCCA
Education attainment	rs4778058	T	C	0.501186	-0.01021	0.00173	3.78e-09	CHD2,RP11-437B10.1
Education attainment	rs4787457	A	G	0.643548	0.0182	0.00179	2.4e-24	NUPR1
Education attainment	rs4788616	T	G	0.57607	-0.01012	0.00177	1.13e-08	PMFBP1
Education attainment	rs4806187	A	G	0.483693	-0.01065	0.00173	7.56e-10	COX6B1
Education attainment	rs4807177	T	C	0.651294	-0.01064	0.0019	1.98e-08	CSNK1G2
Education attainment	rs4808762	T	C	0.715676	0.01286	0.00192	2.03e-11	PDE4C
Education attainment	rs4846724	A	G	0.531722	0.01012	0.00173	5.27e-09	DUSP10
Education attainment	rs4851759	A	G	0.119387	-0.01765	0.00263	2.06e-11	FHL2
Education attainment	rs4877512	T	C	0.225146	-0.0128	0.0021	1.02e-09	TLE4
Education attainment	rs4895650	T	C	0.513258	0.01156	0.00175	4.48e-11	UTRN
Education attainment	rs4923587	T	C	0.580243	0.01051	0.00175	2e-09	METTL15
Education attainment	rs4925102	C	G	0.485679	0.01082	0.00173	4.04e-10	RAI1
Education attainment	rs4964046	A	G	0.620989	-0.0106	0.00181	4.8e-09	C12orf71
Education attainment	rs4972400	A	G	0.335633	0.01194	0.00184	8.94e-11	AC013461.1
Education attainment	rs4984541	A	G	0.77008	-0.01494	0.00211	1.42e-12	NR2F2
Education attainment	rs538249	A	C	0.596489	-0.00982	0.00177	2.65e-08	ATXN7L1
Education attainment	rs55993110	C	G	0.174623	0.01356	0.00235	7.39e-09	TENM3
Education attainment	rs56099375	T	C	0.218802	0.01189	0.00204	5.83e-09	ZFHX4
Education attainment	rs56121303	T	C	0.800139	-0.01173	0.00214	4.58e-08	DOCK10
Education attainment	rs5754762	A	G	0.937388	0.02334	0.00367	1.92e-10	LARGE1
Education attainment	rs57819080	T	C	0.217339	-0.01232	0.00211	5.17e-09	WAC
Education attainment	rs58130172	T	C	0.265245	0.01333	0.00201	3.61e-11	DISP3
Education attainment	rs58343142	T	C	0.287311	0.01132	0.00192	3.97e-09	RUNX1T1
Education attainment	rs590013	T	C	0.650293	0.01266	0.00185	7.94e-12	OPRD1
Education attainment	rs6028083	T	C	0.389252	-0.01569	0.00178	1.05e-18	CDH4
Education attainment	rs604781	T	C	0.191361	-0.0129	0.00217	2.89e-09	IGSF11
Education attainment	rs6073593	A	G	0.695642	0.01238	0.00188	4.45e-11	STK4
Education attainment	rs60904894	A	C	0.498506	-0.01121	0.00173	8.86e-11	FOXN3
Education attainment	rs61040326	A	G	0.933231	-0.02027	0.00366	3.17e-08	MMP16
Education attainment	rs61739710	A	G	0.280536	-0.01255	0.00197	1.74e-10	SON
Education attainment	rs62103084	T	C	0.101863	0.02003	0.00285	1.95e-12	CDH2
Education attainment	rs62175970	T	C	0.966831	-0.03007	0.00489	7.86e-10	RBMS1
Education attainment	rs622169	T	C	0.426409	0.01133	0.00181	3.59e-10	C1orf100
Education attainment	rs62244886	C	G	0.617832	-0.01662	0.00181	4.96e-20	FOXP1
Education attainment	rs624957	A	G	0.263982	0.01147	0.00199	7.92e-09	ZC3H12C
Education attainment	rs6463082	A	G	0.632445	-0.01057	0.0018	4.37e-09	GLI3
Education attainment	rs6493265	T	C	0.398322	-0.0164	0.00177	1.89e-20	SEMA6D
Education attainment	rs6531651	A	T	0.482846	0.00983	0.00173	1.28e-08	KLF3
Education attainment	rs663234	C	G	0.382553	0.01151	0.00177	7.74e-11	DAB1
Education attainment	rs66468848	T	C	0.711949	0.01359	0.00191	1.01e-12	RP11-310K10.1
Education attainment	rs665457	A	C	0.407284	0.01047	0.00175	2.04e-09	DCDC1
Education attainment	rs6704768	A	G	0.541839	-0.01263	0.00174	4.47e-13	GIGYF2
Education attainment	rs6717900	A	G	0.358793	0.01091	0.00179	1.08e-09	FAM98A
Education attainment	rs6731373	A	G	0.320296	-0.01354	0.00184	1.64e-13	CNRIP1
Education attainment	rs6731967	C	G	0.246027	-0.01296	0.00202	1.45e-10	ASB18
Education attainment	rs6744911	A	G	0.744749	-0.01107	0.00198	2.42e-08	SCN2A
Education attainment	rs67885444	T	C	0.159701	0.01462	0.00237	6.4e-10	INTS9
Education attainment	rs67890737	A	C	0.355189	-0.01317	0.00182	5.35e-13	SPHKAP
Education attainment	rs6795846	T	C	0.401601	-0.0104	0.00177	4.03e-09	IL20RB
Education attainment	rs6867851	C	G	0.39943	-0.01347	0.00176	1.92e-14	NR2F1
Education attainment	rs6871635	A	G	0.413613	-0.0114	0.00176	9.27e-11	JADE2
Education attainment	rs6959891	A	G	0.724715	0.01252	0.00192	6.92e-11	VSTM2A
Education attainment	rs6966898	T	C	0.336665	-0.01245	0.00183	1.11e-11	NUP205
Education attainment	rs7012546	T	C	0.403249	0.01114	0.00175	2.19e-10	RIMS2
Education attainment	rs7029718	A	G	0.406129	0.02876	0.00177	4.25e-59	ELAVL2
Education attainment	rs7034656	C	G	0.747475	-0.01193	0.00197	1.45e-09	DDX31
Education attainment	rs7072694	A	G	0.527826	0.01095	0.00173	2.65e-10	CAMK1D
Education attainment	rs7135518	A	G	0.40368	-0.01067	0.00177	1.65e-09	CAND1
Education attainment	rs71450450	A	G	0.959409	0.02258	0.00407	2.91e-08	BCAT1
Education attainment	rs7233920	A	G	0.21814	-0.01304	0.00205	2.08e-10	PIK3C3
Education attainment	rs7273927	A	G	0.172005	-0.0173	0.00238	3.99e-13	PHACTR3
Education attainment	rs72768080	T	C	0.799415	-0.0131	0.00214	8.75e-10	WDR64
Education attainment	rs72807818	A	G	0.126609	0.02197	0.00256	9.54e-18	NRXN1
Education attainment	rs72829857	A	G	0.759871	-0.01861	0.00205	1.14e-19	STMND1
Education attainment	rs72962169	T	C	0.158084	-0.01991	0.00235	2.24e-17	PDE2A
Education attainment	rs7302054	T	C	0.520773	-0.01475	0.00173	1.57e-17	ATF7IP
Education attainment	rs730384	A	G	0.4253	0.01142	0.00174	5.61e-11	SYNDIG1L
Education attainment	rs73085297	A	G	0.961826	-0.02826	0.00465	1.18e-09	SPEG
Education attainment	rs73089903	T	G	0.811888	0.01705	0.00213	1.04e-15	MACROD2
Education attainment	rs73147421	T	C	0.206391	-0.01519	0.00207	1.99e-13	LSAMP
Education attainment	rs73148993	A	C	0.186788	-0.02128	0.00222	8.96e-22	EXOC4
Education attainment	rs73148993	A	C	0.186788	-0.02128	0.00222	8.96e-22	EXOC4
Education attainment	rs7315713	A	T	0.309978	0.01138	0.0019	2e-09	KCNC2
Education attainment	rs7321274	A	G	0.811056	0.01362	0.00215	2.29e-10	KLHL1
Education attainment	rs736282	T	C	0.456606	0.01174	0.00173	1.17e-11	PRIMA1
Education attainment	rs74643044	T	C	0.960517	-0.02561	0.00393	7.1e-11	PPIP5K2
Education attainment	rs74952737	A	T	0.22952	-0.01302	0.002	6.93e-11	ARID1B
Education attainment	rs7497201	A	G	0.304697	-0.01087	0.00189	9.26e-09	MPI
Education attainment	rs7535110	T	G	0.744287	0.01188	0.00192	6.07e-10	KCNH1
Education attainment	rs75418071	T	G	0.914244	-0.01641	0.00291	1.77e-08	CCDC68
Education attainment	rs75443990	A	C	0.0973514	0.0164	0.0029	1.52e-08	CSMD1
Education attainment	rs75672140	A	C	0.0369264	0.02489	0.00427	5.6e-09	OTX2
Education attainment	rs75742991	C	G	0.763289	-0.01289	0.00201	1.6e-10	FRRS1L
Education attainment	rs7579445	T	C	0.598999	-0.01144	0.00178	1.23e-10	NMS
Education attainment	rs75907840	T	G	0.818109	0.01347	0.00233	7.52e-09	SOX2
Education attainment	rs7603132	A	G	0.183585	0.01534	0.00219	2.4e-12	SOX11
Education attainment	rs76076331	T	C	0.122605	0.0223	0.00252	9.82e-19	PDIA6
Education attainment	rs7614270	A	C	0.144241	-0.0141	0.00241	5.24e-09	ARPP21
Education attainment	rs76246107	A	G	0.0805975	-0.01938	0.00353	4.09e-08	PRR12
Education attainment	rs7650602	T	C	0.567601	-0.01064	0.00174	9.81e-10	ZBTB38
Education attainment	rs7655104	T	G	0.285017	0.01675	0.00191	1.51e-18	ADD1
Education attainment	rs76577427	C	G	0.896043	0.02175	0.00289	4.78e-14	KCNC4
Education attainment	rs7658462	T	C	0.169372	-0.01371	0.00229	2.29e-09	MSANTD1
Education attainment	rs76608582	A	C	0.0389282	0.02979	0.00452	4.57e-11	CTB-50L17.10
Education attainment	rs7662502	T	G	0.574284	-0.00965	0.00176	4.09e-08	C4orf32
Education attainment	rs76705317	A	G	0.0907299	0.01823	0.00327	2.37e-08	IFT140
Education attainment	rs76878669	C	G	0.766677	0.01571	0.00208	4.93e-14	RIN1
Education attainment	rs7693161	A	G	0.586172	-0.00976	0.00177	3.23e-08	STOX2
Education attainment	rs77025239	A	G	0.155282	-0.01661	0.00239	3.34e-12	DNAJC19
Education attainment	rs772921	T	C	0.316123	0.0184	0.00183	8.51e-24	IKZF4
Education attainment	rs7757476	A	G	0.201293	0.01939	0.00228	1.77e-17	JARID2
Education attainment	rs77702622	A	G	0.0548352	-0.02749	0.00357	1.31e-14	TSNARE1
Education attainment	rs77719387	A	T	0.0122729	-0.05144	0.00739	3.39e-12	MST1R
Education attainment	rs7793241	A	G	0.4502	-0.01086	0.00175	4.94e-10	SP4
Education attainment	rs7796203	A	G	0.5419	-0.01317	0.00174	4.05e-14	CTTNBP2
Education attainment	rs7808399	A	G	0.444472	-0.01203	0.00174	4.48e-12	GLCCI1
Education attainment	rs7833201	C	G	0.109886	-0.01733	0.00267	8.16e-11	CPNE3
Education attainment	rs7863447	A	G	0.797736	0.01964	0.00237	1.2e-16	NFIB
Education attainment	rs7864396	A	C	0.651956	-0.01135	0.0018	2.56e-10	FAM120A
Education attainment	rs78721320	A	G	0.192562	0.01283	0.00222	8.12e-09	IRX1
Education attainment	rs7875078	A	C	0.479874	-0.00973	0.00174	2.21e-08	NFIB
Education attainment	rs79172804	A	G	0.180936	-0.02213	0.00227	1.56e-22	CRHR1
Education attainment	rs7920624	A	T	0.501678	0.01408	0.00173	4.32e-16	CTNNA3
Education attainment	rs7924036	T	G	0.504835	0.01635	0.00173	3.34e-21	JMJD1C
Education attainment	rs79265434	A	G	0.898522	-0.02048	0.00267	1.63e-14	MPP6
Education attainment	rs79269403	A	G	0.226055	0.01551	0.00207	6.86e-14	HHLA2
Education attainment	rs7928622	A	T	0.683415	-0.01033	0.00185	2.19e-08	GALNT18
Education attainment	rs7977614	A	G	0.725085	-0.01232	0.00201	9.34e-10	FAM222A
Education attainment	rs7988627	A	G	0.585217	-0.01192	0.00175	8.62e-12	SPRY2
Education attainment	rs8006409	A	G	0.397197	-0.01387	0.00177	4.29e-15	PRMT5
Education attainment	rs80171383	A	G	0.125085	0.01748	0.00245	1.04e-12	PHF21A
Education attainment	rs8020023	A	G	0.247182	0.01565	0.00205	2.1e-14	NOVA1
Education attainment	rs8049014	A	G	0.760225	-0.01268	0.002	2.33e-10	TNRC6A
Education attainment	rs8052963	C	G	0.324161	-0.0124	0.00186	2.66e-11	CDH13
Education attainment	rs8097125	T	C	0.361026	0.00996	0.00178	2.06e-08	CEP192
Education attainment	rs818415	T	G	0.792301	-0.01454	0.00223	6.82e-11	CDH11
Education attainment	rs8565	T	C	0.273791	0.01068	0.00195	4.46e-08	STYXL1
Education attainment	rs879255	A	C	0.195011	-0.01352	0.00222	1.12e-09	ENO4,SHTN1
Education attainment	rs9268081	A	G	0.697721	-0.01442	0.00193	8.66e-14	C6orf10
Education attainment	rs9289300	T	C	0.846381	-0.01933	0.00238	5.31e-16	TPRA1
Education attainment	rs9342482	T	G	0.245719	0.01298	0.002	9.05e-11	EYS
Education attainment	rs9375188	T	C	0.466076	0.02927	0.00173	3.43e-64	POU3F2
Education attainment	rs9395725	T	G	0.262935	0.01217	0.00197	5.97e-10	PKHD1
Education attainment	rs9436866	A	C	0.897921	-0.01946	0.00294	3.64e-11	DEPDC1
Education attainment	rs9446446	A	G	0.514814	-0.00954	0.00173	3.4e-08	RIMS1
Education attainment	rs9478667	T	C	0.795534	0.01743	0.00276	2.92e-10	NOX3
Education attainment	rs9503598	A	G	0.430736	0.01177	0.00174	1.49e-11	SLC22A23
Education attainment	rs9529119	C	G	0.215799	0.01345	0.00207	9.1e-11	B3GLCT
Education attainment	rs9556958	T	C	0.527348	-0.01296	0.00173	7.56e-14	FARP1,STK24
[truncated: 17 more rows]
