# Supplementary material for: Lifestyle factors, metabolic factors and socioeconomic status for pelvic organ prolapse: a Mendelian randomization study
Source: Eur J Med Res. 2023 Jun 7;28:183. doi: 10.1186/s40001-023-01148-w (PMC10245500; doi:10.1186/s40001-023-01148-w)
Supplement: Supplementary file 6 — Additional file 6: Table S2. Characteristics of the genetic instrument variables for exposures in both the FinnGen consortium and UK Biobank. [file 40001_2023_1148_MOESM6_ESM.xlsx]

## Sheet: FinnGen
					Exposure			POP-FinnGen			"mlogp" is calculated by the formula: -log10(p-value).
Exposure	SNP	EA	OA	EAF	Beta	SE	P	Beta	SE	mlogp
Smoking initiation	rs117695734	G	A	0.0339	-0.0738	0.0133	3.24e-08	0.0129381	0.0256701	0.211653
Smoking initiation	rs12441907	A	C	0.186	-0.0457	0.00716	1.9e-10	-0.000427429	0.0179419	0.00833371
Smoking initiation	rs13025630	C	T	0.333	0.0347	0.00602	7.82e-09	-0.0139356	0.0143364	0.480135
Smoking initiation	rs1355334	A	T	0.683	0.034	0.00599	1.36e-08	0.0239702	0.0146993	0.98736
Smoking initiation	rs2162965	T	C	0.247	0.0365	0.00657	2.76e-08	0.0108743	0.0151167	0.326134
Smoking initiation	rs2186874	C	T	0.425	0.042	0.00576	2.99e-13	0.00228096	0.014447	0.0582162
Smoking initiation	rs3001723	A	G	0.321	0.0382	0.00626	1.07e-09	-0.0100551	0.0158039	0.280155
Smoking initiation	rs6756212	T	C	0.533	-0.0353	0.00567	5.03e-10	0.0299242	0.0140292	1.48248
Smoking initiation	rs7613360	T	C	0.377	0.0341	0.00584	5.33e-09	0.0244519	0.0153168	0.957036
Smoking initiation	rs77311064	A	G	0.106	0.0552	0.00997	3.18e-08	0.0109779	0.022734	0.201226
Smoking initiation	rs883323	T	C	0.621	-0.0325	0.00585	2.56e-08	-0.00422487	0.0142993	0.114841
Alchol drinking	rs11940694	G	A	0.595	0.0229	0.00304	4.96276e-14	0.00174799	0.014575	0.0435733
Alchol drinking	rs1229984	C	T	0.953	0.145	0.00845	5.31297e-66	-0.170754	0.102531	0.31848
Alchol drinking	rs1302808	A	C	0.185	0.0222	0.00363	9.61325e-10	0.016175	0.0163018	0.493373
Alchol drinking	rs55872084	T	G	0.218	0.0199	0.00356	2.27217e-08	0.00315616	0.0189026	0.0617837
Alchol drinking	rs676388	C	T	0.494	0.0178	0.00297	2.05668e-09	0.0154567	0.0141027	0.563716
Alchol drinking	rs7187575	T	C	0.703	0.0188	0.00322	5.26699e-09	-0.0141744	0.0147478	0.473024
Coffee consumption	rs10127720	T	C	0.25991	-0.0114265	0.00178047	1.39e-10	0.0105119	0.0166574	0.277368
Coffee consumption	rs10269143	T	A	0.808394	0.0167417	0.00198222	3.03e-17	0.0164056	0.0191775	0.406387
Coffee consumption	rs1057868	C	T	0.714671	-0.0186465	0.00172134	2.44e-27	0.014416	0.0141706	0.510035
Coffee consumption	rs10865548	A	G	0.171631	-0.0151198	0.00206337	2.35e-13	0.01624	0.0188402	0.410393
Coffee consumption	rs10997940	C	T	0.596495	0.00879895	0.00158936	3.09e-08	0.00900528	0.0139523	0.285129
Coffee consumption	rs117810762	G	A	0.982026	-0.0348164	0.00594239	4.66e-09	-0.0425249	0.0739198	0.247876
Coffee consumption	rs1260326	T	C	0.392804	-0.0130189	0.00159213	2.92e-16	-0.0219677	0.0145997	0.878081
Coffee consumption	rs1545535	G	A	0.679297	-0.0116979	0.0016735	2.75e-12	0.00123484	0.0149716	0.0295294
Coffee consumption	rs16903275	C	A	0.843641	-0.0150108	0.00214269	2.46e-12	-0.0541326	0.0214085	1.94107
Coffee consumption	rs17687539	A	G	0.791308	0.0104779	0.00191804	4.69e-08	0.0245558	0.0183131	0.744829
Coffee consumption	rs2231142	G	T	0.886419	0.0148292	0.00244953	1.42e-09	0.0210992	0.0265295	0.370149
Coffee consumption	rs2297508	C	G	0.349299	-0.00978609	0.00163808	2.32e-09	0.00144416	0.0142201	0.0366335
Coffee consumption	rs2330783	G	T	0.986115	0.0434564	0.00664563	6.2e-11	0.0997626	0.0821696	0.648384
Coffee consumption	rs2465037	C	A	0.656857	0.0107912	0.00164615	5.56e-11	0.00791977	0.0153251	0.218024
Coffee consumption	rs2472297	C	T	0.733438	-0.0443926	0.00175643	8.28e-141	-0.0234018	0.016119	0.834008
Coffee consumption	rs2521501	A	T	0.677292	0.00951097	0.00167774	1.44e-08	-0.00550628	0.0157744	0.138441
Coffee consumption	rs2613458	A	C	0.278648	-0.0102541	0.00174945	4.6e-09	-0.0225121	0.014531	0.916065
Coffee consumption	rs2667773	A	G	0.686685	0.00955746	0.00168099	1.3e-08	0.00683747	0.0147449	0.19189
Coffee consumption	rs34060476	A	G	0.865801	-0.017749	0.00228514	8.05e-15	-0.047101	0.0205201	1.66329
Coffee consumption	rs34848782	C	T	0.958832	0.0247171	0.00424076	5.6e-09	-0.0172648	0.0302558	0.24546
Coffee consumption	rs4410790	T	C	0.365536	-0.0378224	0.00161598	4.73e-121	-0.0165784	0.0147147	0.585215
Coffee consumption	rs56113850	T	C	0.422625	-0.0120049	0.00157467	2.47e-14	0.0113635	0.0142892	0.370112
Coffee consumption	rs57918684	G	A	0.845143	-0.012509	0.00215605	6.57e-09	-0.0111498	0.015959	0.314462
Coffee consumption	rs586346	T	C	0.368843	0.00957518	0.00161789	3.26e-09	-0.00119574	0.0146529	0.0292061
Coffee consumption	rs597045	A	T	0.694903	0.0101616	0.00171089	2.86e-09	-0.0136998	0.01447	0.463755
Coffee consumption	rs6062682	C	T	0.534929	-0.0101876	0.00158066	1.16e-10	-0.00244692	0.0149656	0.0604196
Coffee consumption	rs61182982	C	T	0.84554	0.0138378	0.00215981	1.49e-10	0.00533718	0.0180811	0.11472
Coffee consumption	rs66723169	C	A	0.768639	-0.0140497	0.00185218	3.32e-14	0.00491922	0.0183079	0.103383
Coffee consumption	rs73073176	C	T	0.869806	0.0227488	0.00232873	1.54e-22	-0.0188701	0.024558	0.354326
Coffee consumption	rs75347775	G	A	0.754975	-0.0102908	0.00181021	1.31e-08	-0.00488186	0.0159345	0.119573
Coffee consumption	rs9937053	G	A	0.577273	-0.0130711	0.00157839	1.22e-16	0.015861	0.0140287	0.588011
Coffee consumption	rs993885	G	A	0.633204	0.00990185	0.00162092	1.01e-09	0.0221477	0.0156079	0.80716
Vigorous physical activity	rs111498403	A	G	0.0287426	0.149847	0.0326313	4.41e-06	0.0218492	0.028221	0.438801
Vigorous physical activity	rs112291856	G	C	0.0380236	0.135968	0.0282173	1.45e-06	-0.0490115	0.0374055	0.190103
Vigorous physical activity	rs11703871	T	C	0.198625	-0.0672174	0.0135495	7.06e-07	0.0454073	0.0177417	0.010487
Vigorous physical activity	rs143760230	A	C	0.00691317	0.334326	0.0714485	2.89e-06	-0.0404095	0.072476	0.577146
Vigorous physical activity	rs16863926	A	G	0.189765	0.0632193	0.0138127	4.74e-06	-0.0238723	0.0200607	0.234044
Vigorous physical activity	rs17567367	A	G	0.33468	0.0597888	0.0114783	1.91e-07	-0.00191778	0.0145391	0.895059
Vigorous physical activity	rs2253491	A	G	0.206942	-0.0619194	0.013321	3.36e-06	-0.0392689	0.0189575	0.0383195
Vigorous physical activity	rs3792711	C	T	0.360131	-0.0564018	0.0113083	6.15e-07	0.0389298	0.0140491	0.00558869
Vigorous physical activity	rs6042566	G	A	0.0122267	0.232392	0.0490995	2.22e-06	-0.0222887	0.050356	0.65804
Vigorous physical activity	rs72838684	T	C	0.0312969	0.144396	0.0310487	3.32e-06	-0.0782208	0.050181	0.11905
Vigorous physical activity	rs75175086	C	T	0.246082	-0.0615647	0.0125814	9.97e-07	0.0153605	0.0160962	0.339936
Vigorous physical activity	rs76519766	C	T	0.0260927	0.154263	0.0337551	4.9e-06	-0.00659173	0.025667	0.79732
Vigorous physical activity	rs9650690	T	C	0.198742	0.0635687	0.0136845	3.41e-06	-0.0290188	0.0152507	0.057069
Vigorous physical activity	rs9892559	A	C	0.163181	-0.0695272	0.0146858	2.21e-06	0.0276685	0.0193204	0.152119
Heavy physical work	rs11241282	G	T	0.211026	0.0215153	0.00422127	3.46e-07	0.0271525	0.0170773	0.11184
Heavy physical work	rs11649468	T	C	0.294615	0.0178341	0.00375908	2.1e-06	-0.000750246	0.0146628	0.959193
Heavy physical work	rs11708955	C	T	0.308177	-0.0182166	0.00370062	8.55e-07	-0.0298132	0.0140383	0.0336954
Heavy physical work	rs117525990	A	G	0.0269195	-0.0485865	0.010553	4.15e-06	-0.00578806	0.0380563	0.879114
Heavy physical work	rs146408910	C	T	0.00612168	0.119558	0.0243328	8.96e-07	-0.0227523	0.0656525	0.728925
Heavy physical work	rs16941244	G	C	0.147016	0.0226562	0.00481655	2.56e-06	-0.0171241	0.0261475	0.512531
Heavy physical work	rs1849581	A	G	0.384385	0.0162198	0.00352524	4.21e-06	-0.0216497	0.0153502	0.158424
Heavy physical work	rs341415	A	T	0.11817	-0.0269261	0.0053039	3.85e-07	0.0227416	0.0186073	0.221638
Heavy physical work	rs35233560	G	A	0.276009	-0.0191067	0.00385234	7.07e-07	-0.0429696	0.0164432	0.00896954
Heavy physical work	rs4602533	C	T	0.126023	0.0247454	0.00519787	1.93e-06	0.0225632	0.0228842	0.324145
Heavy physical work	rs62472536	G	A	0.0405476	0.0421207	0.00876347	1.54e-06	-0.0160249	0.0254785	0.529377
Heavy physical work	rs639863	G	A	0.448765	-0.0166932	0.00344518	1.27e-06	0.0172991	0.0151195	0.252557
Heavy physical work	rs6438690	G	A	0.0220446	-0.056678	0.0116974	1.27e-06	-0.00942122	0.0536277	0.860547
Heavy physical work	rs72662220	G	A	0.0367227	0.0440046	0.00910887	1.36e-06	-0.0210103	0.0282563	0.457142
Heavy physical work	rs75188332	G	T	0.106952	-0.0257222	0.00553553	3.38e-06	0.0409116	0.0388231	0.291977
Heavy physical work	rs75278458	A	G	0.0594321	-0.033871	0.00723197	2.82e-06	0.0367223	0.0334663	0.272513
Heavy physical work	rs76836923	C	T	0.0442307	0.039278	0.00831731	2.33e-06	0.0492448	0.0348833	0.158038
Heavy physical work	rs77046283	C	G	0.384421	0.0161522	0.00351311	4.28e-06	-0.0131237	0.0145097	0.365743
Heavy physical work	rs79520718	T	G	0.0413032	-0.0429793	0.00874751	8.97e-07	-0.0227325	0.0328799	0.489326
Heavy physical work	rs9375188	T	C	0.486372	-0.0211726	0.00342744	6.54e-10	-0.00739767	0.0139238	0.595212
Heavy physical work	rs9527051	C	T	0.489717	0.0171854	0.00341901	5.01e-07	-0.0171987	0.0139271	0.216864
Body mass index	rs1016287	T	C	0.325	0.0254	0.0044	5.87e-09	0.0230424	0.0158631	0.834636
Body mass index	rs10182181	A	G	0.5	-0.0366	0.0039	3.909e-21	-0.0194453	0.0140756	0.776954
Body mass index	rs10733682	A	G	0.425	0.0229	0.0041	1.665e-08	-4.99822e-05	0.0140354	0.00123576
Body mass index	rs10767664	A	T	0.7833	0.0456	0.0054	1.877e-17	-0.0620815	0.0183298	3.15069
Body mass index	rs10938397	A	G	0.5667	-0.0404	0.0041	2.984e-23	-0.00370223	0.0138918	0.102456
Body mass index	rs10968576	G	A	0.2917	0.0289	0.0043	1.035e-11	-0.042311	0.0143519	2.49522
Body mass index	rs11074446	C	T	0.175	-0.0312	0.0057	4.365e-08	-0.00981292	0.0172931	0.243812
Body mass index	rs11165643	C	T	0.425	-0.023	0.004	5.757e-09	-0.0105444	0.0141795	0.339993
Body mass index	rs1121980	A	G	0.475	0.0774	0.0039	4.866e-86	0.0145252	0.0140209	0.522563
Body mass index	rs11663558	A	G	0.5	-0.027	0.0046	4.369e-09	-0.0177301	0.0139161	0.693281
Body mass index	rs11672660	C	T	0.825	0.0321	0.005	1.596e-10	-0.0122635	0.0159078	0.355797
Body mass index	rs12042908	A	G	0.425	0.0272	0.004	5.934e-12	-0.0142429	0.0139104	0.514445
Body mass index	rs12401738	A	G	0.425	0.0256	0.0041	6.09e-10	0.00182891	0.0147188	0.0452214
Body mass index	rs12446632	A	G	0.1333	-0.0432	0.0058	1.446e-13	0.00939756	0.0210302	0.183775
Body mass index	rs12529728	G	A	0.1	0.0462	0.0051	1.758e-19	0.00841621	0.0171936	0.204475
Body mass index	rs13011109	G	C	0.6917	0.0224	0.004	1.635e-08	0.0101548	0.0141332	0.325646
Body mass index	rs13098327	G	A	0.8167	-0.0333	0.0049	1.116e-11	-0.00273098	0.0183071	0.0548197
Body mass index	rs13417156	T	C	0.6167	-0.0243	0.0044	2.429e-08	0.00430423	0.0140312	0.119744
Body mass index	rs1516725	T	C	0.0917	-0.0466	0.0059	1.914e-15	0.0180541	0.0231302	0.36144
Body mass index	rs16851483	G	T	0.9083	-0.0524	0.0096	4.806e-08	0.0488843	0.0323165	0.884846
Body mass index	rs17024393	C	T	0.04167	0.0713	0.0114	3.531e-10	0.0107644	0.0303196	0.141123
Body mass index	rs1928295	C	T	0.425	-0.0258	0.0039	3.421e-11	0.012269	0.0139182	0.422457
Body mass index	rs2060604	T	C	0.5583	0.0232	0.004	4.061e-09	-0.00334607	0.0142398	0.0892561
Body mass index	rs2112347	G	T	0.375	-0.0298	0.0041	3.148e-13	-0.0204835	0.0140706	0.83726
Body mass index	rs2303108	C	T	0.675	0.0278	0.0043	8.525e-11	-0.00378016	0.0146134	0.0991503
Body mass index	rs3127553	G	A	0.3667	0.0259	0.0042	4.576e-10	-0.00896714	0.0143856	0.273224
Body mass index	rs3817334	C	T	0.55	-0.0265	0.004	2.469e-11	-0.0242529	0.0142251	1.0545
Body mass index	rs4929923	C	T	0.7167	0.0235	0.0041	9.053e-09	0.00062569	0.0145392	0.0151695
Body mass index	rs4981693	G	A	0.2083	-0.0336	0.0054	4.902e-10	0.0178863	0.0148222	0.642941
Body mass index	rs543874	G	A	0.2667	0.0603	0.005	9.613e-34	-0.00684181	0.018092	0.151622
Body mass index	rs6091540	C	T	0.725	0.0297	0.0044	2.154e-11	-0.00691503	0.0164515	0.171182
Body mass index	rs6465468	G	T	0.675	-0.0245	0.0045	4.98e-08	-0.00198097	0.0162196	0.044412
Body mass index	rs6548237	A	C	0.1333	-0.0687	0.0052	3.546e-40	0.0148122	0.0187451	0.367121
Body mass index	rs663129	A	G	0.2833	0.0567	0.0046	3.486e-34	0.00243292	0.0178752	0.0497629
Body mass index	rs7138803	G	A	0.5583	-0.0348	0.0041	1.803e-17	0.00616175	0.0143194	0.175893
Body mass index	rs7141420	T	C	0.6167	0.0262	0.0039	1.45e-11	-0.00694614	0.0141224	0.205634
Body mass index	rs7239883	G	A	0.3167	0.0231	0.0041	1.511e-08	0.0234706	0.0140508	1.02302
Body mass index	rs7531118	T	C	0.3917	-0.0341	0.0041	3.903e-17	0.00184548	0.0140971	0.0477671
Body mass index	rs8055138	T	C	0.3596	0.0303	0.0043	2.093e-12	0.026011	0.0140507	1.19289
Body mass index	rs8097783	A	G	0.1167	-0.0512	0.0076	2.186e-11	0.0150244	0.0351047	0.174795
Body mass index	rs9462027	G	A	0.7417	-0.0273	0.0044	4.597e-10	0.0461461	0.0155549	2.52137
WHR	rs10195252	T	C	0.5583	0.044	0.0044	1e-23	-0.0156247	0.0145035	0.550762
WHR	rs1045241	C	T	0.6917	0.027	0.0049	3.5e-08	0.0218653	0.0149395	0.843737
WHR	rs10804591	A	C	0.85	0.035	0.0054	1.2e-10	0.036434	0.017488	1.42926
WHR	rs10911792	G	C	0.3333	0.028	0.005	1.8e-08	-0.0403249	0.0140187	2.39566
WHR	rs11048470	T	G	0.2333	0.033	0.0049	1.9e-11	0.0134225	0.0147758	0.439305
WHR	rs11075985	A	C	0.4833	0.039	0.0045	5e-18	0.0140054	0.0140207	0.497791
WHR	rs11989744	C	T	0.7417	0.035	0.0061	5.4e-09	0.00553742	0.0161371	0.135793
WHR	rs12317176	T	C	0.6167	0.026	0.0046	3.1e-08	0.0125743	0.0152165	0.388699
WHR	rs12679556	G	T	0.2083	0.03	0.0052	7.4e-09	0.0212208	0.0162629	0.716835
WHR	rs1294421	G	T	0.6	0.033	0.0046	8.3e-13	-0.00721201	0.0142338	0.212981
WHR	rs1358980	T	C	0.45	0.049	0.0048	2.4e-24	0.0358275	0.0138908	2.00427
WHR	rs1394461	C	G	0.2583	0.035	0.0063	3.6e-08	-0.0106224	0.0151405	0.31611
WHR	rs1443512	A	C	0.2	0.037	0.0051	2.4e-13	-0.00532302	0.0154514	0.136397
WHR	rs17819328	G	T	0.45	0.032	0.0046	1.8e-12	0.00290296	0.0139336	0.0783331
WHR	rs1936805	T	C	0.55	0.044	0.0044	7e-24	0.0266106	0.0138402	1.26348
WHR	rs2179129	A	G	0.55	0.026	0.0045	1.2e-08	0.0253804	0.0144349	1.10401
WHR	rs2765539	C	T	0.2917	-0.031	0.005	2.8e-10	0.0299802	0.0196514	0.895821
WHR	rs3902751	A	G	0.225	0.032	0.0051	6.4e-10	0.00844283	0.0151315	0.238923
WHR	rs4471313	G	T	0.2768	-0.03	0.0052	7.5e-09	0.0164332	0.0158356	0.523761
WHR	rs4646404	G	A	0.625	0.03	0.0051	3.1e-09	0.00159052	0.0148571	0.0386995
WHR	rs4846565	A	G	0.3333	-0.048	0.0046	3.7e-25	-0.0424002	0.01449	2.46448
WHR	rs489693	A	C	0.4083	0.029	0.0047	1e-09	0.0130051	0.0168115	0.357358
WHR	rs863750	T	C	0.5333	0.027	0.0045	1e-09	-0.00481191	0.0140626	0.13536
WHR	rs9687846	A	G	0.1917	0.034	0.0057	3.4e-09	-0.0132381	0.0203886	0.287224
WHR	rs9860730	A	G	0.7667	0.042	0.0048	3.8e-18	-0.00322649	0.0152065	0.0798937
WHR adjusted for BMI	rs10195252	T	C	0.5583	0.052	0.0046	4.7e-30	-0.0156247	0.0145035	0.550762
WHR adjusted for BMI	rs1045241	C	T	0.6917	0.034	0.005	6.6e-12	0.0218653	0.0149395	0.843737
WHR adjusted for BMI	rs10804591	A	C	0.85	0.04	0.0056	6.1e-13	0.036434	0.017488	1.42926
WHR adjusted for BMI	rs10919388	A	C	0.2833	-0.033	0.0052	4.8e-10	0.0164262	0.015837	0.5234
WHR adjusted for BMI	rs10991437	A	C	0.1	0.04	0.0072	2.8e-08	0.046424	0.0256818	1.15083
WHR adjusted for BMI	rs11231693	A	G	0.0417	0.068	0.01	2.7e-11	-0.00353407	0.026161	0.0493716
WHR adjusted for BMI	rs12454712	T	C	0.6333	0.035	0.0057	1.1e-09	-0.000716358	0.0139151	0.0182074
WHR adjusted for BMI	rs12489828	G	T	0.5167	0.029	0.0046	2.6e-10	-0.000162188	0.0140305	0.00402412
WHR adjusted for BMI	rs12679556	G	T	0.2083	0.033	0.0052	2.1e-10	0.0212208	0.0162629	0.716835
WHR adjusted for BMI	rs1294410	C	T	0.625	0.037	0.0046	1.6e-15	-0.00772043	0.0145088	0.225744
WHR adjusted for BMI	rs1358980	T	C	0.45	0.06	0.0049	3.7e-34	0.0358275	0.0138908	2.00427
WHR adjusted for BMI	rs1443512	A	C	0.2	0.04	0.0052	1.1e-14	-0.00532302	0.0154514	0.136397
WHR adjusted for BMI	rs1463679	T	G	0.175	0.04	0.0052	6.1e-15	0.0173545	0.0154005	0.585373
WHR adjusted for BMI	rs1776897	G	T	0.075	0.052	0.009	6.8e-09	-0.11155	0.030729	3.54777
WHR adjusted for BMI	rs17819328	G	T	0.45	0.035	0.0047	4.6e-14	0.00290296	0.0139336	0.0783331
WHR adjusted for BMI	rs1936807	G	C	0.55	0.052	0.0045	3.3e-30	0.0266032	0.0138404	1.2629
WHR adjusted for BMI	rs2179129	A	G	0.55	0.029	0.0046	2.1e-10	0.0253804	0.0144349	1.10401
WHR adjusted for BMI	rs2213732	G	A	0.4825	0.029	0.0045	1.3e-10	-0.0320778	0.0139521	1.66762
WHR adjusted for BMI	rs2371767	G	C	0.7917	0.056	0.0052	1.2e-26	-0.0099627	0.0167905	0.257319
WHR adjusted for BMI	rs2645294	C	T	0.4655	-0.035	0.0046	1.5e-14	0.0227979	0.0149388	0.896238
WHR adjusted for BMI	rs2820443	C	T	0.3	-0.062	0.005	5.7e-35	-0.0178314	0.0151959	0.618665
WHR adjusted for BMI	rs2925979	T	C	0.2833	0.032	0.0049	3.4e-11	0.00843236	0.0148938	0.243151
WHR adjusted for BMI	rs3805389	A	G	0.2417	0.027	0.005	4.6e-08	-0.00853926	0.0148868	0.247006
WHR adjusted for BMI	rs3902751	A	G	0.225	0.039	0.0052	1.3e-13	0.00844283	0.0151315	0.238923
WHR adjusted for BMI	rs4646404	G	A	0.625	0.034	0.0051	5.3e-11	0.00159052	0.0148571	0.0386995
WHR adjusted for BMI	rs6090583	A	G	0.4333	0.029	0.0045	2.8e-10	-0.0118466	0.0139724	0.401736
WHR adjusted for BMI	rs7133378	G	A	0.6333	0.038	0.0049	7.2e-15	0.0120069	0.015512	0.357629
WHR adjusted for BMI	rs736825	G	C	0.35	0.031	0.0055	1.9e-08	-0.0160885	0.0139216	0.605857
WHR adjusted for BMI	rs7705502	A	G	0.2917	0.027	0.0048	1.9e-08	0.0849937	0.0140613	8.82426
WHR adjusted for BMI	rs7830933	A	G	0.7417	0.037	0.0053	1.2e-12	0.0278018	0.0168589	1.00379
WHR adjusted for BMI	rs7917772	A	G	0.6833	0.027	0.0046	5.5e-09	0.00293171	0.0141784	0.0776963
WHR adjusted for BMI	rs8066985	A	G	0.5167	0.026	0.0045	4e-09	-0.0161851	0.0143126	0.588166
WHR adjusted for BMI	rs905938	C	T	0.325	-0.034	0.0054	4.9e-10	-0.000983296	0.0165025	0.0211412
WHR adjusted for BMI	rs9687846	A	G	0.1917	0.041	0.0059	3.8e-12	-0.0132381	0.0203886	0.287224
WHR adjusted for BMI	rs9991328	T	C	0.4833	0.028	0.0045	3.4e-10	0.00641814	0.0139529	0.190085
Type 2 diabetes	rs1007090	T	C	0.3316	-0.044	0.0068	1.01e-10	-0.00535234	0.0157003	0.134793
Type 2 diabetes	rs10406431	A	G	0.5626	0.0603	0.0065	1.56e-20	-0.018772	0.0139596	0.747856
Type 2 diabetes	rs10419627	A	G	0.591	0.0431	0.0065	3.15e-11	-0.00631784	0.0148684	0.173344
Type 2 diabetes	rs10516495	A	T	0.3128	-0.0418	0.0069	1.46e-09	-0.00946676	0.0145458	0.288059
Type 2 diabetes	rs1061810	A	C	0.2867	0.0502	0.007	8.31e-13	0.00260586	0.0151185	0.0639121
Type 2 diabetes	rs10750397	A	G	0.2829	0.0394	0.0071	3.13e-08	0.0197735	0.0146644	0.750733
Type 2 diabetes	rs10773051	T	C	0.235	-0.0411	0.0075	4.98e-08	0.00415281	0.0152824	0.104675
Type 2 diabetes	rs10811647	C	G	0.5826	-0.0433	0.0065	2.55e-11	0.0201637	0.0140422	0.820968
Type 2 diabetes	rs10811660	A	G	0.1704	-0.1598	0.0086	2.54e-77	0.0261673	0.01975	0.73237
Type 2 diabetes	rs10830963	C	G	0.7208	-0.101	0.0071	1.12e-45	-0.00377287	0.0144821	0.0999261
Type 2 diabetes	rs10848958	T	C	0.1966	-0.0451	0.0083	4.97e-08	-0.0313855	0.0174737	1.13985
Type 2 diabetes	rs10882099	T	C	0.5879	0.1095	0.0065	7.73e-64	-0.0126132	0.0138907	0.439065
Type 2 diabetes	rs10937721	C	G	0.5893	0.085	0.0066	5.39e-38	-0.00241419	0.0140947	0.0634858
Type 2 diabetes	rs10974438	A	C	0.6416	-0.0514	0.0067	1.71e-14	-0.00824227	0.0143581	0.247235
Type 2 diabetes	rs11023461	C	G	0.9242	-0.0751	0.0129	5.49e-09	0.0529897	0.0287283	1.18636
Type 2 diabetes	rs11023938	T	C	0.1768	0.0478	0.0087	3.79e-08	-0.0172418	0.0216441	0.370915
Type 2 diabetes	rs11063029	T	C	0.0581	0.0858	0.0138	5.36e-10	0.011978	0.0242628	0.206535
Type 2 diabetes	rs11257655	T	C	0.2169	0.0859	0.0077	1.46e-28	-0.023819	0.0158278	0.878261
Type 2 diabetes	rs1127215	T	C	0.4153	-0.0491	0.0065	3.92e-14	0.011602	0.0145333	0.371926
Type 2 diabetes	rs11496066	T	C	0.8173	0.0508	0.0083	8.17e-10	0.00418325	0.0177953	0.0892959
Type 2 diabetes	rs115505614	T	C	0.0502	0.1657	0.0149	7.58e-29	-0.0102866	0.0298179	0.136613
Type 2 diabetes	rs11599737	A	G	0.0973	-0.0901	0.0112	8.81e-16	-0.0064237	0.0213538	0.117163
Type 2 diabetes	rs11603164	T	G	0.7052	0.0452	0.007	1.17e-10	0.00251293	0.014604	0.0637973
Type 2 diabetes	rs116425039	A	G	0.012	-0.272	0.0348	5.08e-15	-0.0956279	0.048316	1.32065
Type 2 diabetes	rs11680058	A	G	0.8648	0.0581	0.0104	2.08e-08	-0.00513619	0.023536	0.0823621
Type 2 diabetes	rs11688682	C	G	0.2721	-0.0581	0.0076	2.93e-14	0.0152079	0.016298	0.454991
Type 2 diabetes	rs11708067	A	G	0.775	0.0882	0.0077	5.05e-30	0.000775856	0.0184927	0.0147825
Type 2 diabetes	rs11709077	A	G	0.1264	-0.104	0.0097	1.26e-26	-0.00592897	0.0184021	0.1265
Type 2 diabetes	rs11759026	A	G	0.768	-0.066	0.0075	2.04e-18	-0.0126636	0.0161135	0.36459
Type 2 diabetes	rs11842871	T	G	0.2669	-0.04	0.0073	4.83e-08	0.00102708	0.0148093	0.0247024
Type 2 diabetes	rs11856307	A	C	0.5706	0.047	0.0065	4.48e-13	-0.0199849	0.0139642	0.817051
Type 2 diabetes	rs11885451	T	C	0.4888	-0.037	0.0065	1.2e-08	-0.00158551	0.014017	0.040987
Type 2 diabetes	rs11967262	C	G	0.5142	-0.0378	0.0065	5.78e-09	0.0442568	0.0139229	2.82995
Type 2 diabetes	rs12001437	T	C	0.6309	-0.0402	0.0066	1.1e-09	0.0241545	0.0144823	1.02071
Type 2 diabetes	rs12140153	T	G	0.0953	-0.0645	0.0113	1.17e-08	0.0329925	0.0258155	0.696274
Type 2 diabetes	rs12245680	T	C	0.8954	-0.146	0.0105	3.41e-44	0.0116415	0.0259166	0.184891
Type 2 diabetes	rs12419690	A	G	0.5524	-0.0351	0.0064	3.89e-08	-0.0292334	0.0138739	1.45456
Type 2 diabetes	rs12454712	T	C	0.6129	0.0477	0.0068	2.4e-12	-0.000716358	0.0139151	0.0182074
Type 2 diabetes	rs12555274	C	G	0.2646	0.1068	0.0072	1.88e-49	-0.0147197	0.0155286	0.464484
Type 2 diabetes	rs1260326	T	C	0.3931	-0.0644	0.0066	1.62e-22	-0.0219677	0.0145997	0.878081
Type 2 diabetes	rs12680692	A	T	0.3206	0.0413	0.0071	6.6e-09	-0.0175229	0.0143828	0.651501
Type 2 diabetes	rs12719778	T	C	0.5365	0.0381	0.0065	4.38e-09	0.0571348	0.0140299	4.3322
Type 2 diabetes	rs12910361	A	G	0.2926	-0.0814	0.007	3.95e-31	0.013402	0.0148761	0.43458
Type 2 diabetes	rs13040225	A	T	0.5361	0.0433	0.0064	1.21e-11	-0.0320932	0.0139505	1.66918
Type 2 diabetes	rs13130484	T	C	0.4296	0.0435	0.0067	8.49e-11	-0.00384281	0.0138936	0.10674
Type 2 diabetes	rs1316776	A	C	0.3517	-0.0433	0.0067	1.04e-10	-0.0319382	0.0142603	1.6001
Type 2 diabetes	rs13179413	T	C	0.2772	0.0566	0.0072	4.71e-15	0.00153957	0.0161227	0.0343633
Type 2 diabetes	rs13389219	T	C	0.4014	-0.0605	0.0065	1.17e-20	-0.020112	0.0146167	0.77254
Type 2 diabetes	rs13396935	A	G	0.1714	-0.0513	0.0085	1.46e-09	-0.0164842	0.0188419	0.418342
Type 2 diabetes	rs1359790	A	G	0.2791	-0.0817	0.0071	1.76e-30	0.00526903	0.0153249	0.136094
Type 2 diabetes	rs13737	T	G	0.2406	-0.0481	0.0075	1.77e-10	0.00782016	0.0184106	0.173272
Type 2 diabetes	rs1412234	T	C	0.6739	-0.0393	0.0068	7.71e-09	-0.0399469	0.0143501	2.26972
Type 2 diabetes	rs141521721	A	C	0.0233	0.1212	0.0214	1.39e-08	0.0821695	0.0776816	0.537364
Type 2 diabetes	rs1426371	A	G	0.2659	-0.0517	0.0073	1.74e-12	-0.072777	0.014772	6.07757
Type 2 diabetes	rs1431841	T	G	0.2113	0.0429	0.0077	3.08e-08	-0.0218544	0.0154997	0.799852
Type 2 diabetes	rs145003494	A	G	0.0102	0.2848	0.0348	2.55e-16	-0.160253	0.134731	0.630281
Type 2 diabetes	rs145678014	T	G	0.0426	-0.1048	0.0163	1.4e-10	-0.00442288	0.0435329	0.0366489
Type 2 diabetes	rs1493694	T	C	0.1096	0.08	0.0102	3.35e-15	0.0379525	0.0202951	1.21127
Type 2 diabetes	rs1496653	A	G	0.7887	0.0665	0.0079	2.49e-17	0.00348618	0.0150074	0.0881464
Type 2 diabetes	rs1561927	T	C	0.7328	-0.042	0.0072	6.12e-09	0.0211505	0.0157569	0.745941
Type 2 diabetes	rs1562396	A	G	0.6796	-0.0555	0.0069	9.64e-16	-0.0145049	0.0151297	0.47146
Type 2 diabetes	rs1573090	T	G	0.5328	0.0458	0.0065	1.72e-12	0.0101954	0.0138913	0.334435
Type 2 diabetes	rs1665901	A	T	0.6576	0.0398	0.0068	4.97e-09	0.00270455	0.0142023	0.0711063
Type 2 diabetes	rs16841827	A	G	0.063	-0.0822	0.0133	6.34e-10	-0.0353731	0.0270402	0.719384
Type 2 diabetes	rs17030845	T	C	0.1007	-0.1191	0.0108	2.35e-28	-0.0380765	0.0301512	0.684781
Type 2 diabetes	rs1708302	T	C	0.4885	-0.0909	0.0064	5.77e-46	0.00227888	0.0139461	0.0603817
Type 2 diabetes	rs17122772	C	G	0.7736	-0.0428	0.0077	3.31e-08	-0.0364098	0.0200322	1.16033
Type 2 diabetes	rs17168486	T	C	0.1802	0.0672	0.0083	4.5e-16	-0.00480086	0.0173776	0.106603
Type 2 diabetes	rs17250977	A	G	0.9628	-0.1178	0.0178	3.64e-11	0.0509353	0.0491536	0.522753
Type 2 diabetes	rs17261179	T	C	0.5154	0.0355	0.0064	2.72e-08	0.0164951	0.01383	0.632674
Type 2 diabetes	rs17522122	T	G	0.474	0.0356	0.0064	2.49e-08	-0.0134201	0.0141035	0.466828
Type 2 diabetes	rs17744783	A	T	0.1073	0.0577	0.0103	1.87e-08	0.0255973	0.0270443	0.463573
Type 2 diabetes	rs17772814	A	G	0.0857	-0.0746	0.0125	2.13e-09	0.00261051	0.0237039	0.0398595
Type 2 diabetes	rs17791513	A	G	0.9323	0.1016	0.0132	1.35e-14	0.0390017	0.0213433	1.16976
Type 2 diabetes	rs1783541	T	C	0.201	0.0608	0.0081	4.65e-14	0.0508196	0.0246797	1.40364
Type 2 diabetes	rs1800961	T	C	0.0349	0.1602	0.0175	5.1e-20	0.0309063	0.0334905	0.448439
Type 2 diabetes	rs1872992	A	G	0.7414	-0.0457	0.0072	2.52e-10	0.016459	0.0153799	0.545847
Type 2 diabetes	rs189117855	A	C	0.0289	0.1131	0.0197	9.15e-09	-0.0105219	0.0413024	0.0974996
Type 2 diabetes	rs1903002	C	G	0.4944	-0.0362	0.0064	1.45e-08	0.0067783	0.01398	0.202194
Type 2 diabetes	rs1999536	C	G	0.5732	-0.0404	0.0065	4.86e-10	-0.012293	0.0139159	0.423621
Type 2 diabetes	rs2023681	A	G	0.087	-0.0826	0.0115	7.4e-13	0.039831	0.0249617	0.956402
Type 2 diabetes	rs2028150	C	G	0.5982	0.0537	0.0065	1.31e-16	0.0158563	0.014641	0.5547
Type 2 diabetes	rs2066827	T	G	0.7675	-0.0473	0.0081	4.44e-09	-0.0108522	0.0168458	0.284462
Type 2 diabetes	rs2080385	T	G	0.2489	-0.0551	0.0074	1.24e-13	0.00877337	0.01667	0.222804
Type 2 diabetes	rs2107133	A	G	0.8727	0.0643	0.0097	4.02e-11	0.0330427	0.0254511	0.711772
Type 2 diabetes	rs2215383	T	C	0.4625	-0.0641	0.0064	1.06e-23	-0.0065291	0.0139611	0.193803
Type 2 diabetes	rs2237895	A	C	0.573	-0.0892	0.0066	1.15e-41	-0.0124596	0.0140406	0.426122
Type 2 diabetes	rs2258238	A	T	0.8963	-0.102	0.0106	5.14e-22	0.0295386	0.0262784	0.583383
Type 2 diabetes	rs2280141	T	G	0.5118	0.0489	0.0064	1.91e-14	0.00798017	0.014364	0.237691
Type 2 diabetes	rs2289739	T	G	0.3556	0.0469	0.0067	2.58e-12	0.0186762	0.014336	0.715212
Type 2 diabetes	rs2290203	A	G	0.2047	0.0604	0.0079	1.45e-14	-0.00966133	0.0167698	0.248308
Type 2 diabetes	rs2307111	T	C	0.6039	0.0502	0.0065	1.05e-14	-0.0192068	0.0140378	0.766383
Type 2 diabetes	rs231360	T	C	0.3963	0.0576	0.0067	8.27e-18	-0.00576964	0.0139107	0.168569
Type 2 diabetes	rs2351707	T	C	0.7178	-0.0644	0.007	4.3e-20	0.0185692	0.0159635	0.611301
Type 2 diabetes	rs243019	T	C	0.5359	-0.0588	0.0064	3.37e-20	-0.00539746	0.0140203	0.154743
Type 2 diabetes	rs2456530	T	C	0.126	0.054	0.0096	2.07e-08	-0.0280233	0.0242203	0.606837
Type 2 diabetes	rs262549	C	G	0.8067	-0.0474	0.0082	6.48e-09	0.00875512	0.0195491	0.18425
Type 2 diabetes	rs2767036	A	C	0.7086	-0.0389	0.007	2.94e-08	-0.00162624	0.0149147	0.0394468
Type 2 diabetes	rs2796441	A	G	0.406	-0.0674	0.0065	2.97e-25	-0.00656293	0.0140616	0.193349
Type 2 diabetes	rs2800733	A	G	0.7164	0.0516	0.0071	4.25e-13	0.0288526	0.01592	1.15533
Type 2 diabetes	rs2812539	T	G	0.7021	0.051	0.007	3.59e-13	0.0106823	0.0163245	0.289991
Type 2 diabetes	rs2820446	C	G	0.7076	0.0593	0.007	2.83e-17	-0.0139217	0.0153304	0.439114
Type 2 diabetes	rs28533815	T	C	0.2507	-0.0748	0.008	5.45e-21	-0.00863674	0.0151431	0.24531
Type 2 diabetes	rs2862874	T	G	0.6061	0.036	0.0066	4.83e-08	-0.00668891	0.0139549	0.199483
Type 2 diabetes	rs28819812	A	C	0.3218	-0.0396	0.0072	4.22e-08	-0.00525245	0.016114	0.12816
Type 2 diabetes	rs2896177	A	G	0.5413	-0.0367	0.0064	9.13e-09	0.000541653	0.0142939	0.0133303
Type 2 diabetes	rs2925979	T	C	0.2987	0.0546	0.007	7.07e-15	0.00843236	0.0148938	0.243151
Type 2 diabetes	rs2972144	A	G	0.3618	-0.0911	0.0066	2.19e-43	-0.022571	0.0143987	0.931879
Type 2 diabetes	rs31229	A	G	0.6329	-0.0381	0.0066	7.65e-09	0.0141539	0.0145544	0.48042
Type 2 diabetes	rs320369	A	G	0.3232	0.0372	0.0068	4.6e-08	-0.0145352	0.0144139	0.504099
Type 2 diabetes	rs329122	A	G	0.4292	0.0366	0.0065	1.72e-08	0.00507183	0.0140632	0.143655
Type 2 diabetes	rs34048824	T	C	0.5692	0.0364	0.0065	2.06e-08	0.00111184	0.0140391	0.0283177
Type 2 diabetes	rs340874	T	C	0.449	-0.0678	0.0065	1.56e-25	0.0138399	0.0140362	0.489286
Type 2 diabetes	rs34298980	T	C	0.4994	0.0379	0.0067	1.55e-08	-0.00997889	0.0150659	0.294352
Type 2 diabetes	rs34584161	A	G	0.7609	0.0468	0.0075	5.36e-10	-0.0101925	0.0159421	0.281831
Type 2 diabetes	rs34715063	T	C	0.8778	-0.0772	0.0099	8.4e-15	-0.0200693	0.0229094	0.419057
Type 2 diabetes	rs348330	A	G	0.6399	-0.0492	0.0067	2.1e-13	-0.00542225	0.0146059	0.14846
Type 2 diabetes	rs34855406	C	G	0.2746	0.049	0.0071	5.89e-12	0.0332128	0.0166285	1.33925
Type 2 diabetes	rs34990153	A	G	0.5601	0.0476	0.0065	2.26e-13	0.00875736	0.0149701	0.252934
Type 2 diabetes	rs35011184	A	G	0.2306	0.2822	0.0075	1.09e-306	0.0270541	0.0186807	0.831057
Type 2 diabetes	rs35318451	A	G	0.331	0.0478	0.007	9.5e-12	-0.00987502	0.0146915	0.299744
Type 2 diabetes	rs35895680	A	C	0.323	-0.0554	0.0069	1.08e-15	-0.0266272	0.0150406	1.11539
Type 2 diabetes	rs36112520	A	G	0.1107	0.0783	0.0104	4.23e-14	0.00844427	0.0197553	0.174537
Type 2 diabetes	rs36138276	A	G	0.4992	-0.0431	0.0066	6.4e-11	-0.0109303	0.0140413	0.360203
Type 2 diabetes	rs362307	T	C	0.0776	0.0704	0.0121	6.78e-09	0.0468575	0.0275627	1.05
Type 2 diabetes	rs3763277	T	G	0.7235	0.0412	0.0072	1.18e-08	0.0188125	0.0147774	0.692512
Type 2 diabetes	rs3768321	T	G	0.1993	0.084	0.008	4.75e-26	-0.012395	0.0187817	0.293038
Type 2 diabetes	rs3774725	T	G	0.8489	0.0662	0.009	1.95e-13	0.0251113	0.0170211	0.853467
Type 2 diabetes	rs3783394	A	G	0.3477	-0.038	0.0067	1.42e-08	-0.0276769	0.0151622	1.16786
Type 2 diabetes	rs3786900	A	G	0.7307	0.0434	0.0072	1.89e-09	-0.00492638	0.0170879	0.111753
Type 2 diabetes	rs3798519	A	C	0.811	-0.0616	0.0082	4.6e-14	0.00382163	0.0169018	0.0855945
Type 2 diabetes	rs3802177	A	G	0.3154	-0.1077	0.0069	9.16e-55	-0.0011444	0.0143166	0.0285902
Type 2 diabetes	rs3808415	A	G	0.5575	-0.0349	0.0064	4.65e-08	-0.00823363	0.0147105	0.239821
Type 2 diabetes	rs3810291	A	G	0.6718	0.0434	0.0069	3.38e-10	0.0056087	0.0143984	0.156842
Type 2 diabetes	rs3847343	A	G	0.6108	0.0482	0.0067	6.34e-13	0.030983	0.0142159	1.53317
Type 2 diabetes	rs3862948	A	C	0.235	0.0414	0.0075	3.98e-08	-0.0149909	0.0152431	0.487606
Type 2 diabetes	rs3887925	T	C	0.545	0.0539	0.0065	1.01e-16	-0.00283556	0.0139627	0.0762008
Type 2 diabetes	rs41267090	A	T	0.9383	-0.0812	0.0138	4.22e-09	-0.0125543	0.0260602	0.200667
Type 2 diabetes	rs4148856	C	G	0.7828	0.047	0.0077	1.31e-09	0.00937112	0.017926	0.221027
Type 2 diabetes	rs429358	T	C	0.8473	0.0746	0.0091	2.62e-16	0.0208718	0.018397	0.590783
Type 2 diabetes	rs4368494	A	G	0.2976	-0.054	0.007	1.39e-14	-0.00333986	0.0152073	0.0829332
Type 2 diabetes	rs459193	A	G	0.2594	-0.0722	0.0073	6.78e-23	-0.0240508	0.0148785	0.974729
Type 2 diabetes	rs4688760	T	C	0.6828	0.042	0.007	2.14e-09	0.016949	0.0147647	0.600339
Type 2 diabetes	rs4709746	T	C	0.1313	-0.0567	0.0096	3.95e-09	-0.0482943	0.0253936	1.24265
Type 2 diabetes	rs474513	A	G	0.5162	0.0399	0.0064	4.18e-10	0.0106242	0.0139353	0.350838
Type 2 diabetes	rs4776970	A	T	0.642	0.0378	0.0067	1.69e-08	0.00450082	0.0145798	0.12059
Type 2 diabetes	rs4804833	A	G	0.3912	0.048	0.0066	3.42e-13	-0.00837656	0.0143015	0.253312
Type 2 diabetes	rs4812034	T	G	0.5465	0.0416	0.0064	7.35e-11	0.00654671	0.014435	0.186976
Type 2 diabetes	rs490689	A	G	0.2002	0.0543	0.008	8.86e-12	-0.00358344	0.017913	0.0749746
Type 2 diabetes	rs4925109	A	G	0.3177	0.0476	0.0069	5.65e-12	0.0145994	0.0148774	0.486198
Type 2 diabetes	rs4929965	A	G	0.3813	0.0668	0.0068	9.67e-23	-0.023454	0.0146694	0.959178
Type 2 diabetes	rs4977213	T	C	0.6281	-0.0507	0.0069	2.19e-13	-0.0157948	0.0158236	0.497313
Type 2 diabetes	rs508419	A	G	0.2356	-0.0811	0.0075	5.43e-27	-0.00468189	0.0172017	0.104861
Type 2 diabetes	rs5215	T	C	0.6272	-0.0706	0.0066	9.85e-27	-0.0369339	0.0138851	2.10709
Type 2 diabetes	rs55653563	A	C	0.7333	0.0435	0.0072	1.73e-09	-0.0235099	0.0161438	0.837693
Type 2 diabetes	rs55872725	T	C	0.4175	0.122	0.0065	8.51e-79	0.0137023	0.0140709	0.481281
Type 2 diabetes	rs55911137	C	G	0.0259	-0.1454	0.0214	9.94e-12	-0.0558291	0.102176	0.232999
Type 2 diabetes	rs55973554	A	G	0.3215	0.039	0.0068	1e-08	0.00326793	0.0148472	0.08313
Type 2 diabetes	rs56187241	T	C	0.0451	0.1014	0.0157	1.07e-10	-0.0418646	0.0312411	0.744175
Type 2 diabetes	rs56337234	T	C	0.4978	-0.0548	0.0066	9.75e-17	0.0113909	0.0142131	0.373784
Type 2 diabetes	rs56348580	C	G	0.3082	-0.0617	0.0069	4.31e-19	-0.0319264	0.0154662	1.40903
Type 2 diabetes	rs569255	A	G	0.5393	-0.0396	0.0064	5.64e-10	0.0134474	0.0139959	0.472824
Type 2 diabetes	rs572033	A	G	0.0376	0.1028	0.0172	2.14e-09	-0.00160352	0.0412682	0.0136739
Type 2 diabetes	rs5758223	A	G	0.7134	0.0401	0.0071	1.78e-08	0.021015	0.0151193	0.783712
Type 2 diabetes	rs576674	A	G	0.8313	-0.0538	0.0086	3.7e-10	-0.00490787	0.0238758	0.0772042
Type 2 diabetes	rs58432198	T	C	0.1172	-0.0636	0.0103	5.71e-10	-0.00639918	0.0280694	0.0863641
Type 2 diabetes	rs58642235	T	C	0.8612	-0.0566	0.0094	1.9e-09	0.00142949	0.0205783	0.0247435
Type 2 diabetes	rs601945	A	G	0.8259	-0.0849	0.0086	4.66e-23	-0.0228841	0.0195336	0.617282
Type 2 diabetes	rs61676547	C	G	0.1937	0.0525	0.0081	7.42e-11	0.0158345	0.0163017	0.479675
Type 2 diabetes	rs61939481	T	C	0.9318	-0.0714	0.0127	1.74e-08	-0.0201813	0.0345401	0.252566
Type 2 diabetes	rs62107261	T	C	0.9541	0.1019	0.0161	2.62e-10	-0.0599959	0.0499577	0.638694
Type 2 diabetes	rs62271373	A	T	0.0547	0.0882	0.0144	1.03e-09	0.0399463	0.0342767	0.61287
Type 2 diabetes	rs62492368	A	G	0.3123	0.044	0.0069	1.92e-10	0.000862853	0.0146554	0.020884
Type 2 diabetes	rs62563593	A	G	0.6063	-0.0394	0.0065	1.28e-09	0.00922544	0.0145844	0.27817
Type 2 diabetes	rs6459737	A	G	0.338	-0.0583	0.0067	3.31e-18	0.0184956	0.014945	0.665805
Type 2 diabetes	rs648795	A	T	0.4146	0.0391	0.0065	1.71e-09	-0.0206319	0.0140493	0.84784
Type 2 diabetes	rs6545714	A	G	0.6081	-0.0363	0.0065	2.25e-08	0.0394735	0.0141605	2.27488
Type 2 diabetes	rs6557267	T	C	0.4201	0.036	0.0065	2.93e-08	-0.00822016	0.0139796	0.254516
Type 2 diabetes	rs6600191	T	C	0.8246	0.0587	0.0085	4.47e-12	0.016957	0.0217723	0.360437
Type 2 diabetes	rs672271	T	C	0.9062	-0.06	0.011	4.83e-08	0.00871543	0.0223079	0.157373
Type 2 diabetes	rs67232546	T	C	0.2047	0.0531	0.008	2.51e-11	-0.0069036	0.0194733	0.14089
Type 2 diabetes	rs6808574	T	C	0.3885	-0.061	0.0066	2.29e-20	-0.00803842	0.0143371	0.240317
Type 2 diabetes	rs6821438	A	G	0.5342	0.0397	0.0064	5.1e-10	-0.0297841	0.0141425	1.4534
Type 2 diabetes	rs6884702	A	G	0.6055	-0.0399	0.0065	7.92e-10	-0.000345634	0.0141873	0.00852421
Type 2 diabetes	rs6885132	C	G	0.9036	0.077	0.011	2.49e-12	-0.0285399	0.0219393	0.713749
Type 2 diabetes	rs6937438	A	G	0.7112	-0.0514	0.007	2.35e-13	0.00410402	0.0149513	0.105847
Type 2 diabetes	rs702634	A	G	0.689	0.0503	0.0069	3.37e-13	0.0226059	0.0147125	0.905129
Type 2 diabetes	rs703972	C	G	0.4676	-0.0698	0.0065	5.77e-27	-0.019935	0.0138653	0.822456
Type 2 diabetes	rs7076754	A	G	0.1681	-0.0872	0.0087	1.08e-23	0.0185694	0.0166434	0.577504
Type 2 diabetes	rs7124681	A	C	0.4106	0.0362	0.0065	2.45e-08	-0.0239559	0.0142219	1.03576
Type 2 diabetes	rs7178762	T	C	0.5364	-0.0387	0.0064	1.37e-09	0.00211883	0.0140784	0.0553357
Type 2 diabetes	rs7240767	T	C	0.626	-0.0372	0.0066	1.71e-08	-0.014964	0.0142042	0.534445
Type 2 diabetes	rs72802358	C	G	0.1032	-0.1135	0.0107	2.22e-26	0.00410613	0.023465	0.0649526
Type 2 diabetes	rs72926982	A	T	0.0846	0.074	0.0114	8.93e-11	0.00519596	0.0230111	0.0854691
Type 2 diabetes	rs738409	C	G	0.7743	-0.0436	0.0076	1.17e-08	0.0285712	0.0165084	1.07829
Type 2 diabetes	rs739846	A	G	0.0761	0.0877	0.0119	2.02e-13	0.00299896	0.0284673	0.0380572
Type 2 diabetes	rs74486672	T	C	0.0357	0.1156	0.0175	3.81e-11	0.00115573	0.0445296	0.00908699
Type 2 diabetes	rs745805	A	T	0.82	0.0632	0.0084	4.52e-14	0.00152002	0.0195393	0.0278005
Type 2 diabetes	rs7572970	A	G	0.2659	-0.0447	0.0072	6.12e-10	0.00960733	0.0172009	0.239217
Type 2 diabetes	rs76074250	A	G	0.7971	-0.0463	0.0081	9.31e-09	-0.00451905	0.0181807	0.0949068
Type 2 diabetes	rs76263492	T	G	0.0452	0.0897	0.0156	8.94e-09	0.00850138	0.0455983	0.0695098
Type 2 diabetes	rs7633675	T	G	0.6837	-0.1085	0.0068	3.21e-57	0.0403208	0.0149381	2.15797
Type 2 diabetes	rs7642311	A	G	0.8723	0.0545	0.0096	1.53e-08	-0.00945368	0.0202945	0.192911
Type 2 diabetes	rs76471882	T	C	0.0468	0.0875	0.0154	1.31e-08	-0.0111139	0.0304167	0.145802
Type 2 diabetes	rs7667864	A	C	0.2838	-0.0402	0.0071	1.64e-08	0.0334628	0.0149881	1.59221
Type 2 diabetes	rs7669833	A	T	0.2951	-0.0572	0.007	3.52e-16	0.000385573	0.0146639	0.00920719
Type 2 diabetes	rs76895963	T	G	0.9801	0.4826	0.0275	9.12e-69	0.0141784	0.0418406	0.133884
Type 2 diabetes	rs7732130	A	G	0.6992	-0.0606	0.007	5.69e-18	-0.0346662	0.016517	1.44571
Type 2 diabetes	rs77464186	A	C	0.8357	0.1002	0.0087	9.3e-31	-0.0112073	0.0163647	0.306764
Type 2 diabetes	rs77536694	A	G	0.9774	-0.1259	0.0219	8.75e-09	0.0362248	0.0408636	0.425554
Type 2 diabetes	rs77864822	A	G	0.9295	0.0753	0.0129	5.01e-09	-0.0226284	0.0239063	0.463603
Type 2 diabetes	rs7819706	A	G	0.8835	0.0669	0.0101	2.82e-11	-0.0265241	0.0237273	0.579019
Type 2 diabetes	rs78569745	T	G	0.9578	0.0988	0.0165	2.34e-09	0.000817838	0.0270385	0.0106081
Type 2 diabetes	rs7933438	A	G	0.1472	-0.058	0.0093	4.84e-10	-0.0295416	0.0189878	0.921725
Type 2 diabetes	rs7966976	A	G	0.1964	-0.0751	0.0081	1.22e-20	0.00649037	0.0183768	0.14029
Type 2 diabetes	rs7968902	T	G	0.4352	-0.0516	0.0065	1.88e-15	-0.012101	0.0141729	0.405376
Type 2 diabetes	rs8008910	A	G	0.2192	0.0554	0.0076	4.22e-13	-0.0344274	0.0162063	1.4731
Type 2 diabetes	rs8071043	T	C	0.6738	-0.0523	0.0068	1.53e-14	-0.00311863	0.0150565	0.0778407
Type 2 diabetes	rs8097210	T	G	0.7325	-0.0537	0.0072	1.06e-13	0.0119122	0.0174914	0.30465
Type 2 diabetes	rs8192675	T	C	0.7121	0.0659	0.007	5.77e-21	0.0303482	0.015708	1.27281
Type 2 diabetes	rs862320	T	C	0.4231	-0.0433	0.0065	2.55e-11	-0.011986	0.0140074	0.406527
Type 2 diabetes	rs878521	A	G	0.2434	0.0618	0.0074	9.31e-17	0.000177532	0.0171332	0.00360542
Type 2 diabetes	rs917195	T	C	0.2287	-0.0473	0.0077	1.03e-09	-0.0237495	0.0174738	0.759205
Type 2 diabetes	rs9267658	T	C	0.1489	-0.0716	0.0091	3.83e-15	0.0147865	0.0203302	0.330656
Type 2 diabetes	rs9316500	T	G	0.7121	0.0387	0.007	3.45e-08	0.00670688	0.0170356	0.158764
Type 2 diabetes	rs9368222	A	C	0.2717	0.1379	0.0071	1.42e-83	0.00973444	0.0147496	0.293054
Type 2 diabetes	rs9379084	A	G	0.1121	-0.0994	0.0106	5.48e-21	-0.0190861	0.0221989	0.409033
Type 2 diabetes	rs9430095	C	G	0.4934	0.0356	0.0065	4.16e-08	0.0321702	0.0139613	1.67348
Type 2 diabetes	rs9957320	T	G	0.1719	-0.0487	0.0085	9.34e-09	-0.0118836	0.0161047	0.336697
Systolic blood pressure	rs1000423	T	C	0.264495	0.000432023	0.000704322	0.53962	-0.0239573	0.0154745	0.91514
Systolic blood pressure	rs10008637	C	T	0.463778	-0.00104001	0.000622097	0.0945681	-0.0170128	0.0139548	0.6521
Systolic blood pressure	rs10028284	T	A	0.174114	0.000239428	0.000819227	0.770087	0.00161887	0.0159863	0.0365241
Systolic blood pressure	rs10048404	T	C	0.36637	-0.00049717	0.000643702	0.439901	-0.0252375	0.0151247	1.0214
Systolic blood pressure	rs1006545	T	G	0.113276	0.000207001	0.000981053	0.832888	-0.018813	0.0287708	0.28973
Systolic blood pressure	rs10069690	T	C	0.257419	-0.000504455	0.000709334	0.476981	0.0465799	0.0151312	2.68171
Systolic blood pressure	rs1010064	C	A	0.182711	0.000226496	0.000804513	0.778303	0.0630754	0.021198	2.53392
Systolic blood pressure	rs1012089	G	C	0.474399	-0.000413554	0.000622372	0.506383	-0.0107473	0.013909	0.356837
Systolic blood pressure	rs10188003	T	C	0.391384	0.00053296	0.000636931	0.402727	0.0242659	0.0141146	1.06764
Systolic blood pressure	rs10207726	T	C	0.291137	-0.00154529	0.000683949	0.0238622	-0.0311921	0.0139869	1.58937
Systolic blood pressure	rs10224210	C	T	0.282023	0.000812364	0.000690602	0.239471	-0.0253008	0.0165403	0.89927
Systolic blood pressure	rs10282122	T	C	0.334447	0.000183412	0.000657894	0.78041	-0.0304638	0.0159336	1.2527
Systolic blood pressure	rs10420519	T	G	0.0342387	-0.00237114	0.00170781	0.165013	-0.0882277	0.0459957	1.25893
Systolic blood pressure	rs1044822	T	C	0.154029	-0.00188087	0.000862458	0.0291972	0.0307421	0.0220769	0.785766
Systolic blood pressure	rs10460108	G	A	0.47987	0.00155945	0.000623916	0.0124393	0.0194578	0.0138891	0.792546
Systolic blood pressure	rs1049212	G	A	0.429091	-0.000357081	0.000627954	0.5696	-0.0198117	0.0141546	0.791519
Systolic blood pressure	rs10501410	A	G	0.0665004	-0.00102845	0.00124992	0.410614	-0.0271356	0.0223665	0.647733
Systolic blood pressure	rs1052501	T	C	0.160469	-0.0019392	0.000847568	0.0221411	0.0323027	0.0173226	1.20612
Systolic blood pressure	rs10749572	T	G	0.458408	-0.000868919	0.000622795	0.16296	-0.026061	0.0140595	1.19523
Systolic blood pressure	rs10750441	T	C	0.330927	-5.06e-05	0.000658865	0.938752	0.00164799	0.0143477	0.0416486
Systolic blood pressure	rs10776752	T	G	0.0739726	-0.000758015	0.00118721	0.52316	-0.0359725	0.0184937	1.286
Systolic blood pressure	rs10777213	A	G	0.478621	-0.000791304	0.000621525	0.202961	0.0131646	0.0139363	0.462372
Systolic blood pressure	rs10779795	G	A	0.337221	0.000152368	0.000657569	0.81676	-0.00559797	0.0154869	0.144026
Systolic blood pressure	rs10782230	A	G	0.480609	-0.000266769	0.00062155	0.667778	0.0210661	0.0139223	0.885229
Systolic blood pressure	rs10804330	C	T	0.43213	-0.000629071	0.000631502	0.319179	0.0166781	0.0139833	0.632679
Systolic blood pressure	rs10914124	C	T	0.390354	-0.00123308	0.000637141	0.0529515	0.0108197	0.0140684	0.354727
Systolic blood pressure	rs10941043	G	T	0.292622	0.000654459	0.000682328	0.337481	-0.00626943	0.0152815	0.166462
Systolic blood pressure	rs10980408	C	T	0.0351627	0.00079768	0.0016913	0.637186	-0.117309	0.0641062	1.17223
Systolic blood pressure	rs11097909	C	T	0.148757	-0.00112236	0.000872752	0.198446	0.00184628	0.0228116	0.0289596
Systolic blood pressure	rs11120093	T	C	0.405384	0.00105224	0.000632013	0.0959346	-0.00291247	0.0141626	0.0772393
Systolic blood pressure	rs11145807	G	A	0.404843	-0.000130528	0.000635395	0.837238	-0.00354566	0.0142012	0.0953711
Systolic blood pressure	rs11159091	A	G	0.459339	-0.00107595	0.00062323	0.0842759	-0.0139043	0.0140829	0.490141
Systolic blood pressure	rs111866816	T	C	0.0715232	-0.00159107	0.00121149	0.189077	-0.0121802	0.0343897	0.14074
Systolic blood pressure	rs11191580	C	T	0.0766452	0.00143259	0.001164	0.218418	-0.0241143	0.0251656	0.471147
Systolic blood pressure	rs11210029	G	A	0.360771	-3.75e-05	0.000647358	0.953783	0.0408747	0.0141492	2.41265
Systolic blood pressure	rs11222084	T	A	0.373078	-0.00206608	0.000640943	0.00126652	-0.0411939	0.0148104	2.26661
Systolic blood pressure	rs11241313	T	C	0.310868	0.000775848	0.000671986	0.248272	-0.00826472	0.0155082	0.226152
Systolic blood pressure	rs112509803	C	G	0.12027	0.00104422	0.000964143	0.278786	0.0177825	0.0225035	0.367133
Systolic blood pressure	rs11252324	T	G	0.0757568	0.00069505	0.00117356	0.553679	-0.000919116	0.0318503	0.0101151
Systolic blood pressure	rs112854918	G	C	0.0224748	0.00575088	0.0020986	0.00613808	-0.0263672	0.0355023	0.339448
Systolic blood pressure	rs113086489	T	C	0.454546	-0.000111075	0.000627006	0.85939	-0.0250821	0.0142256	1.10862
Systolic blood pressure	rs1133400	G	A	0.22229	0.000225653	0.000744928	0.761952	-0.010659	0.018527	0.247895
Systolic blood pressure	rs113695818	T	C	0.308388	0.00194005	0.000672753	0.00393009	-0.00743751	0.0153095	0.202661
Systolic blood pressure	rs115262049	T	A	0.0892212	0.00125983	0.00109697	0.250779	-0.00915397	0.0261722	0.138753
Systolic blood pressure	rs1154214	G	T	0.396173	-0.000574191	0.000636008	0.366631	-0.00286097	0.0140465	0.076443
Systolic blood pressure	rs11585169	A	T	0.414468	1.46e-06	0.000630611	0.998152	0.00537691	0.0140905	0.153193
Systolic blood pressure	rs11592107	A	G	0.31096	0.000402418	0.000670754	0.548541	0.00747682	0.0151879	0.20585
Systolic blood pressure	rs11604357	A	C	0.160769	0.000563282	0.000848055	0.506561	0.0247398	0.0208902	0.626532
Systolic blood pressure	rs11636952	C	T	0.305331	0.00141656	0.0006758	0.0360725	0.00133007	0.0142209	0.0336315
Systolic blood pressure	rs11641374	A	C	0.407939	-0.000997939	0.000635201	0.11617	0.00247044	0.0147511	0.0619828
Systolic blood pressure	rs11655604	T	C	0.356772	-0.00057495	0.000648493	0.375299	-0.00345505	0.0144211	0.0911647
Systolic blood pressure	rs11672660	T	C	0.193096	-0.00102775	0.000784658	0.190262	-0.0122635	0.0159078	0.355797
Systolic blood pressure	rs11694601	G	A	0.399513	0.000289161	0.000637958	0.650362	0.0561956	0.0140534	4.19596
Systolic blood pressure	rs117464403	A	G	0.0197178	-0.00215787	0.00223461	0.334218	-0.0639318	0.045062	0.806954
Systolic blood pressure	rs11874246	T	C	0.293179	-0.000683259	0.000681492	0.316059	-0.0241786	0.0144312	1.02757
Systolic blood pressure	rs11925504	A	G	0.421606	0.000101468	0.000628278	0.871699	0.0123747	0.0140285	0.422835
Systolic blood pressure	rs11960210	C	T	0.370003	0.000114372	0.000642862	0.858793	-0.0173938	0.014641	0.629256
Systolic blood pressure	rs11977526	A	G	0.400146	-0.000291634	0.000633632	0.645332	-0.0141905	0.0148414	0.469798
Systolic blood pressure	rs1199330	G	A	0.116421	0.000298379	0.000969254	0.758201	-0.0134818	0.0220475	0.266902
Systolic blood pressure	rs12042924	C	T	0.466427	-0.00128521	0.000622376	0.0389231	-0.00763788	0.0139655	0.23326
Systolic blood pressure	rs12063372	A	G	0.382841	0.000175645	0.000645113	0.785415	0.0421043	0.0143064	2.4881
Systolic blood pressure	rs1209384	G	A	0.390724	0.000960162	0.000635723	0.130957	0.00105718	0.0146258	0.0257751
Systolic blood pressure	rs12136922	A	G	0.493451	-0.000202594	0.000621132	0.744297	-0.00543401	0.0139622	0.156684
Systolic blood pressure	rs12153395	A	G	0.117703	0.000449143	0.000972977	0.644356	-0.0102278	0.020342	0.211048
Systolic blood pressure	rs12255372	T	G	0.286866	-0.000689722	0.000685585	0.314401	0.0183225	0.0180796	0.507446
Systolic blood pressure	rs12258967	G	C	0.299005	-0.000168239	0.000678479	0.804162	0.0231152	0.0168213	0.771108
Systolic blood pressure	rs12264186	T	C	0.186563	-0.000877236	0.000795804	0.270321	0.01727	0.0204681	0.399238
Systolic blood pressure	rs12321	C	G	0.438934	0.000232296	0.000626133	0.710637	0.0225577	0.0142574	0.944583
Systolic blood pressure	rs12426261	G	A	0.371328	0.000651833	0.000642335	0.310209	0.000457078	0.0143734	0.0111596
Systolic blood pressure	rs12464602	A	G	0.375136	-0.000217999	0.000648188	0.73663	-0.0221512	0.0141585	0.929239
Systolic blood pressure	rs12509595	C	T	0.29286	-0.00033687	0.000682532	0.621617	0.00369866	0.0150363	0.0938289
Systolic blood pressure	rs12511987	G	T	0.176852	-0.00130651	0.000817032	0.109801	0.00925665	0.0180481	0.216075
Systolic blood pressure	rs12528975	A	G	0.0495914	0.000906722	0.00142782	0.525402	-0.0423703	0.0371804	0.594383
Systolic blood pressure	rs12596630	T	C	0.089406	-0.000786544	0.00109544	0.472746	0.0330006	0.0307546	0.547818
Systolic blood pressure	rs12610654	G	A	0.339348	0.000119791	0.000657431	0.855418	-0.0196266	0.0139497	0.797403
Systolic blood pressure	rs12627651	A	G	0.283697	-0.000469447	0.000687993	0.495023	-0.00392124	0.0148988	0.101054
Systolic blood pressure	rs12637573	G	A	0.466936	6.86e-06	0.000623432	0.991224	0.0105435	0.0138289	0.350851
Systolic blood pressure	rs12643599	G	A	0.358927	-0.000239997	0.000645491	0.710039	-0.00372941	0.0148087	0.096278
Systolic blood pressure	rs12656497	C	T	0.4033	6.81e-05	0.000632633	0.91432	-0.00421517	0.0140539	0.116775
Systolic blood pressure	rs12657950	T	C	0.0669574	0.000800593	0.00124084	0.518795	0.0358544	0.0195587	1.17537
Systolic blood pressure	rs12661036	C	T	0.221214	-0.000123377	0.000758064	0.870713	-0.00147638	0.0153182	0.0346957
Systolic blood pressure	rs12668436	C	T	0.246937	0.000481957	0.000719728	0.50309	0.011614	0.0159296	0.331657
Systolic blood pressure	rs12693982	T	C	0.400329	0.00013899	0.000634013	0.826477	-0.0174148	0.0138783	0.678727
Systolic blood pressure	rs12731646	T	C	0.409927	-0.000214312	0.000633121	0.734987	-0.0440973	0.0140441	2.77212
Systolic blood pressure	rs1275985	T	C	0.382753	0.000415713	0.000639043	0.515355	0.0335471	0.0139613	1.7887
Systolic blood pressure	rs12883810	T	C	0.144049	-0.000117629	0.000881985	0.893902	0.00357175	0.0193634	0.0687185
Systolic blood pressure	rs12885878	G	A	0.225409	-0.000943287	0.000761311	0.215336	-0.0190697	0.0154429	0.66377
Systolic blood pressure	rs12906962	C	T	0.318584	-0.00154	0.000670107	0.0215545	-0.00284966	0.0142297	0.0750614
Systolic blood pressure	rs1290784	T	C	0.445698	7.69e-05	0.000626397	0.902289	0.0062341	0.0141504	0.180764
Systolic blood pressure	rs1290933	A	C	0.313484	0.000145556	0.000667774	0.827451	0.0139137	0.015797	0.422007
Systolic blood pressure	rs12926550	A	G	0.316607	-0.00129142	0.000669848	0.0538658	-0.0215463	0.0156451	0.773519
Systolic blood pressure	rs1293969	C	T	0.246861	0.000773302	0.000720212	0.282952	0.0122502	0.0151336	0.378571
Systolic blood pressure	rs12978472	G	C	0.130322	0.000684401	0.000928631	0.461123	-0.0249096	0.0283428	0.420821
Systolic blood pressure	rs13016772	T	C	0.238388	-0.000653899	0.000729636	0.370147	-0.0378363	0.0176989	1.48765
Systolic blood pressure	rs13091418	G	C	0.342534	0.000474545	0.000653673	0.467861	0.022785	0.0149336	0.895952
Systolic blood pressure	rs13107261	A	G	0.370976	0.000483441	0.000643205	0.452285	0.00622416	0.0146668	0.173086
Systolic blood pressure	rs13107325	T	C	0.0738539	0.00195682	0.00118742	0.0993644	0.0110825	0.0600745	0.0687265
Systolic blood pressure	rs13253358	T	C	0.296659	-0.000348701	0.000678528	0.607316	0.0287281	0.0154573	1.20003
Systolic blood pressure	rs1332813	C	T	0.349738	-0.00128893	0.000651414	0.0478559	0.010406	0.0149446	0.313149
Systolic blood pressure	rs13358657	G	A	0.132418	0.000984322	0.000915172	0.282126	-0.0236697	0.0213275	0.573363
Systolic blood pressure	rs1340030	C	T	0.366888	0.000542772	0.000643436	0.39892	-0.0216034	0.0140758	0.903657
Systolic blood pressure	rs13412750	A	G	0.279178	6.82e-05	0.000692247	0.921565	0.0138787	0.0184765	0.344324
Systolic blood pressure	rs13420463	G	A	0.229818	-0.00115528	0.000738987	0.117977	-0.0292236	0.0169468	1.07247
Systolic blood pressure	rs1375564	T	C	0.358866	0.000850132	0.000652112	0.192351	-0.0191382	0.0154448	0.666966
Systolic blood pressure	rs1382472	A	G	0.417223	0.000289021	0.000629295	0.646036	-0.0134623	0.0148216	0.439227
Systolic blood pressure	rs139354822	C	T	0.0276255	-0.000526424	0.00194977	0.787166	0.00905966	0.0334646	0.104244
Systolic blood pressure	rs1408945	T	G	0.42855	0.00037475	0.000627357	0.550276	-0.00334412	0.014081	0.0902967
Systolic blood pressure	rs1410222	T	C	0.186744	-0.000318243	0.000798046	0.690058	-0.0122293	0.0183074	0.297453
Systolic blood pressure	rs141958336	A	G	0.0397364	-0.00180659	0.00158745	0.255104	-0.0139254	0.023833	0.252569
Systolic blood pressure	rs1422279	T	C	0.385704	0.000551435	0.000640401	0.389196	0.0177876	0.0141422	0.680946
Systolic blood pressure	rs1433121	T	C	0.305964	-0.00144696	0.000676546	0.032457	0.00251646	0.0143934	0.0648909
Systolic blood pressure	rs1436138	G	A	0.360079	0.0015226	0.000648209	0.0188282	0.0139323	0.014472	0.474056
Systolic blood pressure	rs1437649	A	G	0.23331	0.00100694	0.000737543	0.172173	-0.0314398	0.0165006	1.24617
Systolic blood pressure	rs146550789	C	T	0.0406611	-0.00035352	0.00157632	0.822548	0.0125983	0.0291028	0.177116
Systolic blood pressure	rs148140538	T	C	0.0810992	0.000650524	0.00113576	0.566805	0.0130894	0.032528	0.162798
Systolic blood pressure	rs148401029	A	C	0.0353295	0.000460125	0.00168565	0.78488	-0.0339944	0.0442311	0.354428
Systolic blood pressure	rs1493132	C	T	0.340585	0.000598407	0.000654445	0.360522	-0.00205106	0.0142534	0.0527725
Systolic blood pressure	rs1544861	C	T	0.334063	0.00115566	0.000657831	0.078957	0.0367558	0.0144067	1.96932
Systolic blood pressure	rs1551355	T	C	0.229133	-0.000241762	0.0007376	0.743087	0.0141952	0.0158546	0.431087
Systolic blood pressure	rs1565440	A	G	0.368224	0.000911469	0.000644505	0.1573	-0.00272969	0.0143406	0.071073
Systolic blood pressure	rs1575290	T	C	0.479257	-0.00161714	0.000621326	0.00924917	-0.046162	0.0139587	3.02556
Systolic blood pressure	rs1623474	T	C	0.329951	0.000938363	0.000661352	0.155943	-0.0259042	0.0148905	1.08661
Systolic blood pressure	rs1630736	T	C	0.465728	-0.000159358	0.000624592	0.798615	0.0397453	0.0139964	2.34526
Systolic blood pressure	rs1664781	A	G	0.307665	-0.000132464	0.000673492	0.844076	0.0224713	0.014709	0.89763
Systolic blood pressure	rs17010957	C	T	0.149977	-0.000891087	0.000876708	0.30944	0.00779682	0.0194218	0.162354
Systolic blood pressure	rs17035181	G	T	0.144799	-0.000729306	0.000883572	0.409142	0.00310455	0.0196408	0.0582876
Systolic blood pressure	rs17080102	C	G	0.0712065	0.00203465	0.00120731	0.0919368	-0.0454828	0.0263029	1.07689
Systolic blood pressure	rs17245822	C	A	0.373064	-0.000545051	0.000647582	0.399973	-0.0195427	0.0141686	0.775198
Systolic blood pressure	rs17249754	A	G	0.170757	0.00147318	0.000826008	0.0745067	-0.00115743	0.0262549	0.015546
Systolic blood pressure	rs17257081	G	A	0.171283	-0.00176281	0.000824941	0.0326078	-0.0196613	0.0166103	0.626099
Systolic blood pressure	rs17562391	T	C	0.415413	0.000595924	0.000630277	0.344407	-0.0342386	0.0140187	1.83589
Systolic blood pressure	rs17608766	C	T	0.146917	0.00104133	0.000875426	0.234238	0.0585306	0.0180841	2.91732
Systolic blood pressure	rs177551	A	C	0.135541	-0.00276859	0.000906354	0.00225356	0.0311142	0.0224876	0.778651
Systolic blood pressure	rs17760259	C	T	0.423084	-0.00019237	0.000628651	0.759602	0.00254493	0.0139617	0.0678492
Systolic blood pressure	rs17762	A	G	0.0714487	-0.000993698	0.00121195	0.412266	0.0345919	0.0222699	0.919553
Systolic blood pressure	rs17807723	A	G	0.133069	-0.0014999	0.0009131	0.100457	-0.0105266	0.0177433	0.257276
Systolic blood pressure	rs17812022	T	C	0.0955839	-0.000272264	0.00105556	0.796459	-0.0337622	0.0220589	0.90004
Systolic blood pressure	rs1786345	C	A	0.435771	0.000735817	0.00062829	0.241542	0.00832747	0.0140091	0.257885
Systolic blood pressure	rs1814951	A	G	0.116078	0.00206545	0.000972892	0.0337548	-0.00728448	0.0176479	0.167633
Systolic blood pressure	rs1821002	G	C	0.404323	1.86e-05	0.000632723	0.976525	-0.00170435	0.0139831	0.0443173
Systolic blood pressure	rs1848994	A	G	0.28305	0.000124631	0.000688072	0.856265	0.0314545	0.0150934	1.42992
Systolic blood pressure	rs1870735	G	C	0.45132	0.00207657	0.000628971	0.000961733	0.0266415	0.0140171	1.24148
Systolic blood pressure	rs1871190	T	G	0.327332	-0.000591359	0.000665349	0.374114	0.00103729	0.0141122	0.0262231
Systolic blood pressure	rs1882212	G	A	0.226462	-0.000347434	0.000743229	0.640167	0.0287892	0.019119	0.87903
Systolic blood pressure	rs1882961	T	C	0.306104	-4.1e-05	0.00067654	0.951666	-0.0100723	0.0142851	0.318077
Systolic blood pressure	rs1889785	A	G	0.455676	-0.00118993	0.000623782	0.0564442	0.00890934	0.0141749	0.276006
Systolic blood pressure	rs189267552	A	T	0.0125916	-0.00227133	0.00280938	0.418815	-0.0870352	0.0445981	1.29249
Systolic blood pressure	rs1896326	A	G	0.231436	-0.00105608	0.00075164	0.160014	-0.0336386	0.0178685	1.22359
Systolic blood pressure	rs1906672	A	G	0.237164	-0.000297585	0.000729128	0.683173	0.0127988	0.0180447	0.320439
Systolic blood pressure	rs1957563	T	C	0.269812	-5.31e-06	0.00069915	0.993942	0.0183333	0.0165814	0.570451
Systolic blood pressure	rs1984195	A	G	0.486938	0.000506284	0.000620972	0.414897	0.0240459	0.0139872	1.06758
Systolic blood pressure	rs1994158	G	A	0.182016	0.000535919	0.000807945	0.507132	-0.00277527	0.0166295	0.0617517
Systolic blood pressure	rs2014408	T	C	0.213124	0.00137037	0.000759416	0.0711534	0.00453552	0.0194035	0.0887462
Systolic blood pressure	rs2024385	A	T	0.427562	0.000565522	0.000627749	0.367657	-3.61276e-05	0.0144317	0.000868318
Systolic blood pressure	rs2111557	T	C	0.46363	0.000912748	0.000624269	0.143713	-0.00822434	0.0138763	0.25697
Systolic blood pressure	rs2126474	T	G	0.412399	-1.9e-05	0.000631208	0.975932	-0.00636153	0.014412	0.181168
Systolic blood pressure	rs2129869	T	A	0.219588	0.00141975	0.000750775	0.0586189	0.0165593	0.0155847	0.540619
Systolic blood pressure	rs2161967	G	T	0.425635	0.0017921	0.000630043	0.00444987	-0.00191141	0.0139333	0.0501778
Systolic blood pressure	rs2177843	T	C	0.147515	-0.000294753	0.000882992	0.738522	-0.0404594	0.0193878	1.43295
Systolic blood pressure	rs2236295	T	G	0.404886	0.000249559	0.000635508	0.694548	0.0070971	0.0144553	0.2052
Systolic blood pressure	rs2238787	A	G	0.285873	-0.00051523	0.000685219	0.4521	-0.0172082	0.0144055	0.63403
Systolic blood pressure	rs2249105	G	A	0.361526	-0.000685783	0.000646007	0.288431	0.00451799	0.0147855	0.119225
Systolic blood pressure	rs2276153	G	C	0.239854	-0.000822279	0.000728842	0.259237	-0.0144831	0.0155662	0.453268
Systolic blood pressure	rs2283500	C	A	0.105863	0.00126724	0.00101428	0.211523	0.0217617	0.0228944	0.466171
Systolic blood pressure	rs2289124	A	G	0.163174	0.000166356	0.000844714	0.843876	0.0199216	0.0193991	0.516481
Systolic blood pressure	rs2291434	T	G	0.460119	-0.000509398	0.000621377	0.412337	0.0342256	0.0140776	1.82251
Systolic blood pressure	rs2291516	A	G	0.0973689	-0.00113172	0.00104556	0.279073	-0.01011	0.0211779	0.198535
Systolic blood pressure	rs2353940	C	T	0.255466	0.00179725	0.000714117	0.0118451	0.0230645	0.016319	0.80258
Systolic blood pressure	rs2354862	C	A	0.361134	-0.000186011	0.000648611	0.774279	-0.0327611	0.0163105	1.35086
Systolic blood pressure	rs2384063	T	C	0.235559	0.00021364	0.000729815	0.769728	0.0189101	0.0161108	0.618894
Systolic blood pressure	rs2392929	G	T	0.198041	-0.00241423	0.000777611	0.00190517	-0.0223111	0.0151968	0.847512
Systolic blood pressure	rs2423514	G	A	0.462103	0.000537197	0.000623138	0.388643	0.00102665	0.0141235	0.0259252
Systolic blood pressure	rs246973	T	C	0.294014	0.00146892	0.000690447	0.0333802	0.0295817	0.0151795	1.2897
Systolic blood pressure	rs2470004	T	C	0.186311	-0.000129755	0.000797485	0.870751	-0.00147452	0.021345	0.0246025
Systolic blood pressure	rs2493134	C	T	0.400684	-6.13e-05	0.000633417	0.92287	-0.0112511	0.0139937	0.375319
Systolic blood pressure	rs2493296	T	C	0.136873	-0.000924338	0.000905781	0.307499	0.00450794	0.0223116	0.0757819
Systolic blood pressure	rs2498323	A	G	0.0999181	-0.00108189	0.00103482	0.295798	0.0252445	0.0277434	0.440261
Systolic blood pressure	rs2580350	A	G	0.441305	0.000329157	0.000628798	0.600648	0.00547897	0.0141147	0.156215
Systolic blood pressure	rs2589218	C	T	0.268002	-0.000446632	0.000700814	0.523927	0.02629	0.016623	0.944029
Systolic blood pressure	rs2598	G	A	0.470888	0.000312481	0.000624405	0.616761	0.00183697	0.0140868	0.0475724
Systolic blood pressure	rs2608029	G	C	0.333562	-0.000939455	0.00066091	0.155186	-0.00204022	0.0150117	0.0496871
Systolic blood pressure	rs2610990	G	A	0.261762	0.000947594	0.00070538	0.17915	0.0341656	0.0148159	1.6755
Systolic blood pressure	rs2627313	T	C	0.445691	-0.000300262	0.000625345	0.631118	-0.00998972	0.0142108	0.316884
Systolic blood pressure	rs262986	A	G	0.467635	0.000762085	0.00062702	0.224212	0.00925975	0.0143566	0.284884
Systolic blood pressure	rs263532	C	T	0.428021	0.000376187	0.000629062	0.549832	0.036044	0.0139305	2.01459
Systolic blood pressure	rs2643826	T	C	0.454488	9.11e-05	0.000624685	0.884	0.0206694	0.014143	0.841969
Systolic blood pressure	rs2652812	T	C	0.233486	-0.00100652	0.000737744	0.172468	-0.0050467	0.0152911	0.129966
Systolic blood pressure	rs268263	A	T	0.246407	-0.000115026	0.000726739	0.874239	0.0033214	0.0171261	0.0725145
Systolic blood pressure	rs2689690	T	C	0.373052	-0.000149947	0.000644078	0.81591	0.0182487	0.0156786	0.611799
Systolic blood pressure	rs2724377	G	A	0.46729	0.000702723	0.000622431	0.2589	0.0266913	0.0138688	1.26532
Systolic blood pressure	rs2744139	C	T	0.239438	-0.00086827	0.000729769	0.234131	-0.0269172	0.0167696	0.964699
Systolic blood pressure	rs2745599	G	A	0.444647	0.000921997	0.000625611	0.140549	-0.00409517	0.014374	0.110295
Systolic blood pressure	rs2760748	A	T	0.09885	0.00117949	0.00104285	0.258049	-0.0831222	0.023575	3.37458
Systolic blood pressure	rs2776037	C	T	0.411492	-0.000726063	0.000632727	0.251171	-0.00605897	0.0140305	0.17662
Systolic blood pressure	rs2801008	G	T	0.323126	0.000117889	0.00066804	0.859926	0.0127188	0.0150871	0.398791
Systolic blood pressure	rs2815063	A	C	0.132843	0.00142631	0.00092122	0.121556	-0.0247953	0.0206123	0.640162
Systolic blood pressure	rs2833834	A	C	0.273273	-0.000569424	0.000698067	0.414664	0.0275779	0.0154117	1.13343
Systolic blood pressure	rs28429256	A	G	0.335433	0.000504995	0.000665332	0.447846	-0.00316455	0.0142055	0.0842231
Systolic blood pressure	rs2853736	G	T	0.30305	0.0013535	0.000675201	0.0450081	0.1861	0.113219	0.99898
Systolic blood pressure	rs2853736	G	T	0.30305	0.0013535	0.000675201	0.0450081	0.0253894	0.0147239	1.07242
Systolic blood pressure	rs2853736	G	T	0.30305	0.0013535	0.000675201	0.0450081	0.1861	0.113219	0.99898
Systolic blood pressure	rs2853736	G	T	0.30305	0.0013535	0.000675201	0.0450081	0.0253894	0.0147239	1.07242
Systolic blood pressure	rs28572357	C	A	0.399998	0.000310631	0.000647069	0.631186	0.00114972	0.013963	0.0294783
Systolic blood pressure	rs28578714	C	T	0.396436	0.000796046	0.000635069	0.210032	0.0120573	0.0143304	0.397792
Systolic blood pressure	rs28650790	T	C	0.191351	-0.00116895	0.000794582	0.141253	-0.0112524	0.0203677	0.236098
Systolic blood pressure	rs28688791	C	T	0.190071	-0.000350119	0.000794499	0.659446	-0.0266292	0.0160054	1.01701
Systolic blood pressure	rs28866311	G	T	0.476056	0.000219838	0.000622925	0.724154	0.00879882	0.014442	0.265714
Systolic blood pressure	rs2904315	G	A	0.316865	-0.000941961	0.000667623	0.15827	-0.012809	0.0152019	0.39853
Systolic blood pressure	rs2913920	T	C	0.232009	0.00111029	0.00073586	0.131343	0.0153632	0.016005	0.472234
Systolic blood pressure	rs2957688	A	G	0.473278	0.00239769	0.000621626	0.000114766	0.041728	0.0138661	2.58202
Systolic blood pressure	rs3098186	T	C	0.480735	-0.000768833	0.000622999	0.217173	0.00913822	0.0139479	0.290426
Systolic blood pressure	rs3104552	C	T	0.433814	0.00116374	0.000626716	0.0633296	-0.00349266	0.0139216	0.095876
Systolic blood pressure	rs34025993	G	A	0.417758	-0.000835876	0.000630271	0.184769	-0.0391525	0.0140756	2.26684
Systolic blood pressure	rs34072724	A	G	0.494498	-0.000652539	0.000620735	0.293152	0.00649646	0.0138787	0.194009
Systolic blood pressure	rs34079867	T	C	0.264911	7.45e-05	0.000707623	0.916195	0.000218956	0.015187	0.00502464
Systolic blood pressure	rs34130368	T	G	0.115335	0.0010814	0.00097163	0.265721	-0.0452948	0.0239006	1.23601
Systolic blood pressure	rs34413141	A	T	0.182495	-0.000440428	0.000807642	0.58553	-0.0299474	0.0204278	0.845743
Systolic blood pressure	rs34518929	A	G	0.268003	-0.00147607	0.000702147	0.0355351	0.0084997	0.0167382	0.213538
Systolic blood pressure	rs34535756	T	C	0.0378686	-0.000227414	0.00163014	0.88905	0.00338778	0.0385436	0.0315356
Systolic blood pressure	rs34727427	C	T	0.317584	-0.000850233	0.000666363	0.201982	0.0118519	0.015568	0.350199
Systolic blood pressure	rs34917849	C	G	0.128157	-0.000414602	0.000928487	0.655212	-0.0355397	0.02209	0.967995
Systolic blood pressure	rs34941092	A	G	0.150042	-0.00111799	0.000868283	0.197893	0.0160512	0.0216318	0.339063
Systolic blood pressure	rs35098810	C	A	0.22708	0.000532852	0.000739943	0.471449	0.0222542	0.0161431	0.77461
Systolic blood pressure	rs35413927	G	A	0.303427	-0.000143429	0.000675735	0.831907	0.00885244	0.0157319	0.241364
Systolic blood pressure	rs35444	G	A	0.382706	-1.06e-05	0.00063751	0.986793	0.0139662	0.0143605	0.480461
Systolic blood pressure	rs35680304	T	C	0.398143	0.000582959	0.000635319	0.358838	0.022341	0.0143089	0.926491
Systolic blood pressure	rs35783704	A	G	0.101251	0.000336399	0.001039	0.74611	0.00810864	0.0191239	0.172914
Systolic blood pressure	rs3735533	C	T	0.0735861	-0.00332019	0.00119152	0.00532852	-0.0377569	0.0238611	0.944749
Systolic blood pressure	rs3764400	C	T	0.12846	-0.000586136	0.000926853	0.52713	-0.0304865	0.0173706	1.10101
Systolic blood pressure	rs3772219	C	A	0.327799	-0.000989332	0.0006619	0.134999	-0.0071128	0.015413	0.190808
Systolic blood pressure	rs3802517	A	T	0.45746	0.00100629	0.000622327	0.105886	0.00314458	0.0140275	0.0847991
Systolic blood pressure	rs3807925	G	A	0.352353	-3.95e-05	0.000651348	0.951689	0.00377807	0.0143824	0.100841
Systolic blood pressure	rs3815460	G	C	0.101244	-0.000118768	0.00102607	0.90785	0.0264624	0.0281415	0.459612
Systolic blood pressure	rs3819532	C	T	0.391058	-0.000346209	0.000634969	0.58559	-0.0539866	0.0138806	3.99781
Systolic blood pressure	rs3828282	G	C	0.431029	-6.47e-05	0.000629832	0.918173	-0.00719389	0.0147497	0.203606
Systolic blood pressure	rs3845811	G	C	0.433135	0.000993953	0.000626278	0.112496	0.00443357	0.0139264	0.124815
Systolic blood pressure	rs3860770	A	G	0.287694	0.00142246	0.000685455	0.0379689	0.082055	0.0141227	8.20468
Systolic blood pressure	rs3918226	T	C	0.0813074	-0.00121994	0.00115231	0.289741	-0.0163463	0.0270555	0.263025
Systolic blood pressure	rs3950627	A	C	0.472211	0.0009601	0.000630242	0.127664	0.0031805	0.0142712	0.084261
Systolic blood pressure	rs3980686	T	G	0.10298	0.000626627	0.00102028	0.539104	0.017741	0.0252203	0.317151
Systolic blood pressure	rs404100	T	C	0.445858	0.000413385	0.000624553	0.508043	-0.0126236	0.0138888	0.439615
Systolic blood pressure	rs4143175	C	T	0.242565	-0.000651521	0.000726585	0.369886	0.00528727	0.0166776	0.124232
Systolic blood pressure	rs42032	A	G	0.26315	0.000111655	0.000707939	0.874679	0.0161525	0.0157552	0.515328
Systolic blood pressure	rs4245599	G	A	0.449821	-0.000918983	0.000626388	0.142347	-0.0140154	0.0139555	0.501363
Systolic blood pressure	rs4260863	G	C	0.379756	0.00026614	0.000640066	0.677556	-0.00107414	0.015087	0.025377
Systolic blood pressure	rs4274337	G	A	0.163081	0.00108926	0.000840694	0.195092	0.00769297	0.0207165	0.148509
Systolic blood pressure	rs4284362	A	C	0.277856	-0.00113634	0.000704641	0.106823	-0.00984801	0.0144481	0.304971
Systolic blood pressure	rs4408839	G	A	0.25957	0.000997099	0.000706733	0.158288	0.019552	0.0155247	0.682183
Systolic blood pressure	rs4440615	A	G	0.369818	0.00164666	0.000643748	0.0105306	0.00703596	0.0140537	0.209984
Systolic blood pressure	rs4499560	T	A	0.313299	-0.00057052	0.000672592	0.396305	-0.0211757	0.0153303	0.776797
Systolic blood pressure	rs4511593	T	C	0.349621	-0.000505375	0.000651641	0.43802	-0.0153461	0.0144868	0.538419
Systolic blood pressure	rs4553000	T	C	0.486572	0.000747423	0.000619443	0.227586	-0.00471179	0.0138681	0.13428
Systolic blood pressure	rs4577304	C	T	0.48185	0.000402991	0.0006225	0.51739	-0.0221561	0.0139319	0.9517
Systolic blood pressure	rs4606697	A	G	0.109245	-0.00045546	0.000994993	0.647131	0.0382911	0.0254524	0.877873
Systolic blood pressure	rs4651224	T	C	0.444458	-0.000788323	0.00062828	0.209577	0.00841837	0.0138724	0.264437
Systolic blood pressure	rs4734868	G	A	0.32954	-0.000371879	0.000660066	0.573165	0.017504	0.0140828	0.669802
Systolic blood pressure	rs4775769	G	T	0.0927785	0.000831235	0.00107256	0.438339	-0.037098	0.0286209	0.710164
Systolic blood pressure	rs4784541	C	T	0.474004	-0.00173158	0.000630613	0.00603554	-0.0456619	0.0140029	2.95444
Systolic blood pressure	rs483071	T	C	0.378051	0.000166931	0.00064716	0.796451	-0.0243001	0.0141722	1.06342
Systolic blood pressure	rs4834792	A	T	0.4774	-0.00114244	0.000623759	0.0670211	0.00345167	0.0139493	0.0944386
Systolic blood pressure	rs4838021	T	C	0.126009	-9.74e-05	0.000935866	0.917086	-0.0223962	0.0190388	0.620771
Systolic blood pressure	rs4873492	T	C	0.171287	-0.000340629	0.000827265	0.680521	-0.0149444	0.0186627	0.373386
Systolic blood pressure	rs4876133	C	G	0.285224	-7.11e-05	0.000689292	0.917894	-0.00406303	0.0158235	0.0983483
Systolic blood pressure	rs488834	T	C	0.234202	0.00220578	0.000732499	0.00260156	0.00111151	0.0161787	0.0244639
Systolic blood pressure	rs4888408	A	G	0.40311	-0.00166309	0.000632209	0.0085241	-0.0276801	0.0140439	1.31222
Systolic blood pressure	rs4925159	A	G	0.429852	0.000256117	0.000627008	0.682926	-0.000524014	0.0139527	0.0132097
Systolic blood pressure	rs4926499	C	G	0.174707	0.0006023	0.000837542	0.472063	-0.0108744	0.0175379	0.271465
Systolic blood pressure	rs4932373	C	A	0.32478	-0.00156308	0.000661956	0.0182116	-0.00710063	0.0157529	0.18564
Systolic blood pressure	rs4952609	G	A	0.244798	-0.000443067	0.000725432	0.541357	-0.00218174	0.0149418	0.0535924
Systolic blood pressure	rs4955575	C	A	0.249887	0.000185653	0.000716326	0.795501	-0.014403	0.0152298	0.463067
Systolic blood pressure	rs4957026	G	A	0.33071	0.00136799	0.000660356	0.038304	-0.00342991	0.0148989	0.0872854
Systolic blood pressure	rs4961293	T	C	0.448448	0.000536156	0.000623497	0.389836	0.0031497	0.0139094	0.085733
Systolic blood pressure	rs4980379	T	C	0.36417	4.32e-05	0.000647154	0.946803	-0.00520337	0.014125	0.14716
Systolic blood pressure	rs509564	T	C	0.217033	0.00112605	0.000754095	0.135375	0.0138452	0.0153276	0.436075
Systolic blood pressure	rs509833	G	A	0.142909	0.000822084	0.000885168	0.353029	0.00343736	0.0211583	0.0600097
Systolic blood pressure	rs55732192	T	G	0.0932874	-0.00112391	0.00107277	0.294793	-0.0196026	0.0209199	0.457497
Systolic blood pressure	rs55924432	T	C	0.402408	0.000328671	0.000634634	0.604535	0.0130853	0.013941	0.458512
Systolic blood pressure	rs55944332	G	A	0.236138	-8.03e-05	0.00073464	0.912963	-0.00471338	0.0159834	0.114596
Systolic blood pressure	rs56288724	G	A	0.426619	-0.000352001	0.000627344	0.574732	0.00831576	0.014233	0.252552
Systolic blood pressure	rs56407827	T	C	0.267523	-0.00161425	0.000702709	0.0216092	-0.033128	0.0149653	1.57101
Systolic blood pressure	rs571689	T	C	0.462433	-0.000115198	0.000624765	0.85371	0.0198336	0.0140989	0.797237
Systolic blood pressure	rs573455	G	A	0.466162	-6.93e-06	0.00062321	0.991134	0.00321151	0.0139041	0.0876003
Systolic blood pressure	rs57866767	C	T	0.43254	-0.000875172	0.000626624	0.162522	0.0150541	0.0146786	0.515572
Systolic blood pressure	rs57946343	C	T	0.151147	3.04e-05	0.00086659	0.972045	0.00528549	0.0229744	0.087223
Systolic blood pressure	rs59980837	T	G	0.0177435	-0.00168057	0.00235386	0.475251	0.00155457	0.0624487	0.00871193
Systolic blood pressure	rs60138042	G	C	0.0623824	-0.00195947	0.00128925	0.12855	0.00320019	0.0259582	0.0448496
Systolic blood pressure	rs60191654	G	A	0.189858	-0.000923808	0.000792057	0.243478	-0.0255857	0.01874	0.764068
Systolic blood pressure	rs6026578	G	C	0.376598	0.000952733	0.000643105	0.138486	0.00558127	0.0146004	0.1535
Systolic blood pressure	rs6026744	T	A	0.11886	-0.000514446	0.000961369	0.592569	0.0223815	0.0187237	0.634607
Systolic blood pressure	rs6029756	A	G	0.320751	-0.000305256	0.000674222	0.650727	-0.0167007	0.0142917	0.615144
Systolic blood pressure	rs6031431	G	A	0.461328	0.000267228	0.000626018	0.669474	-0.0221682	0.0139689	0.948774
Systolic blood pressure	rs60444686	A	G	0.0380156	0.000897484	0.00162999	0.581905	0.0384025	0.037405	0.516304
Systolic blood pressure	rs604723	C	T	0.275054	-0.0002801	0.000698782	0.688539	0.00859077	0.0159126	0.229674
Systolic blood pressure	rs6054139	A	G	0.400679	-0.000545431	0.000632364	0.388398	-0.0231951	0.0143993	0.96975
Systolic blood pressure	rs6062324	A	G	0.234827	-0.000476575	0.000731699	0.514836	-0.00244216	0.016934	0.0528951
Systolic blood pressure	rs6078093	A	G	0.435422	-0.000548765	0.000627586	0.381898	0.00462231	0.0140881	0.129107
Systolic blood pressure	rs6090907	A	G	0.149672	-0.000846544	0.000871548	0.331395	0.00127471	0.0243324	0.0185347
Systolic blood pressure	rs60909079	C	G	0.257225	-5.52e-05	0.000708516	0.937921	-0.01754	0.0171265	0.514609
Systolic blood pressure	rs60991988	G	T	0.104768	-0.000123307	0.00101787	0.903579	-0.0284955	0.0239131	0.631882
Systolic blood pressure	rs6108787	G	T	0.477593	0.0011164	0.000621656	0.0725195	0.0231345	0.0140004	1.00678
Systolic blood pressure	rs61772592	G	A	0.12338	0.00184507	0.000947921	0.0516035	-0.00178519	0.0185513	0.0346394
Systolic blood pressure	rs61917655	T	C	0.0943439	0.000755393	0.00107368	0.481709	-0.0217983	0.0236818	0.446933
Systolic blood pressure	rs62047964	T	C	0.0634771	-0.00133074	0.00133671	0.319476	0.017203	0.0289356	0.257936
Systolic blood pressure	rs62076622	G	A	0.196411	-0.000371847	0.000781404	0.634167	1.8872e-06	0.016541	3.95366e-05
Systolic blood pressure	rs62082230	A	T	0.280777	-0.00121681	0.000698735	0.0816058	0.0199721	0.0170175	0.6188
Systolic blood pressure	rs62170470	C	T	0.409406	-0.000564859	0.000638895	0.376634	-0.0238815	0.0140309	1.05186
Systolic blood pressure	rs62309747	A	G	0.466379	-0.000290563	0.00062231	0.640564	-0.0307244	0.0138697	1.57276
Systolic blood pressure	rs62512914	G	A	0.417323	-0.000398016	0.00062899	0.526874	0.00142967	0.0139227	0.0370571
Systolic blood pressure	rs6271	T	C	0.0741603	-0.00128915	0.00118425	0.276341	-0.0675494	0.0282144	1.77834
Systolic blood pressure	rs641620	C	T	0.13637	-7.78e-05	0.000908182	0.931733	0.0438811	0.0192637	1.64337
Systolic blood pressure	rs6438857	C	T	0.418673	-0.00059466	0.000631755	0.346562	0.0246098	0.0140037	1.10318
Systolic blood pressure	rs6445583	A	G	0.254325	0.00103637	0.000711666	0.145325	-0.00681029	0.0160931	0.172525
Systolic blood pressure	rs6452769	A	G	0.196465	-0.000584991	0.000783469	0.455265	0.00241704	0.0199713	0.0439899
Systolic blood pressure	rs6490019	G	A	0.378549	0.000872911	0.000640285	0.172784	-0.0329196	0.0151285	1.52937
Systolic blood pressure	rs6504213	C	T	0.409586	0.000371597	0.000633168	0.557282	0.0351362	0.0140341	1.91036
Systolic blood pressure	rs6540119	T	A	0.324101	0.00129411	0.000666543	0.0521954	0.0170344	0.0140922	0.644455
Systolic blood pressure	rs6562778	G	A	0.45994	-0.000103444	0.000625577	0.868663	-0.0103371	0.0139213	0.339361
Systolic blood pressure	rs658780	G	T	0.255478	0.000523973	0.000715283	0.46384	0.00397754	0.0168257	0.0898427
Systolic blood pressure	rs665445	A	C	0.279633	0.00137753	0.000691471	0.0463527	0.0075742	0.0163278	0.19197
Systolic blood pressure	rs66864335	A	G	0.223898	-0.000327712	0.000744485	0.659802	-0.0406038	0.0174571	1.69847
Systolic blood pressure	rs6699618	G	C	0.163801	-0.00165026	0.000837872	0.0488872	0.0242741	0.0197162	0.661033
Systolic blood pressure	rs6731373	A	G	0.358138	-0.000387817	0.000647033	0.548922	-0.00574669	0.0167193	0.136047
Systolic blood pressure	rs6732123	C	G	0.41407	-0.000475036	0.000631433	0.451862	-0.05582	0.0143555	3.9961
Systolic blood pressure	rs6737318	G	A	0.22052	-0.000505491	0.000751647	0.501259	8.03627e-05	0.0168351	0.00165726
Systolic blood pressure	rs67617547	G	C	0.335966	0.000379296	0.000658097	0.564378	-0.0193654	0.0149118	0.712064
Systolic blood pressure	rs6771917	C	T	0.242439	-0.000581915	0.000730074	0.425415	-0.00856242	0.0172873	0.207338
Systolic blood pressure	rs6788907	A	G	0.26942	0.000840223	0.000698331	0.228905	0.0229572	0.01564	0.847275
Systolic blood pressure	rs6788984	G	A	0.143693	0.000335139	0.000891139	0.706858	-0.0170971	0.0267164	0.282158
Systolic blood pressure	rs68085857	T	C	0.232489	-0.000373864	0.00073485	0.61092	0.00296272	0.016311	0.0675944
Systolic blood pressure	rs68115553	G	A	0.0180807	-0.00549758	0.00233418	0.0185111	-0.0806138	0.0443032	1.16228
Systolic blood pressure	rs6870654	C	T	0.254237	-0.00129983	0.000712101	0.067951	-0.0406964	0.0175766	1.68629
Systolic blood pressure	rs6892983	A	C	0.412523	-0.000109154	0.000632383	0.86296	0.0139192	0.014669	0.465116
Systolic blood pressure	rs6921291	T	C	0.189423	0.000135319	0.000791755	0.864295	-0.0182049	0.0211531	0.409555
Systolic blood pressure	rs6957161	G	A	0.262769	0.00051677	0.000705922	0.464139	0.00492805	0.0169328	0.112932
Systolic blood pressure	rs6961048	G	C	0.100823	-0.000325524	0.00103287	0.752636	-0.0182867	0.0202546	0.435795
Systolic blood pressure	rs7012866	G	T	0.499471	0.000438672	0.000620608	0.479665	0.035523	0.0142195	1.90368
Systolic blood pressure	rs702395	T	C	0.43678	0.000513078	0.000625442	0.41202	-0.0114194	0.0139734	0.383209
Systolic blood pressure	rs7026176	T	G	0.484535	8.84e-05	0.000620178	0.886609	-0.0163804	0.0138868	0.623109
Systolic blood pressure	rs7045409	A	T	0.364744	-0.000876542	0.000645451	0.174456	-0.00403685	0.0151613	0.102351
Systolic blood pressure	rs708117	A	G	0.487345	-0.00025944	0.000623218	0.677197	-0.0240703	0.0140016	1.06756
Systolic blood pressure	rs7093894	A	C	0.148722	-0.000166746	0.00088167	0.849995	-0.0236374	0.0231877	0.511427
Systolic blood pressure	rs7107356	G	A	0.493921	-0.000301625	0.000620475	0.626884	0.0238524	0.0142273	1.02856
Systolic blood pressure	rs7134440	T	C	0.0838044	-0.00110364	0.00112943	0.328489	-0.0130654	0.024322	0.228309
Systolic blood pressure	rs7134677	T	C	0.298533	-0.000116625	0.000679185	0.863664	0.000909911	0.0143469	0.0225368
Systolic blood pressure	rs7154723	A	G	0.382096	-0.000760076	0.00063905	0.23429	0.0106965	0.0144516	0.337994
Systolic blood pressure	rs7186298	T	C	0.430539	0.000274799	0.000625722	0.660538	0.0240267	0.0143716	1.02429
Systolic blood pressure	rs7198817	A	C	0.364496	-0.000907782	0.000644395	0.158915	-0.00884164	0.0140434	0.276577
Systolic blood pressure	rs7211535	G	A	0.472534	-0.000112165	0.000621372	0.856751	-0.00140806	0.0139765	0.0363289
Systolic blood pressure	rs7213273	A	G	0.347613	-0.00106403	0.000653366	0.103413	0.00182176	0.0145584	0.0455561
Systolic blood pressure	rs7236548	A	C	0.183246	-0.000494962	0.000805721	0.539012	-0.0162359	0.016444	0.490163
Systolic blood pressure	rs7255933	A	G	0.257025	0.00153341	0.000710929	0.0310142	-0.00872538	0.0151929	0.247367
Systolic blood pressure	rs72683923	C	T	0.020425	-0.00522786	0.00219297	0.0171305	-0.0884025	0.0650695	0.758758
Systolic blood pressure	rs72719160	T	A	0.313801	3.09e-06	0.00066961	0.996318	0.0396015	0.0152923	2.01737
Systolic blood pressure	rs72742507	T	C	0.297623	-0.000275433	0.000679659	0.685293	0.0315699	0.0149986	1.45217
Systolic blood pressure	rs72847885	G	A	0.336327	2.48e-05	0.000657167	0.969844	-0.0252507	0.0146387	1.07294
Systolic blood pressure	rs72931748	G	A	0.0887748	0.00205541	0.00109373	0.060209	0.0231442	0.0164412	0.797999
Systolic blood pressure	rs73046792	A	G	0.164739	-0.000123752	0.000834567	0.882119	0.05327	0.0224506	1.75312
Systolic blood pressure	rs73049928	G	A	0.193939	-0.00133642	0.000789399	0.090466	-0.0352798	0.0152947	1.67627
Systolic blood pressure	rs7306710	C	T	0.483059	-2.93e-06	0.000625611	0.996266	-0.00397281	0.0139345	0.110383
Systolic blood pressure	rs73075659	G	A	0.347864	5.66e-05	0.00065561	0.931175	-0.00478177	0.0166176	0.11152
Systolic blood pressure	rs73103937	C	T	0.272243	-0.000634986	0.000704327	0.367297	0.0174789	0.0163712	0.544132
Systolic blood pressure	rs7310615	G	C	0.481589	-0.000903827	0.000624182	0.147613	-0.0161235	0.0140751	0.598623
Systolic blood pressure	rs7331680	T	G	0.148587	-0.00111221	0.000871882	0.202082	-0.0136977	0.0193306	0.320053
Systolic blood pressure	rs73727605	A	G	0.0664636	0.00109887	0.00124542	0.377599	-0.00653245	0.0333439	0.0733081
Systolic blood pressure	rs73855810	A	G	0.139737	0.000579287	0.000894109	0.517055	0.0157353	0.0207724	0.348
Systolic blood pressure	rs7395791	A	G	0.443054	-0.00064254	0.00062589	0.304609	0.00335558	0.0139262	0.091735
Systolic blood pressure	rs74048190	C	T	0.0472411	0.000739923	0.00148304	0.617835	0.00660601	0.0296749	0.0841587
Systolic blood pressure	rs740746	A	G	0.265388	0.000825929	0.000705711	0.241861	0.0484622	0.0160156	2.60578
Systolic blood pressure	rs743395	T	C	0.374428	-0.00204519	0.000653371	0.00174708	-0.0122706	0.0141835	0.412325
Systolic blood pressure	rs7439567	T	C	0.407127	0.00131772	0.000633923	0.0376489	0.00183768	0.0139134	0.0482152
Systolic blood pressure	rs74538877	C	G	0.0560887	0.00237814	0.00138746	0.0865263	0.0111052	0.0295346	0.150635
Systolic blood pressure	rs7463212	A	T	0.460143	-0.00054499	0.000622622	0.381404	0.0082946	0.0140732	0.255237
Systolic blood pressure	rs7491248	A	G	0.224351	0.000232993	0.000745297	0.754572	0.0478016	0.0200589	1.76525
Systolic blood pressure	rs7493678	T	A	0.352405	-0.000365968	0.000651044	0.574031	0.0113573	0.0145949	0.360045
Systolic blood pressure	rs75016974	T	C	0.143806	-0.00085905	0.000889118	0.333954	-0.00835913	0.0204839	0.165444
Systolic blood pressure	rs7514579	C	A	0.233774	-0.000447904	0.000736589	0.543135	0.00330654	0.017137	0.0721166
Systolic blood pressure	rs75461554	T	C	0.195329	0.00016023	0.000782456	0.837746	0.0167976	0.0169455	0.492746
Systolic blood pressure	rs7555285	C	G	0.194669	-0.00089647	0.000783844	0.252756	0.018016	0.0163821	0.566317
Systolic blood pressure	rs75672964	T	C	0.0413238	0.00168358	0.00157215	0.284227	0.00783629	0.0261375	0.116724
Systolic blood pressure	rs75961402	A	G	0.155333	0.000312218	0.000856992	0.71562	-0.00430895	0.0208273	0.0777438
Systolic blood pressure	rs7615099	G	A	0.335466	-0.000990242	0.000659502	0.133228	0.00188098	0.01488	0.0460436
Systolic blood pressure	rs7618284	C	G	0.344192	0.000906003	0.000668549	0.175362	-0.0339456	0.0163559	1.42083
Systolic blood pressure	rs76443575	C	G	0.0356443	-0.0018093	0.00167781	0.280869	0.00612471	0.0350884	0.0647788
Systolic blood pressure	rs76452347	T	C	0.203982	-0.000653363	0.00079874	0.413363	0.0142808	0.0182687	0.362124
Systolic blood pressure	rs76719272	T	C	0.133832	0.000750199	0.000921722	0.415697	0.0284322	0.0204911	0.781785
Systolic blood pressure	rs7683728	T	C	0.467685	-0.000257046	0.0006223	0.679565	0.00590808	0.0142455	0.168554
Systolic blood pressure	rs7703560	G	A	0.296355	0.000984618	0.000682355	0.149031	0.0342599	0.0155391	1.56112
Systolic blood pressure	rs7722243	A	G	0.495738	-0.00105842	0.000622306	0.0889814	-0.017084	0.0139474	0.656363
Systolic blood pressure	rs7725413	T	C	0.232773	-0.00176296	0.00073597	0.0166019	-0.0165129	0.0164	0.503085
Systolic blood pressure	rs77375686	G	A	0.10966	0.00119721	0.000997922	0.230256	-0.018185	0.0248406	0.333363
Systolic blood pressure	rs7744902	A	G	0.0756075	0.000657101	0.00117965	0.577508	-0.0231204	0.0267486	0.41185
Systolic blood pressure	rs7763558	A	G	0.319495	0.00103798	0.000665238	0.118688	0.0522613	0.0149617	3.32091
Systolic blood pressure	rs7765526	G	A	0.458932	-7.22e-05	0.000629859	0.908797	0.0162052	0.0139685	0.609065
Systolic blood pressure	rs778124	A	G	0.373191	-0.00069145	0.000642006	0.281475	0.0493222	0.0148037	3.06398
Systolic blood pressure	rs77924615	A	G	0.197459	0.000199568	0.000785871	0.799539	0.00850157	0.016801	0.212649
Systolic blood pressure	rs7796	G	C	0.499639	0.000721139	0.000622278	0.24651	0.0217191	0.013918	0.925764
Systolic blood pressure	rs7821832	G	T	0.255763	-0.00013154	0.0007147	0.853975	-0.00208389	0.0152329	0.0500309
Systolic blood pressure	rs7844887	A	G	0.221297	0.00153088	0.000747761	0.0406314	0.0162591	0.0162008	0.500903
Systolic blood pressure	rs78474310	G	A	0.0462657	-0.000892591	0.00147729	0.545706	0.0181582	0.034502	0.222802
Systolic blood pressure	rs78648104	C	T	0.0853719	-0.000761652	0.00110966	0.492474	-0.00285548	0.0186773	0.0562638
Systolic blood pressure	rs786923	T	C	0.38558	0.00148822	0.000637259	0.0195262	0.0395905	0.0153751	1.99892
Systolic blood pressure	rs78998485	G	C	0.258392	4.03e-05	0.000708965	0.954645	-0.00273237	0.0149029	0.0682741
Systolic blood pressure	rs79069610	C	T	0.0490343	-0.000285046	0.00145289	0.844459	-0.0713802	0.0438436	0.985012
Systolic blood pressure	rs7912283	A	G	0.34842	0.000199738	0.000651152	0.759038	-0.0160919	0.0143176	0.583283
Systolic blood pressure	rs7926110	G	T	0.323731	-9.83e-05	0.000664695	0.882463	0.0159658	0.0163794	0.481904
Systolic blood pressure	rs79384779	T	C	0.146769	0.000736446	0.000886171	0.405951	0.0346865	0.0177104	1.29958
Systolic blood pressure	rs79539362	C	T	0.103403	-0.00149111	0.00101893	0.143359	0.0135124	0.0248732	0.231394
Systolic blood pressure	rs7963801	C	T	0.430511	0.000415728	0.000630391	0.509591	0.010044	0.0141213	0.321555
Systolic blood pressure	rs7980644	G	A	0.161628	-0.000429254	0.000845758	0.611778	0.000184042	0.0191708	0.00333935
Systolic blood pressure	rs79930761	T	C	0.0882101	-0.00156192	0.00111201	0.160143	-0.0423974	0.0322154	0.725486
Systolic blood pressure	rs8003103	A	G	0.346807	-0.000458213	0.00066138	0.488428	0.0235493	0.0148617	0.946668
Systolic blood pressure	rs8030856	G	C	0.38809	0.000276383	0.000641396	0.666535	0.0202105	0.0139962	0.827572
Systolic blood pressure	rs8044992	C	T	0.287443	-0.000670261	0.000685433	0.328143	-0.00104674	0.0159248	0.0233785
Systolic blood pressure	rs8054587	C	T	0.478167	-4.04e-05	0.000620775	0.948127	-0.00566143	0.0146245	0.155729
Systolic blood pressure	rs8079811	G	C	0.34664	0.000159253	0.000654293	0.807699	-0.0122751	0.0140356	0.418156
Systolic blood pressure	rs8125763	A	C	0.460355	-0.000531717	0.000624755	0.394725	-0.0165129	0.0139718	0.624779
Systolic blood pressure	rs8142376	T	C	0.487134	-0.000198053	0.000620204	0.749473	0.00217422	0.0139292	0.0575147
Systolic blood pressure	rs8180684	T	C	0.291693	0.000508253	0.00068455	0.457807	0.0254593	0.0151639	1.03075
Systolic blood pressure	rs848445	C	T	0.288959	6.88e-05	0.000684273	0.919968	-0.019975	0.0158638	0.681991
Systolic blood pressure	rs869396	A	C	0.463774	0.00167275	0.000627565	0.0076889	0.0849094	0.0140839	8.78206
Systolic blood pressure	rs871004	A	G	0.342946	-0.0015543	0.000655809	0.017787	-0.0104178	0.0140638	0.338333
Systolic blood pressure	rs8904	A	G	0.361398	-0.00220208	0.000645723	0.00064916	-0.0262272	0.0142558	1.18175
Systolic blood pressure	rs908951	T	C	0.427756	-9.94e-05	0.000630557	0.874697	-0.0111574	0.0142019	0.364428
Systolic blood pressure	rs927315	T	C	0.474	0.00153303	0.000625793	0.0142971	0.00456583	0.014111	0.127105
Systolic blood pressure	rs9285476	G	C	0.298366	-0.00120953	0.000681225	0.0758137	-0.0275998	0.016432	1.03138
Systolic blood pressure	rs9302885	G	A	0.447898	0.00055411	0.000623657	0.374281	-0.00120155	0.0143584	0.0299746
Systolic blood pressure	rs9327297	G	C	0.33133	-0.000409821	0.00066034	0.53485	0.0137777	0.0148942	0.449838
Systolic blood pressure	rs9349379	G	A	0.40535	-0.000866595	0.000632194	0.170447	-0.00322773	0.0139349	0.0878704
Systolic blood pressure	rs9361836	T	C	0.310575	-0.000552096	0.000671363	0.410878	-0.046884	0.0147712	2.82291
Systolic blood pressure	rs9368222	A	C	0.260658	0.00123916	0.000706384	0.0793938	0.00973444	0.0147496	0.293054
Systolic blood pressure	rs9401913	A	G	0.436223	0.00023087	0.000625254	0.711948	-0.0212596	0.0138695	0.901987
Systolic blood pressure	rs9486916	T	C	0.194053	0.00042394	0.000799264	0.595827	-0.00762693	0.0166648	0.188967
Systolic blood pressure	rs9507885	T	C	0.0945703	-0.00167552	0.00108152	0.12133	-0.0264984	0.0228841	0.607499
Systolic blood pressure	rs9508495	T	C	0.235313	5.14e-05	0.000731343	0.943949	0.00728508	0.0145076	0.210731
Systolic blood pressure	rs9526707	A	G	0.327374	0.00106538	0.000661284	0.107166	0.010139	0.0148855	0.304707
Systolic blood pressure	rs9549627	A	G	0.115827	0.00106289	0.000976266	0.276273	-0.00599598	0.02231	0.103409
Systolic blood pressure	rs961764	G	C	0.428551	-0.000455985	0.000628055	0.467823	-0.0424164	0.0140816	2.58607
Systolic blood pressure	rs9848170	C	G	0.39752	0.000902704	0.000635041	0.155177	0.0256321	0.013956	1.17873
Systolic blood pressure	rs9857362	C	A	0.467604	0.000482243	0.000622166	0.438279	-0.0269105	0.0139082	1.27567
Systolic blood pressure	rs9869437	A	C	0.348682	-0.00112496	0.000654364	0.0855869	-0.011139	0.0149217	0.341637
Systolic blood pressure	rs9876694	T	C	0.0592754	0.000164256	0.00132198	0.901118	-0.0110943	0.0325246	0.134882
Systolic blood pressure	rs9880098	A	G	0.382519	-0.000174115	0.000639026	0.785262	0.0106348	0.0138783	0.353103
Systolic blood pressure	rs9886665	C	T	0.262991	0.000318664	0.000710073	0.653593	0.0390533	0.0152463	1.98204
Systolic blood pressure	rs9897429	A	G	0.474504	-0.000177528	0.000631334	0.778561	0.00855364	0.013983	0.267025
Systolic blood pressure	rs9918876	A	C	0.0995944	-8.95e-05	0.00103659	0.931181	-0.00387048	0.0197892	0.073177
Diastolic blood pressure	rs10048404	T	C	0.3694	-0.1096	0.0183	2.00498e-09	-0.0252375	0.0151247	1.0214
Diastolic blood pressure	rs10054208	T	C	0.3617	0.1187	0.0185	1.494e-10	0.00892895	0.0143534	0.272549
Diastolic blood pressure	rs10062049	T	C	0.1359	0.2208	0.0255	4.49573e-18	0.0416047	0.0197567	1.45325
Diastolic blood pressure	rs1006545	T	G	0.8875	0.3633	0.0275	7.96343e-40	-0.018813	0.0287708	0.28973
Diastolic blood pressure	rs10069690	T	C	0.2581	0.1615	0.021	1.41808e-14	0.0465799	0.0151312	2.68171
Diastolic blood pressure	rs10087280	G	A	0.1683	-0.1381	0.0232	2.53799e-09	0.0339855	0.0200723	1.04371
Diastolic blood pressure	rs10164193	G	T	0.0777	0.2196	0.0327	1.86896e-11	-0.0228139	0.0301478	0.347551
Diastolic blood pressure	rs10279432	A	C	0.6234	0.1178	0.018	5.73456e-11	-9.10134e-05	0.0143903	0.00219713
Diastolic blood pressure	rs1035673	C	T	0.6032	-0.1625	0.0176	2.99502e-20	0.00865073	0.0140255	0.269722
Diastolic blood pressure	rs1039897	A	G	0.6503	-0.1085	0.0183	3.264e-09	-0.0112562	0.0145664	0.356874
Diastolic blood pressure	rs1044608	G	C	0.0767	0.2018	0.0339	2.76299e-09	0.0146837	0.0208182	0.318212
Diastolic blood pressure	rs1044822	T	C	0.1488	-0.1334	0.0243	4.13504e-08	0.0307421	0.0220769	0.785766
Diastolic blood pressure	rs10490923	A	G	0.1257	0.1533	0.0262	5.021e-09	0.00627455	0.024388	0.0985621
Diastolic blood pressure	rs10491713	T	G	0.1977	-0.1219	0.0217	2.04602e-08	0.0389754	0.0174864	1.58803
Diastolic blood pressure	rs1049212	G	A	0.5694	0.1788	0.0175	1.29808e-24	-0.0198117	0.0141546	0.791519
Diastolic blood pressure	rs10493408	A	C	0.1331	0.1584	0.0255	5.09202e-10	-0.0146189	0.0198363	0.33617
Diastolic blood pressure	rs10500932	A	G	0.0743	0.2784	0.0333	5.79162e-17	0.0354401	0.0223053	0.950425
Diastolic blood pressure	rs10759697	A	G	0.4906	0.1308	0.0173	3.93459e-14	-0.0226259	0.0139291	0.981721
Diastolic blood pressure	rs10776752	T	G	0.0805	0.4573	0.033	1.2471e-43	-0.0359725	0.0184937	1.286
Diastolic blood pressure	rs10804330	C	T	0.4329	-0.1331	0.0176	4.60151e-14	0.0166781	0.0139833	0.632679
Diastolic blood pressure	rs10832586	C	A	0.2016	0.3083	0.0216	2.53279e-46	0.00536627	0.0194484	0.106456
Diastolic blood pressure	rs10838702	T	G	0.3875	0.2375	0.0178	1.26503e-40	0.00874213	0.0151583	0.248623
Diastolic blood pressure	rs10873612	T	C	0.5961	-0.1096	0.0179	9.50605e-10	-0.0256723	0.0146739	1.09582
Diastolic blood pressure	rs10941043	G	T	0.2906	0.1269	0.019	2.52406e-11	-0.00626943	0.0152815	0.166462
Diastolic blood pressure	rs10980408	C	T	0.0358	0.3745	0.0477	4.16677e-15	-0.117309	0.0641062	1.17223
Diastolic blood pressure	rs11021221	A	T	0.1668	-0.1877	0.0233	6.93107e-16	0.00717452	0.0191761	0.149782
Diastolic blood pressure	rs11070245	G	T	0.5321	0.1287	0.0174	1.57109e-13	0.00867149	0.0138556	0.274567
Diastolic blood pressure	rs11077961	G	A	0.3676	-0.1073	0.0186	8.54909e-09	0.00954566	0.0139901	0.30536
Diastolic blood pressure	rs11112548	T	A	0.0444	-0.2742	0.0443	5.80203e-10	0.044499	0.0333909	0.738402
Diastolic blood pressure	rs11130602	A	G	0.4427	0.1467	0.0175	4.2658e-17	-0.0183538	0.0141343	0.711957
Diastolic blood pressure	rs11141731	T	C	0.228	-0.1258	0.0207	1.30801e-09	-0.00714222	0.0167189	0.17442
Diastolic blood pressure	rs1114347	G	A	0.4823	0.1792	0.0173	3.31971e-25	-0.0176101	0.0140322	0.678841
Diastolic blood pressure	rs11145807	G	A	0.5942	-0.155	0.0184	4.10393e-17	-0.00354566	0.0142012	0.0953711
Diastolic blood pressure	rs11153730	C	T	0.4906	-0.1551	0.0173	2.56803e-19	-0.0335434	0.0138899	1.80307
Diastolic blood pressure	rs11187838	A	G	0.4321	-0.2781	0.0174	2.55388e-57	0.0151026	0.014679	0.517774
Diastolic blood pressure	rs11191580	C	T	0.0821	-0.5071	0.0316	6.63285e-58	-0.0241143	0.0251656	0.471147
Diastolic blood pressure	rs11231693	A	G	0.0574	0.2223	0.0378	4.02096e-09	-0.00353407	0.026161	0.0493716
Diastolic blood pressure	rs112393817	G	C	0.2174	-0.116	0.0211	3.79901e-08	0.0179486	0.0164558	0.56004
Diastolic blood pressure	rs11245631	T	C	0.1955	-0.1474	0.0223	3.99485e-11	0.0163908	0.0160168	0.514079
Diastolic blood pressure	rs11252324	T	G	0.077	-0.2339	0.0328	1.02896e-12	-0.000919116	0.0318503	0.0101151
Diastolic blood pressure	rs1133400	G	A	0.2148	0.1318	0.0215	8.30405e-10	-0.010659	0.018527	0.247895
Diastolic blood pressure	rs114503346	T	C	0.0461	-0.2678	0.0426	3.095e-10	-0.160797	0.0419112	3.904
Diastolic blood pressure	rs115447786	T	C	0.0427	0.2904	0.0455	1.74699e-10	0.107559	0.0461911	1.70155
Diastolic blood pressure	rs11556924	T	C	0.3827	-0.181	0.0181	1.83105e-23	-0.0321871	0.0148176	1.52522
Diastolic blood pressure	rs11578696	G	A	0.1342	-0.1459	0.0258	1.64999e-08	0.0335741	0.0212146	0.944952
Diastolic blood pressure	rs11592107	A	G	0.3094	0.1203	0.0187	1.23401e-10	0.00747682	0.0151879	0.20585
Diastolic blood pressure	rs116063464	A	G	0.0601	0.2017	0.0369	4.67897e-08	0.00611673	0.034649	0.0655649
Diastolic blood pressure	rs11636952	C	T	0.6869	-0.3997	0.0189	5.20955e-99	0.00133007	0.0142209	0.0336315
Diastolic blood pressure	rs11661473	A	G	0.2683	0.2007	0.0196	1.54383e-24	-0.0331771	0.0149653	1.57467
Diastolic blood pressure	rs11664194	A	T	0.4603	-0.1078	0.0176	8.69e-10	-0.0173341	0.0139236	0.671309
Diastolic blood pressure	rs11692619	T	C	0.3607	-0.1281	0.0184	3.31436e-12	0.00470106	0.0140788	0.131681
Diastolic blood pressure	rs11721984	T	C	0.4532	-0.1409	0.0177	1.88582e-15	0.0322379	0.0145884	1.56676
Diastolic blood pressure	rs11745207	G	C	0.2579	-0.1132	0.0199	1.28801e-08	0.00212818	0.0160723	0.048343
Diastolic blood pressure	rs11778153	C	T	0.3569	-0.1192	0.0182	5.84252e-11	-0.0319523	0.0164666	1.28126
Diastolic blood pressure	rs1178979	C	T	0.1953	-0.1504	0.0221	9.95864e-12	-0.0605672	0.0183563	3.01392
Diastolic blood pressure	rs11859505	G	A	0.5805	0.1037	0.0181	9.75596e-09	-0.00756345	0.0140775	0.228354
Diastolic blood pressure	rs11923343	G	A	0.6396	0.1138	0.0181	3.10099e-10	-0.0186568	0.0154502	0.643548
Diastolic blood pressure	rs11923667	A	T	0.4071	0.1175	0.0177	3.09813e-11	0.0180065	0.0140022	0.702347
Diastolic blood pressure	rs11945489	T	C	0.2909	-0.1392	0.0192	3.99301e-13	0.00581002	0.0149398	0.156548
Diastolic blood pressure	rs11960210	C	T	0.3751	-0.2474	0.018	3.36279e-43	-0.0173938	0.014641	0.629256
Diastolic blood pressure	rs11961593	T	C	0.0685	-0.3158	0.0349	1.49314e-19	-0.0179579	0.0275474	0.288639
Diastolic blood pressure	rs12088448	C	A	0.356	0.1544	0.0182	2.53221e-17	0.000797126	0.014235	0.0198403
Diastolic blood pressure	rs1212061	C	G	0.7324	0.1281	0.0197	7.90861e-11	0.00272548	0.0151538	0.066884
Diastolic blood pressure	rs12149254	A	G	0.1697	-0.1324	0.0232	1.14201e-08	0.0141338	0.0184437	0.353122
Diastolic blood pressure	rs12152463	T	C	0.4251	0.1006	0.0174	8.01493e-09	-0.00477565	0.0139224	0.135735
Diastolic blood pressure	rs1215469	C	A	0.7705	0.1383	0.0211	5.23359e-11	-0.0175218	0.0183041	0.470525
Diastolic blood pressure	rs12247028	A	G	0.6322	-0.1396	0.0188	1.18413e-13	0.00509947	0.014111	0.143989
Diastolic blood pressure	rs12258967	G	C	0.2958	-0.354	0.0193	3.2719e-75	0.0231152	0.0168213	0.771108
Diastolic blood pressure	rs12321	C	G	0.4333	-0.1492	0.0175	1.43814e-17	0.0225577	0.0142574	0.944583
Diastolic blood pressure	rs12337056	T	C	0.1761	0.1364	0.0228	2.175e-09	-0.0142667	0.0196732	0.32944
Diastolic blood pressure	rs12363520	A	T	0.229	0.1672	0.0213	4.23545e-15	-0.0103593	0.0162759	0.280288
Diastolic blood pressure	rs12405515	T	G	0.5702	-0.1698	0.0174	1.91602e-22	-0.03193	0.013963	1.65345
Diastolic blood pressure	rs1243876	T	C	0.7012	-0.1063	0.019	2.142e-08	-0.0274031	0.0149863	1.1709
Diastolic blood pressure	rs12503341	A	G	0.0394	-0.2993	0.0462	9.42975e-11	-0.090515	0.0764898	0.625864
Diastolic blood pressure	rs12509595	C	T	0.2924	0.4972	0.0192	1.58125e-148	0.00369866	0.0150363	0.0938289
Diastolic blood pressure	rs12515541	T	G	0.6072	0.1156	0.0177	6.22874e-11	0.0162243	0.0145141	0.578993
Diastolic blood pressure	rs12574332	T	C	0.1227	0.2072	0.0266	6.14045e-15	0.056947	0.0192345	2.51289
Diastolic blood pressure	rs12596630	T	C	0.0905	0.2606	0.0314	1.02991e-16	0.0330006	0.0307546	0.547818
Diastolic blood pressure	rs12609484	T	G	0.3163	-0.1398	0.0188	1.16413e-13	-0.0281695	0.0140413	1.34837
Diastolic blood pressure	rs12627514	G	C	0.2897	0.2164	0.0196	1.98609e-28	-0.00549628	0.0148779	0.147636
Diastolic blood pressure	rs1263671	C	T	0.1632	0.1394	0.0238	4.69105e-09	-0.0128205	0.018892	0.303313
Diastolic blood pressure	rs1265157	G	C	0.3521	-0.1444	0.0187	1.17598e-14	0.0163946	0.0144499	0.59083
Diastolic blood pressure	rs12656497	C	T	0.5968	0.3063	0.0176	1.47401e-67	-0.00421517	0.0140539	0.116775
Diastolic blood pressure	rs1265842	C	T	0.5166	-0.1113	0.0174	1.70298e-10	0.0148388	0.0141253	0.532421
Diastolic blood pressure	rs12693302	A	G	0.6518	-0.2378	0.0181	2.15477e-39	-0.00405671	0.0146891	0.106562
Diastolic blood pressure	rs12728150	G	A	0.081	0.2045	0.0318	1.28e-10	0.0158538	0.0259877	0.266138
Diastolic blood pressure	rs1275985	T	C	0.6133	-0.2943	0.0177	2.76822e-62	0.0335471	0.0139613	1.7887
Diastolic blood pressure	rs12790943	T	C	0.4213	-0.1002	0.0175	1.13501e-08	0.00780001	0.0143217	0.232096
Diastolic blood pressure	rs12866098	A	G	0.3423	0.1033	0.0186	2.72703e-08	-0.0464294	0.0151682	2.65634
Diastolic blood pressure	rs12906962	C	T	0.3233	0.2378	0.0188	8.72569e-37	-0.00284966	0.0142297	0.0750614
Diastolic blood pressure	rs12919839	T	C	0.2841	-0.1098	0.0192	1.044e-08	0.0144234	0.0146554	0.488074
Diastolic blood pressure	rs12929303	A	G	0.5325	0.1572	0.0174	1.57507e-19	0.0192849	0.014085	0.767149
Diastolic blood pressure	rs12938803	C	A	0.8111	0.1598	0.0224	8.7579e-13	0.0197325	0.224252	0.0315719
Diastolic blood pressure	rs12938803	C	A	0.8111	0.1598	0.0224	8.7579e-13	0.0197325	0.224252	0.0315719
Diastolic blood pressure	rs12938803	C	A	0.8111	0.1598	0.0224	8.7579e-13	0.000394103	0.0171879	0.00801817
Diastolic blood pressure	rs12938803	C	A	0.8111	0.1598	0.0224	8.7579e-13	0.000394103	0.0171879	0.00801817
Diastolic blood pressure	rs12978472	G	C	0.1247	-0.4779	0.0281	8.45863e-65	-0.0249096	0.0283428	0.420821
Diastolic blood pressure	rs12990959	C	T	0.3125	0.1271	0.0187	1.10688e-11	-0.00339096	0.0145931	0.0881751
Diastolic blood pressure	rs13107325	T	C	0.0742	-0.6747	0.0339	3.72135e-88	0.0110825	0.0600745	0.0687265
Diastolic blood pressure	rs13118687	A	G	0.4702	-0.1496	0.0175	1.36616e-17	-0.00202334	0.0139045	0.0533991
Diastolic blood pressure	rs13124515	C	T	0.6869	0.1052	0.0187	1.98399e-08	-0.0149236	0.0155668	0.471441
Diastolic blood pressure	rs13139571	A	C	0.2366	-0.2408	0.0203	2.29192e-32	-0.00398797	0.0164306	0.0924673
Diastolic blood pressure	rs13152154	T	C	0.7293	-0.1186	0.0195	1.226e-09	-0.000474014	0.0151941	0.0109454
Diastolic blood pressure	rs13215166	G	A	0.4415	0.3094	0.0174	1.79102e-70	-0.0212468	0.0138689	0.901255
Diastolic blood pressure	rs1322639	A	G	0.7766	-0.1584	0.0209	3.87258e-14	-0.027592	0.0158137	1.09142
Diastolic blood pressure	rs13237249	T	C	0.398	0.1366	0.0177	1.02494e-14	-0.0106132	0.0141003	0.345214
Diastolic blood pressure	rs1327235	G	A	0.4714	0.3018	0.0173	4.76431e-68	0.0230346	0.0139999	1.00044
Diastolic blood pressure	rs1332812	A	T	0.6469	-0.1145	0.0181	2.70801e-10	0.0107378	0.0149229	0.326241
Diastolic blood pressure	rs13355146	T	C	0.3832	0.1224	0.0178	6.39146e-12	-0.00466039	0.0146445	0.124762
Diastolic blood pressure	rs13358657	G	A	0.1332	0.224	0.0255	1.6959e-18	-0.0236697	0.0213275	0.573363
Diastolic blood pressure	rs135023	G	A	0.5784	0.1036	0.0175	3.52899e-09	-0.0229022	0.0144956	0.942633
Diastolic blood pressure	rs1373780	C	G	0.1845	0.1246	0.0224	2.58202e-08	-0.0106894	0.016843	0.279297
Diastolic blood pressure	rs138420351	T	C	0.016	0.5568	0.0854	7.1105e-11	-0.00580733	0.0369388	0.0579545
Diastolic blood pressure	rs1390754	T	C	0.3992	0.1258	0.0177	1.18905e-12	0.0011704	0.0139624	0.0300273
Diastolic blood pressure	rs142449193	T	C	0.046	-0.2573	0.0426	1.50598e-09	0.110848	0.0475585	1.70409
Diastolic blood pressure	rs1425486	T	C	0.3207	-0.1331	0.0187	1.10688e-12	-0.00490762	0.0160982	0.118914
Diastolic blood pressure	rs1433121	T	C	0.6906	-0.1352	0.0188	6.90717e-13	0.00251646	0.0143934	0.0648909
Diastolic blood pressure	rs1436138	G	A	0.3633	-0.1991	0.0182	7.32656e-28	0.0139323	0.014472	0.474056
Diastolic blood pressure	rs1446468	C	T	0.546	0.253	0.0174	1.20698e-47	0.0221412	0.0142679	0.918278
Diastolic blood pressure	rs1449596	G	C	0.6455	0.1085	0.0181	1.91801e-09	0.0252543	0.0144081	1.09887
Diastolic blood pressure	rs145422110	T	C	0.0162	0.5356	0.0745	6.40914e-13	-0.00112196	0.0403341	0.00974621
Diastolic blood pressure	rs1467049	G	T	0.1949	-0.1244	0.0219	1.34999e-08	-0.00219062	0.023549	0.0334431
Diastolic blood pressure	rs1468816	C	A	0.2277	-0.1242	0.0212	4.649e-09	-0.00247601	0.0168169	0.0540648
Diastolic blood pressure	rs147501096	C	G	0.072	-0.1955	0.0341	9.93596e-09	-0.0051337	0.0237356	0.0815693
Diastolic blood pressure	rs148401029	A	C	0.0352	-0.3122	0.0486	1.32099e-10	-0.0339944	0.0442311	0.354428
Diastolic blood pressure	rs15009	G	C	0.3527	0.1233	0.0181	1.00092e-11	0.0171482	0.0150673	0.593332
Diastolic blood pressure	rs1502358	A	G	0.6813	-0.1127	0.0185	1.13e-09	0.0263611	0.0144582	1.16582
Diastolic blood pressure	rs150816167	C	T	0.0451	0.2873	0.0446	1.17001e-10	-0.00878078	0.0286394	0.119673
Diastolic blood pressure	rs1523871	G	C	0.4338	0.1186	0.0176	1.45915e-11	-0.0133971	0.0139363	0.473148
Diastolic blood pressure	rs1527797	T	C	0.7395	-0.1409	0.0197	8.67961e-13	-0.021369	0.0157544	0.757019
Diastolic blood pressure	rs1528293	T	A	0.5079	-0.2764	0.0173	1.47707e-57	-0.00396265	0.0139226	0.110174
Diastolic blood pressure	rs1534338	A	G	0.6029	-0.1144	0.0178	1.236e-10	0.00051344	0.013902	0.0129872
Diastolic blood pressure	rs1582931	A	G	0.4748	0.2161	0.0175	4.50505e-35	0.0141647	0.0138548	0.513418
Diastolic blood pressure	rs1623474	T	C	0.33	0.2234	0.0184	6.23735e-34	-0.0259042	0.0148905	1.08661
Diastolic blood pressure	rs1669907	G	T	0.6968	-0.1158	0.0191	1.356e-09	-0.0014443	0.015051	0.0345386
Diastolic blood pressure	rs16853198	G	A	0.0762	-0.3386	0.0327	4.43711e-25	0.0174652	0.0282382	0.270633
Diastolic blood pressure	rs1687295	C	T	0.7296	-0.2061	0.0194	2.99226e-26	0.0281695	0.0163976	1.06644
Diastolic blood pressure	rs16875357	G	T	0.2431	0.1205	0.0203	2.69501e-09	0.00897151	0.0161386	0.237865
Diastolic blood pressure	rs16896276	A	T	0.2625	-0.1309	0.0198	3.81505e-11	-0.0337926	0.0148144	1.64695
Diastolic blood pressure	rs1693560	G	A	0.4603	-0.1525	0.0175	3.41036e-18	0.0078046	0.0139792	0.239096
Diastolic blood pressure	rs17321041	T	C	0.0633	0.2313	0.0363	1.78098e-10	-0.0323302	0.0285807	0.588423
Diastolic blood pressure	rs1732664	C	T	0.6783	0.1083	0.0194	2.58101e-08	0.0149603	0.0154426	0.477996
Diastolic blood pressure	rs173396	A	G	0.5787	0.2146	0.0175	1.38007e-34	-0.035711	0.0150784	1.74795
Diastolic blood pressure	rs17396055	A	G	0.3324	-0.115	0.0184	4.134e-10	-0.0107006	0.0153966	0.312422
Diastolic blood pressure	rs17432462	C	T	0.3766	0.1036	0.0179	7.30903e-09	0.00153469	0.0144795	0.038299
Diastolic blood pressure	rs17454517	G	A	0.5064	-0.1216	0.0174	2.65216e-12	-0.0205463	0.0141161	0.837066
Diastolic blood pressure	rs17677603	G	A	0.3837	0.2	0.0178	3.90032e-29	0.0167557	0.0147413	0.592293
Diastolic blood pressure	rs17696749	G	C	0.5861	0.1255	0.0176	9.43192e-13	-0.0302852	0.0139875	1.51747
Diastolic blood pressure	rs17807723	A	G	0.1377	-0.1757	0.0257	7.44046e-12	-0.0105266	0.0177433	0.257276
Diastolic blood pressure	rs17832905	A	C	0.0717	0.1923	0.0346	2.80498e-08	-0.0494689	0.0285346	1.08102
Diastolic blood pressure	rs17880989	A	G	0.0259	0.4014	0.0591	1.11404e-11	-0.0290011	0.0445375	0.288241
Diastolic blood pressure	rs1790123	T	C	0.8032	0.1991	0.0218	6.87068e-20	0.0129598	0.0182892	0.320056
Diastolic blood pressure	rs1799945	G	C	0.1497	0.3888	0.0244	3.87614e-57	-0.0302533	0.0222213	0.761027
Diastolic blood pressure	rs1819663	G	A	0.4929	-0.1147	0.0174	4.62488e-11	-0.0186519	0.0139186	0.744196
Diastolic blood pressure	rs1867624	T	C	0.6147	0.1412	0.0178	2.08305e-15	0.041812	0.0140694	2.52867
Diastolic blood pressure	rs1871190	T	G	0.3344	0.1078	0.0186	6.62995e-09	0.00103729	0.0141122	0.0262231
Diastolic blood pressure	rs1876490	A	G	0.7167	0.1364	0.0192	1.15691e-12	-0.0214355	0.0156066	0.770572
Diastolic blood pressure	rs1882961	T	C	0.3088	0.1272	0.0188	1.39798e-11	-0.0100723	0.0142851	0.318077
Diastolic blood pressure	rs1889785	A	G	0.4551	0.1255	0.0174	5.61306e-13	0.00890934	0.0141749	0.276006
Diastolic blood pressure	rs1903752	T	C	0.5386	-0.0987	0.0178	3.19801e-08	0.0137942	0.0139456	0.491347
Diastolic blood pressure	rs1906672	A	G	0.2324	0.1402	0.0205	8.47423e-12	0.0127988	0.0180447	0.320439
Diastolic blood pressure	rs194742	C	T	0.831	-0.1281	0.0232	3.173e-08	0.00441872	0.0194424	0.086074
Diastolic blood pressure	rs1948151	A	G	0.2777	-0.1355	0.0193	2.11885e-12	-0.000172813	0.0156287	0.00384849
Diastolic blood pressure	rs1950500	C	T	0.7081	-0.1396	0.019	2.20293e-13	-0.0314547	0.015416	1.38393
Diastolic blood pressure	rs1984195	A	G	0.4883	0.1736	0.0173	1.42692e-23	0.0240459	0.0139872	1.06758
Diastolic blood pressure	rs1999996	G	A	0.4407	0.1124	0.0176	1.67302e-10	-0.0792456	0.220902	0.142793
Diastolic blood pressure	rs1999996	G	A	0.4407	0.1124	0.0176	1.67302e-10	-0.0792456	0.220902	0.142793
Diastolic blood pressure	rs1999996	G	A	0.4407	0.1124	0.0176	1.67302e-10	0.0116838	0.0138406	0.399489
Diastolic blood pressure	rs1999996	G	A	0.4407	0.1124	0.0176	1.67302e-10	0.0116838	0.0138406	0.399489
Diastolic blood pressure	rs2067831	C	G	0.2723	-0.128	0.0195	5.07692e-11	-0.00420541	0.0143676	0.11365
Diastolic blood pressure	rs2070527	C	A	0.7508	0.1473	0.0202	3.08319e-13	0.0316079	0.0151214	1.4366
Diastolic blood pressure	rs2133386	A	C	0.4327	-0.1322	0.0176	5.21435e-14	-0.0177329	0.013941	0.691707
Diastolic blood pressure	rs2146315	T	C	0.2318	-0.1197	0.0205	5.02597e-09	-0.0415851	0.0151406	2.22027
Diastolic blood pressure	rs2160236	C	G	0.3792	-0.1421	0.0181	4.30923e-15	0.00916697	0.0139109	0.292508
Diastolic blood pressure	rs2169137	C	G	0.7287	0.1588	0.0194	3.16665e-16	0.00937998	0.018467	0.213603
Diastolic blood pressure	rs2191046	G	T	0.2646	-0.1184	0.0197	1.77501e-09	0.00456165	0.0157812	0.11208
Diastolic blood pressure	rs2236295	T	G	0.3992	-0.207	0.0177	1.41906e-31	0.0070971	0.0144553	0.2052
Diastolic blood pressure	rs2239268	A	G	0.7005	0.1097	0.019	7.39793e-09	-0.00789282	0.0149737	0.223214
Diastolic blood pressure	rs2239917	C	T	0.5748	-0.1731	0.0176	9.68501e-23	-0.00357183	0.0139461	0.0980727
Diastolic blood pressure	rs2256187	A	G	0.1575	-0.1446	0.0239	1.38599e-09	-0.00872714	0.0175777	0.207923
Diastolic blood pressure	rs2271139	A	C	0.286	-0.1247	0.0192	8.22621e-11	-0.0144123	0.0146298	0.48871
Diastolic blood pressure	rs2273654	C	T	0.4392	-0.1165	0.0175	2.75423e-11	-0.0426608	0.0139349	2.65702
Diastolic blood pressure	rs227426	T	G	0.5619	0.1119	0.0175	1.74502e-10	0.00658946	0.0143189	0.190186
Diastolic blood pressure	rs2291516	A	G	0.1026	0.2422	0.0292	9.88098e-17	-0.01011	0.0211779	0.198535
Diastolic blood pressure	rs2305654	A	C	0.3448	0.1707	0.0186	3.99025e-20	-0.0455856	0.0540943	0.398599
Diastolic blood pressure	rs2305654	A	C	0.3448	0.1707	0.0186	3.99025e-20	-0.0455856	0.0540943	0.398599
Diastolic blood pressure	rs2305654	A	C	0.3448	0.1707	0.0186	3.99025e-20	-0.0455856	0.0540943	0.398599
Diastolic blood pressure	rs2305654	A	C	0.3448	0.1707	0.0186	3.99025e-20	-0.0455856	0.0540943	0.398599
Diastolic blood pressure	rs2305654	A	C	0.3448	0.1707	0.0186	3.99025e-20	0.0265371	0.0143995	1.18481
Diastolic blood pressure	rs2305654	A	C	0.3448	0.1707	0.0186	3.99025e-20	0.0265371	0.0143995	1.18481
Diastolic blood pressure	rs2305654	A	C	0.3448	0.1707	0.0186	3.99025e-20	0.0265371	0.0143995	1.18481
Diastolic blood pressure	rs2305654	A	C	0.3448	0.1707	0.0186	3.99025e-20	0.0265371	0.0143995	1.18481
Diastolic blood pressure	rs2307111	C	T	0.3966	0.1742	0.0178	1.6151e-22	-0.0192068	0.0140378	0.766383
Diastolic blood pressure	rs234616	A	G	0.3112	-0.1152	0.0188	8.79407e-10	0.000600256	0.0153014	0.0138071
Diastolic blood pressure	rs2384061	A	G	0.4221	-0.1741	0.0175	2.2532e-23	-0.0126987	0.0142376	0.428943
Diastolic blood pressure	rs2397060	C	T	0.1405	0.161	0.0251	1.461e-10	-0.0204237	0.0185831	0.565837
Diastolic blood pressure	rs2421200	T	G	0.4882	-0.1097	0.0173	2.58702e-10	0.00862126	0.0139977	0.269252
Diastolic blood pressure	rs2444769	A	C	0.7949	0.158	0.0219	4.84619e-13	0.0231972	0.0191543	0.646146
Diastolic blood pressure	rs2469141	C	T	0.1628	-0.1351	0.0238	1.39101e-08	-0.00239865	0.0192195	0.0454299
Diastolic blood pressure	rs2484294	A	G	0.7327	0.3165	0.0196	1.17112e-58	0.0482362	0.0160158	2.58552
Diastolic blood pressure	rs2487926	G	A	0.4295	-0.0972	0.0176	3.31299e-08	0.018254	0.0141912	0.702582
Diastolic blood pressure	rs2493136	T	C	0.4075	0.2345	0.0176	1.92486e-40	-0.0116584	0.0140057	0.392351
Diastolic blood pressure	rs2493296	T	C	0.1419	0.2496	0.0254	7.45075e-23	0.00450794	0.0223116	0.0757819
Diastolic blood pressure	rs2515424	T	C	0.4336	0.1278	0.0174	2.18223e-13	0.00777543	0.0140895	0.23579
Diastolic blood pressure	rs2548459	C	T	0.5195	0.132	0.0176	5.94566e-14	0.0195203	0.0140989	0.779375
Diastolic blood pressure	rs2569882	C	T	0.4342	-0.1199	0.0182	4.27957e-11	0.00615334	0.0146257	0.171366
Diastolic blood pressure	rs2586970	G	A	0.5639	0.1493	0.0175	1.56315e-17	-0.00733107	0.0140122	0.221241
Diastolic blood pressure	rs2589218	C	T	0.2698	0.1207	0.0196	6.89604e-10	0.02629	0.016623	0.944029
Diastolic blood pressure	rs2598	G	A	0.4674	-0.1387	0.0175	1.93508e-15	0.00183697	0.0140868	0.0475724
Diastolic blood pressure	rs2627313	T	C	0.4457	0.151	0.0175	5.85464e-18	-0.00998972	0.0142108	0.316884
Diastolic blood pressure	rs2643826	T	C	0.4508	0.1857	0.0175	2.8327e-26	0.0206694	0.014143	0.841969
Diastolic blood pressure	rs2681485	A	G	0.5976	0.2945	0.0176	1.31311e-62	-0.0226172	0.0153431	0.852462
Diastolic blood pressure	rs2744133	G	A	0.2749	-0.1435	0.0193	1.17004e-13	-0.0243488	0.0156161	0.924652
Diastolic blood pressure	rs28377357	A	G	0.2938	-0.1243	0.019	6.02698e-11	-0.0309687	0.0139904	1.57091
Diastolic blood pressure	rs28429256	A	G	0.3344	0.1636	0.0188	2.8327e-18	-0.00316455	0.0142055	0.0842231
Diastolic blood pressure	rs28544928	G	T	0.2535	-0.1543	0.0199	9.13061e-15	0.00938225	0.0163353	0.247392
Diastolic blood pressure	rs2854746	C	G	0.3997	0.113	0.018	3.25702e-10	-0.0143347	0.0145332	0.489504
Diastolic blood pressure	rs28661492	T	C	0.2022	-0.1359	0.0222	9.56093e-10	0.0362879	0.0164684	1.55971
Diastolic blood pressure	rs28667801	T	A	0.407	0.1622	0.018	1.90283e-19	0.013096	0.0139389	0.459095
Diastolic blood pressure	rs28675079	A	G	0.1867	-0.1444	0.0222	8.34257e-11	-0.0233218	0.0162976	0.816924
Diastolic blood pressure	rs2906152	A	G	0.6304	-0.1873	0.0181	5.54753e-25	-0.0181913	0.0148848	0.654318
Diastolic blood pressure	rs2921604	C	T	0.4633	0.096	0.0176	4.45605e-08	-0.014721	0.014102	0.527927
Diastolic blood pressure	rs2925345	C	T	0.5324	-0.189	0.0174	1.59514e-27	-0.0141522	0.0145346	0.48121
Diastolic blood pressure	rs2957468	G	A	0.6646	-0.1377	0.0185	8.43141e-14	0.000486358	0.016427	0.010381
Diastolic blood pressure	rs3006583	C	T	0.1886	0.1303	0.0222	4.65704e-09	-0.0183501	0.021894	0.395824
Diastolic blood pressure	rs310597	G	A	0.3695	0.1152	0.0181	2.17901e-10	0.00221353	0.0140978	0.0578751
Diastolic blood pressure	rs311564	A	G	0.3461	-0.133	0.0183	4.23448e-13	-0.0273	0.0146861	1.20037
Diastolic blood pressure	rs3117736	T	C	0.2661	0.2374	0.0196	9.7051e-34	0.0186358	0.0165699	0.583817
Diastolic blood pressure	rs318712	C	T	0.0759	0.2389	0.0334	9.16643e-13	-0.00771518	0.0220897	0.138532
Diastolic blood pressure	rs335170	C	A	0.5923	-0.113	0.0177	1.60702e-10	-0.00927921	0.0138592	0.298298
Diastolic blood pressure	rs34130368	T	G	0.1172	-0.2027	0.0284	8.77203e-13	-0.0452948	0.0239006	1.23601
Diastolic blood pressure	rs342977	A	G	0.7715	-0.1577	0.0205	1.67417e-14	0.0206671	0.0187331	0.568762
Diastolic blood pressure	rs34413141	A	T	0.1821	-0.1808	0.0227	1.49108e-15	-0.0299474	0.0204278	0.845743
Diastolic blood pressure	rs34517439	A	C	0.1199	-0.2514	0.0279	2.02395e-19	-0.00788492	0.0209411	0.150873
Diastolic blood pressure	rs34587839	A	G	0.1535	-0.1669	0.0244	8.22243e-12	-0.0130095	0.0187995	0.310753
Diastolic blood pressure	rs34645159	A	G	0.5013	-0.133	0.0174	2.07205e-14	0.0261347	0.0138639	1.22608
Diastolic blood pressure	rs347585	T	C	0.7014	0.1506	0.0189	1.56711e-15	0.0240064	0.0148745	0.972477
Diastolic blood pressure	rs35091929	C	T	0.6032	-0.1828	0.0177	6.461e-25	0.00606992	0.0140062	0.177346
Diastolic blood pressure	rs35213536	T	G	0.2467	0.2044	0.0205	2.54214e-23	0.00129029	0.01599	0.0288699
Diastolic blood pressure	rs35261542	A	C	0.2679	0.1196	0.0195	9.28795e-10	0.00916069	0.0147441	0.272139
Diastolic blood pressure	rs35413927	G	A	0.3049	0.1274	0.0189	1.76807e-11	0.00885244	0.0157319	0.241364
Diastolic blood pressure	rs35443	C	G	0.3858	-0.2661	0.0178	1.19591e-50	0.0131395	0.014365	0.443268
Diastolic blood pressure	rs35506078	C	T	0.3366	0.1348	0.0183	1.53603e-13	-0.0127916	0.0145317	0.421678
Diastolic blood pressure	rs36169093	A	G	0.5037	0.1231	0.0179	5.56288e-12	0.00677238	0.0140454	0.20088
Diastolic blood pressure	rs3735533	C	T	0.9258	0.487	0.0331	6.32266e-49	-0.0377569	0.0238611	0.944749
Diastolic blood pressure	rs3743111	A	G	0.613	0.1517	0.0178	1.61808e-17	0.0178648	0.0143848	0.669051
Diastolic blood pressure	rs3743369	A	G	0.6278	0.104	0.0179	6.81899e-09	-0.00964275	0.0141986	0.303596
Diastolic blood pressure	rs3761077	T	G	0.1106	0.1726	0.0283	1.044e-09	0.0164332	0.0254473	0.285313
Diastolic blood pressure	rs3772219	C	A	0.3193	-0.1754	0.0185	2.93833e-21	-0.0071128	0.015413	0.190808
Diastolic blood pressure	rs3774702	A	G	0.1768	0.147	0.0228	1.17501e-10	0.0195144	0.0215043	0.438706
Diastolic blood pressure	rs3776299	A	G	0.4559	0.1266	0.0175	5.06407e-13	0.0100716	0.0139025	0.329018
Diastolic blood pressure	rs3785837	A	G	0.7635	0.1453	0.0213	9.56753e-12	-0.00373159	0.0160937	0.0879687
Diastolic blood pressure	rs3798293	G	A	0.2165	0.1328	0.021	2.69501e-10	-0.0115554	0.0178843	0.285501
Diastolic blood pressure	rs3802230	A	C	0.5446	-0.1605	0.0174	2.75169e-20	0.00801564	0.0140682	0.245016
Diastolic blood pressure	rs3802517	A	T	0.4615	0.1286	0.0173	9.28966e-14	0.00314458	0.0140275	0.0847991
Diastolic blood pressure	rs3807101	T	C	0.123	-0.1743	0.0265	4.56983e-11	0.00799345	0.0200214	0.161332
Diastolic blood pressure	rs3861113	A	C	0.0825	0.2126	0.0322	3.94912e-11	-0.00994229	0.0234918	0.172545
Diastolic blood pressure	rs3864004	A	G	0.4685	0.1004	0.0173	6.27798e-09	-0.0230025	0.0139427	1.00442
Diastolic blood pressure	rs3916033	T	C	0.5565	-0.1233	0.0185	2.4149e-11	-0.0359145	0.0140161	1.98314
Diastolic blood pressure	rs3918226	T	C	0.0813	0.6117	0.0329	5.3064e-77	-0.0163463	0.0270555	0.263025
Diastolic blood pressure	rs3943093	T	C	0.3234	0.2477	0.0184	3.94457e-41	-0.0146108	0.0150431	0.479624
Diastolic blood pressure	rs4074812	A	G	0.5535	-0.1336	0.0175	2.07014e-14	-0.0042244	0.013901	0.118496
Diastolic blood pressure	rs4077158	C	T	0.5286	0.1832	0.0173	3.08887e-26	0.0129913	0.0138398	0.45856
Diastolic blood pressure	rs4141663	T	C	0.4216	-0.1496	0.0175	1.40702e-17	0.0243373	0.0140091	1.08438
Diastolic blood pressure	rs4244200	C	G	0.2799	-0.1215	0.0193	3.23303e-10	-0.00317541	0.0152697	0.078176
Diastolic blood pressure	rs4245930	A	G	0.6322	-0.1219	0.018	1.1371e-11	-0.00721272	0.0140288	0.216699
Diastolic blood pressure	rs4284362	A	C	0.7181	-0.1586	0.0194	3.24116e-16	-0.00984801	0.0144481	0.304971
Diastolic blood pressure	rs4295	G	C	0.6202	-0.1802	0.018	1.70608e-23	-0.0371654	0.0142102	2.05003
Diastolic blood pressure	rs4306343	T	A	0.7212	0.317	0.0193	8.21675e-61	0.0322064	0.0179841	1.13477
Diastolic blood pressure	rs4362428	A	C	0.4087	-0.1127	0.0176	1.45201e-10	0.0345277	0.014336	1.79533
Diastolic blood pressure	rs440454	G	A	0.684	0.2602	0.0192	7.52315e-42	-0.00694717	0.0154783	0.184719
Diastolic blood pressure	rs4424827	T	C	0.5669	-0.0981	0.0175	2.11101e-08	-0.0109078	0.0145801	0.342582
Diastolic blood pressure	rs4507125	C	A	0.2136	0.1244	0.0211	3.60296e-09	0.000406515	0.0168359	0.0084477
Diastolic blood pressure	rs4507656	G	C	0.3066	0.1487	0.0199	8.6896e-14	0.0130378	0.0144371	0.435945
Diastolic blood pressure	rs45474499	T	C	0.0473	0.3562	0.0415	8.49963e-18	0.0170934	0.0286687	0.258836
Diastolic blood pressure	rs4556017	T	C	0.8524	-0.1601	0.0247	9.66496e-11	0.0041467	0.0180753	0.0869555
Diastolic blood pressure	rs4615669	G	A	0.4403	0.114	0.0174	6.09537e-11	0.00337869	0.0139293	0.0924023
Diastolic blood pressure	rs4645335	G	A	0.664	-0.1142	0.0185	7.03607e-10	0.0260955	0.0143022	1.16708
Diastolic blood pressure	rs4675682	C	T	0.4622	0.1409	0.0173	4.48849e-16	0.0106959	0.0138802	0.355611
Diastolic blood pressure	rs4704514	T	C	0.2833	0.1087	0.0193	1.71301e-08	0.0129519	0.0150572	0.409279
Diastolic blood pressure	rs4739832	C	A	0.4167	-0.1323	0.0176	5.81166e-14	0.00148988	0.0139258	0.0386742
Diastolic blood pressure	rs4743021	C	T	0.3147	0.108	0.0194	2.41301e-08	0.0455711	0.0146854	2.71791
Diastolic blood pressure	rs4756779	G	A	0.1758	0.1456	0.0227	1.477e-10	0.0297876	0.0180704	1.0032
Diastolic blood pressure	rs4814837	T	C	0.3424	-0.1003	0.0184	4.617e-08	-0.0107359	0.0155048	0.310983
Diastolic blood pressure	rs4873492	T	C	0.1725	0.1401	0.0231	1.28201e-09	-0.0149444	0.0186627	0.373386
Diastolic blood pressure	rs488834	T	C	0.7641	-0.1931	0.0208	1.94089e-20	0.00111151	0.0161787	0.0244639
Diastolic blood pressure	rs4890499	A	G	0.2548	0.1131	0.0199	1.32801e-08	-0.0183733	0.0154449	0.630405
Diastolic blood pressure	rs4891258	G	A	0.3174	0.1159	0.0187	5.71702e-10	-0.0113187	0.0151887	0.340894
Diastolic blood pressure	rs4903064	C	T	0.2355	-0.1543	0.0206	7.84332e-14	0.0391989	0.0186934	1.44371
Diastolic blood pressure	rs4909314	A	T	0.3948	0.1339	0.0177	3.41193e-14	0.0343945	0.0138965	1.87544
Diastolic blood pressure	rs4926499	C	G	0.826	0.1694	0.0248	9.37346e-12	-0.0108744	0.0175379	0.271465
Diastolic blood pressure	rs4926901	A	G	0.3548	0.0984	0.018	4.81903e-08	0.0295503	0.0149773	1.3143
Diastolic blood pressure	rs4926923	C	T	0.0883	-0.1918	0.0308	4.74898e-10	0.0161661	0.0272226	0.257578
Diastolic blood pressure	rs4930295	G	C	0.2216	-0.2418	0.0209	5.54243e-31	-0.0405938	0.0174573	1.69778
Diastolic blood pressure	rs4932373	C	A	0.3257	0.3664	0.0189	7.70903e-84	-0.00710063	0.0157529	0.18564
Diastolic blood pressure	rs4936099	A	C	0.5989	0.1745	0.0178	1.16305e-22	0.0279147	0.0142889	1.29457
Diastolic blood pressure	rs4952668	A	G	0.6237	-0.192	0.018	1.12902e-26	-0.0241037	0.0143392	1.03259
Diastolic blood pressure	rs4954192	T	C	0.3872	-0.1225	0.0179	8.14517e-12	-0.0277575	0.0141496	1.30281
Diastolic blood pressure	rs5012479	G	T	0.5205	-0.0956	0.0174	3.65704e-08	-0.00250948	0.014362	0.0648498
Diastolic blood pressure	rs504217	T	C	0.0736	0.2745	0.0335	2.50611e-16	-0.0426964	0.0227214	1.22021
Diastolic blood pressure	rs504691	A	C	0.4002	-0.1177	0.0177	3.13834e-11	-0.00534878	0.0141706	0.151297
Diastolic blood pressure	rs509067	C	T	0.5863	0.1436	0.0175	2.64789e-16	-0.0509452	0.0141651	3.49147
Diastolic blood pressure	rs520592	G	T	0.1413	0.1727	0.0248	3.51399e-12	0.00658134	0.0219166	0.116932
Diastolic blood pressure	rs544012	G	T	0.7339	-0.1143	0.0201	1.37499e-08	-0.0098074	0.0171659	0.245823
Diastolic blood pressure	rs55684003	G	A	0.3041	-0.122	0.0189	1.014e-10	-0.0330299	0.016508	1.34286
Diastolic blood pressure	rs55770741	T	C	0.5613	-0.1281	0.0175	2.20191e-13	0.0180238	0.0141928	0.690134
Diastolic blood pressure	rs55857306	A	G	0.1602	-0.5224	0.0235	5.04661e-109	0.0251523	0.0197312	0.693791
Diastolic blood pressure	rs55868524	A	G	0.6111	0.1443	0.0178	5.54243e-16	-0.012085	0.0143918	0.396784
Diastolic blood pressure	rs55944332	G	A	0.2368	0.2365	0.0204	3.26964e-31	-0.00471338	0.0159834	0.114596
Diastolic blood pressure	rs55993676	T	G	0.2916	-0.2097	0.0191	3.81856e-28	0.0820533	0.0141227	8.2044
Diastolic blood pressure	rs56256111	A	G	0.1442	0.1926	0.0263	2.59896e-13	0.0128698	0.0189712	0.303184
Diastolic blood pressure	rs56809883	T	G	0.2595	0.1102	0.0199	3.03298e-08	-0.0207631	0.0162651	0.695161
Diastolic blood pressure	rs57708073	G	A	0.2608	-0.1907	0.0214	4.72607e-19	0.0363938	0.0144081	1.93783
Diastolic blood pressure	rs57748895	T	A	0.0179	0.6627	0.0666	2.49287e-23	0.0014828	0.0624486	0.00830597
Diastolic blood pressure	rs58693787	G	A	0.2458	-0.1584	0.0202	3.81593e-15	-0.0301694	0.0149321	1.36313
Diastolic blood pressure	rs5992929	T	C	0.2834	0.1684	0.0193	3.07114e-18	-0.00719229	0.0160184	0.184801
Diastolic blood pressure	rs602521	A	G	0.2656	0.1351	0.0195	3.97192e-12	0.0196578	0.0157687	0.672577
Diastolic blood pressure	rs6026739	T	A	0.1226	0.5032	0.0266	1.48902e-79	0.0170813	0.0185828	0.446128
Diastolic blood pressure	rs6031431	G	A	0.4622	0.1153	0.0175	4.94083e-11	-0.0221682	0.0139689	0.948774
Diastolic blood pressure	rs604723	C	T	0.7247	0.3848	0.0194	2.32381e-87	0.00859077	0.0159126	0.229674
Diastolic blood pressure	rs6058261	A	C	0.2736	-0.1201	0.0195	6.82999e-10	0.0519475	0.0147081	3.38449
Diastolic blood pressure	rs6062477	T	C	0.5756	0.1191	0.0177	1.80717e-11	-0.0045224	0.0146444	0.120639
Diastolic blood pressure	rs6078393	G	T	0.4106	-0.1205	0.0176	7.65773e-12	0.0281889	0.0140382	1.35026
Diastolic blood pressure	rs6108168	A	C	0.2546	-0.1901	0.0199	1.10306e-21	0.00717941	0.0164907	0.178289
Diastolic blood pressure	rs61789369	G	A	0.0435	0.3039	0.0436	3.06478e-12	-0.00765855	0.0295223	0.099461
Diastolic blood pressure	rs61909958	G	C	0.1881	-0.1275	0.0228	2.21299e-08	-0.0226957	0.0206596	0.56549
Diastolic blood pressure	rs61912333	G	C	0.5037	-0.1191	0.0176	1.1311e-11	0.00455846	0.0140194	0.127806
Diastolic blood pressure	rs61917655	T	C	0.1011	0.2246	0.0297	3.71621e-14	-0.0217983	0.0236818	0.446933
Diastolic blood pressure	rs61948065	C	A	0.1212	0.1737	0.027	1.16501e-10	0.036803	0.021006	1.09816
Diastolic blood pressure	rs62030049	G	A	0.2404	-0.1336	0.0209	1.54899e-10	0.00628901	0.0148346	0.172884
Diastolic blood pressure	rs62155750	G	A	0.3074	0.2177	0.0196	8.26609e-29	-0.0196517	0.0139748	0.796806
Diastolic blood pressure	rs62158170	G	A	0.2166	-0.1645	0.0211	6.63285e-15	0.00219451	0.0171369	0.0466737
Diastolic blood pressure	rs62234672	A	C	0.1752	0.1248	0.0229	4.923e-08	-0.0174801	0.0188681	0.450729
Diastolic blood pressure	rs62301873	G	A	0.1061	0.1734	0.0284	1.06299e-09	0.0259272	0.0196014	0.730655
Diastolic blood pressure	rs62378003	T	C	0.1141	-0.1714	0.028	8.90389e-10	-0.0532852	0.0217606	1.84353
Diastolic blood pressure	rs62413546	T	C	0.0847	-0.1877	0.032	4.583e-09	0.0221064	0.0208073	0.540548
Diastolic blood pressure	rs62434124	T	C	0.0711	-0.4853	0.0338	7.8343e-47	-0.0377608	0.0225186	1.02887
Diastolic blood pressure	rs62503324	T	C	0.2397	0.2033	0.0204	2.11009e-23	0.0210652	0.0156866	0.746394
Diastolic blood pressure	rs6271	T	C	0.0737	-0.4313	0.0352	1.71791e-34	-0.0675494	0.0282144	1.77834
Diastolic blood pressure	rs636202	C	T	0.5185	-0.1023	0.0174	4.39896e-09	-0.0176386	0.0139264	0.687586
Diastolic blood pressure	rs6464165	C	T	0.2809	0.217	0.0195	7.34007e-29	-0.025268	0.0165412	0.897508
Diastolic blood pressure	rs6487076	G	A	0.223	-0.174	0.0209	8.6856e-17	0.0187677	0.0183417	0.513994
Diastolic blood pressure	rs6546810	C	T	0.3525	0.12	0.0181	3.16228e-11	-0.00971299	0.0141982	0.306351
Diastolic blood pressure	rs6556384	A	C	0.8105	-0.152	0.0221	5.90745e-12	0.015912	0.0176298	0.43562
Diastolic blood pressure	rs6580970	T	C	0.2987	-0.1661	0.0191	4.0281e-18	-0.000905804	0.0142631	0.0225677
Diastolic blood pressure	rs6602177	T	C	0.7073	-0.1203	0.0207	6.52094e-09	0.00592252	0.0154304	0.154213
Diastolic blood pressure	rs66682451	G	A	0.2747	-0.1348	0.0194	3.43637e-12	0.0294726	0.0174847	1.03684
Diastolic blood pressure	rs66887589	C	T	0.4779	0.161	0.0174	1.834e-20	0.000323389	0.0139634	0.00809961
Diastolic blood pressure	rs6715901	A	G	0.4962	-0.1377	0.0174	2.75994e-15	0.0212661	0.0139098	0.898596
Diastolic blood pressure	rs672272	T	C	0.6041	-0.1851	0.0178	2.77204e-25	0.022388	0.0139839	0.961058
Diastolic blood pressure	rs6735275	C	T	0.2709	-0.1225	0.0194	2.61903e-10	-0.0523626	0.0157017	3.06881
Diastolic blood pressure	rs6763931	A	G	0.4438	0.1383	0.0173	1.48115e-15	-0.0166322	0.013969	0.631168
Diastolic blood pressure	rs6777317	A	G	0.2899	0.1249	0.0195	1.50501e-10	-0.00783021	0.0147297	0.225478
Diastolic blood pressure	rs6779368	G	A	0.3423	0.1791	0.0184	2.27982e-22	0.0225492	0.014921	0.883634
Diastolic blood pressure	rs6795735	T	C	0.4109	-0.1438	0.0176	3.05422e-16	-0.000331535	0.0144636	0.00801571
Diastolic blood pressure	rs6800730	G	A	0.6702	0.2476	0.0185	8.00387e-41	-0.0116232	0.0167102	0.312742
Diastolic blood pressure	rs68085857	T	C	0.234	0.191	0.0205	9.82426e-21	0.00296272	0.016311	0.0675944
Diastolic blood pressure	rs682681	C	T	0.6665	0.1454	0.0185	4.47301e-15	-0.017598	0.0143297	0.658729
Diastolic blood pressure	rs6875967	G	A	0.6479	-0.1344	0.0181	1.21395e-13	-0.0320128	0.0146155	1.54515
Diastolic blood pressure	rs6905288	A	G	0.5681	0.1759	0.0179	7.79112e-23	0.050048	0.0140618	3.42939
Diastolic blood pressure	rs6934891	A	G	0.4255	0.1275	0.0177	5.21435e-13	-0.0339356	0.0141415	1.78496
Diastolic blood pressure	rs6961048	G	C	0.1038	0.2729	0.0286	1.27791e-21	-0.0182867	0.0202546	0.435795
Diastolic blood pressure	rs6983239	T	G	0.2188	0.1159	0.0211	3.70604e-08	0.0148526	0.0178007	0.393549
Diastolic blood pressure	rs7012891	C	T	0.2367	0.1391	0.0205	1.19509e-11	0.00712293	0.0179058	0.160662
Diastolic blood pressure	rs710249	C	G	0.4264	0.1501	0.0174	6.42836e-18	-0.00277149	0.0141875	0.0730813
Diastolic blood pressure	rs7106104	C	T	0.281	0.1186	0.0193	7.72094e-10	-0.032731	0.0154893	1.46106
Diastolic blood pressure	rs710698	G	A	0.4135	-0.1059	0.0176	1.88499e-09	0.0141037	0.0145525	0.478257
Diastolic blood pressure	rs7115331	G	T	0.2857	0.1266	0.0192	3.91471e-11	-0.00529371	0.0159278	0.130992
Diastolic blood pressure	rs7132012	G	A	0.3253	-0.1563	0.0185	3.16592e-17	-0.00371988	0.0151721	0.0934933
Diastolic blood pressure	rs7134440	T	C	0.0826	0.2278	0.0323	1.75106e-12	-0.0130654	0.024322	0.228309
Diastolic blood pressure	rs7137828	T	C	0.5183	-0.5027	0.0176	4.79733e-180	-0.0163252	0.0140619	0.609659
Diastolic blood pressure	rs7155504	C	T	0.0876	-0.2286	0.0317	5.16179e-13	-0.0172678	0.0387266	0.183311
Diastolic blood pressure	rs7192407	C	T	0.528	-0.1019	0.0174	4.53398e-09	-0.00300926	0.0139323	0.0814481
Diastolic blood pressure	rs7217916	G	A	0.6146	-0.1111	0.0179	5.633e-10	0.00444997	0.0150697	0.114768
Diastolic blood pressure	rs722783	A	G	0.2216	-0.2093	0.0208	9.0261e-24	-0.00283611	0.0183607	0.0568808
Diastolic blood pressure	rs7235890	T	G	0.8956	-0.1692	0.0288	4.12098e-09	0.0412097	0.0267268	0.909738
Diastolic blood pressure	rs7257694	T	C	0.4003	0.1837	0.0178	6.27914e-25	-0.000868005	0.0141135	0.021838
Diastolic blood pressure	rs7259285	A	G	0.4466	0.105	0.0176	2.646e-09	-0.012022	0.0139256	0.411203
Diastolic blood pressure	rs72613227	T	A	0.1269	0.1884	0.0285	3.8699e-11	0.00246422	0.0214756	0.0416046
Diastolic blood pressure	rs7265695	C	T	0.1965	-0.1967	0.0219	2.48199e-19	-0.0476593	0.0154597	2.68812
Diastolic blood pressure	rs72683923	C	T	0.0212	-0.5325	0.0635	5.02343e-17	-0.0884025	0.0650695	0.758758
Diastolic blood pressure	rs72704264	C	G	0.2172	0.117	0.0212	3.60296e-08	-0.00724616	0.0185303	0.157537
Diastolic blood pressure	rs72719149	C	T	0.3164	0.1279	0.0186	6.34162e-12	0.0403625	0.0153093	2.07689
Diastolic blood pressure	rs72831343	G	T	0.1419	-0.4936	0.0248	4.7687e-88	0.00501198	0.0230233	0.082143
Diastolic blood pressure	rs72842207	T	C	0.2149	-0.2112	0.0211	1.10002e-23	-0.0237104	0.0168533	0.797334
Diastolic blood pressure	rs72976750	C	T	0.1396	0.1718	0.0251	7.36716e-12	0.0137236	0.0198285	0.310812
Diastolic blood pressure	rs7299936	A	G	0.5775	0.1759	0.0175	1.10994e-23	-0.0304513	0.0148532	1.39416
Diastolic blood pressure	rs73033340	G	A	0.0362	-0.5312	0.0525	5.06058e-24	-0.0108603	0.0248944	0.178714
Diastolic blood pressure	rs73036520	C	G	0.2543	0.1557	0.0202	1.33999e-14	-0.00885454	0.0152694	0.250271
Diastolic blood pressure	rs73046792	A	G	0.1592	-0.1518	0.0245	5.87205e-10	0.05327	0.0224506	1.75312
Diastolic blood pressure	rs7321688	A	C	0.2325	0.1507	0.0205	1.98518e-13	-0.0307971	0.016331	1.2268
Diastolic blood pressure	rs7324697	A	C	0.325	0.1047	0.0185	1.59199e-08	-0.013753	0.0146142	0.460088
Diastolic blood pressure	rs73276406	C	G	0.1457	0.1564	0.0246	1.98999e-10	-0.0208937	0.0185616	0.584497
Diastolic blood pressure	rs7350752	A	G	0.1241	-0.1504	0.0268	1.96598e-08	-0.0127604	0.0211617	0.262399
Diastolic blood pressure	rs7427249	A	G	0.58	-0.1098	0.0176	4.33601e-10	0.0162006	0.0140291	0.605234
Diastolic blood pressure	rs74439044	C	T	0.0983	0.3496	0.0294	1.38197e-32	0.000619018	0.0191548	0.0113432
Diastolic blood pressure	rs751984	C	T	0.1174	-0.3937	0.0275	1.37784e-46	-0.0260503	0.0185991	0.792291
Diastolic blood pressure	rs7524019	T	C	0.492	0.1036	0.0174	2.59998e-09	0.00987901	0.0141296	0.314756
Diastolic blood pressure	rs75507123	T	G	0.1274	-0.1434	0.0261	3.94203e-08	0.0316792	0.0219595	0.826439
Diastolic blood pressure	rs75511781	G	A	0.0425	0.3721	0.047	2.45188e-15	0.00727422	0.0260653	0.107802
Diastolic blood pressure	rs7569128	A	C	0.8185	0.1981	0.0225	1.22405e-18	-0.0276088	0.0240833	0.59923
Diastolic blood pressure	rs7572130	G	A	0.1042	0.1796	0.0287	4.12003e-10	0.0296743	0.0181066	0.994643
Diastolic blood pressure	rs7576060	T	C	0.35	-0.1017	0.0181	2.05201e-08	0.00897947	0.0144227	0.272823
Diastolic blood pressure	rs7623706	G	A	0.4349	-0.0975	0.0176	2.83498e-08	-0.0322231	0.0139327	1.68328
Diastolic blood pressure	rs76326501	C	A	0.0911	-0.3618	0.0305	2.1742e-32	-0.0120837	0.0257247	0.194808
Diastolic blood pressure	rs76452347	T	C	0.2053	-0.2246	0.0229	9.3713e-23	0.0142808	0.0182687	0.362124
Diastolic blood pressure	rs76785130	G	A	0.0199	0.4285	0.0662	9.36483e-11	-0.135532	0.0992734	0.764025
Diastolic blood pressure	rs7694000	T	A	0.4613	0.0965	0.0175	3.46697e-08	-0.0166231	0.0139372	0.632681
Diastolic blood pressure	rs76954792	T	C	0.2322	0.1213	0.0208	5.05895e-09	0.013338	0.0158925	0.39651
Diastolic blood pressure	rs7788746	T	G	0.6691	-0.1644	0.0183	3.19301e-19	0.00575959	0.0147189	0.157659
Diastolic blood pressure	rs77924615	A	G	0.1982	-0.3163	0.0224	3.72392e-45	0.00850157	0.016801	0.212649
Diastolic blood pressure	rs7800558	C	T	0.4219	-0.096	0.0175	4.45903e-08	-0.00187622	0.0140192	0.0488883
Diastolic blood pressure	rs7805035	A	T	0.4119	0.134	0.0176	2.40326e-14	-0.0147599	0.0141538	0.527196
Diastolic blood pressure	rs78151625	C	T	0.1658	0.1869	0.0233	1.03896e-15	0.00568042	0.0171195	0.130749
Diastolic blood pressure	rs78256308	G	T	0.0194	-0.4113	0.0657	3.73199e-10	0.0433517	0.0483403	0.432004
Diastolic blood pressure	rs786921	A	G	0.5957	-0.1145	0.0176	8.6278e-11	0.0448797	0.0147309	2.63562
Diastolic blood pressure	rs78809139	A	G	0.1014	-0.2281	0.0288	2.58226e-15	0.0135124	0.0248732	0.231394
Diastolic blood pressure	rs78909293	C	T	0.0449	-0.321	0.0429	7.30634e-14	-0.0779982	0.0514147	0.888549
Diastolic blood pressure	rs79044887	G	C	0.1476	-0.2427	0.0245	4.0059e-23	0.00126026	0.0243318	0.0183208
Diastolic blood pressure	rs7926335	T	C	0.2699	0.1804	0.0195	2.04597e-20	-0.00525282	0.0160742	0.128526
Diastolic blood pressure	rs79286081	A	G	0.1021	-0.1631	0.0299	4.83003e-08	0.00473543	0.0351655	0.049207
Diastolic blood pressure	rs7933758	T	C	0.3047	-0.1138	0.0191	2.58e-09	0.0467037	0.015184	2.67799
Diastolic blood pressure	rs7938342	A	T	0.5877	0.2672	0.0181	1.92398e-49	-0.00851535	0.0140203	0.26471
Diastolic blood pressure	rs7959649	C	T	0.7576	-0.1166	0.0202	8.14292e-09	-0.00943838	0.0162666	0.25045
Diastolic blood pressure	rs7967705	C	T	0.6196	-0.2694	0.0178	1.53993e-51	0.00103797	0.0143943	0.0257121
Diastolic blood pressure	rs79724577	C	A	0.1832	-0.1362	0.023	3.47096e-09	0.0584478	0.0314462	1.20014
Diastolic blood pressure	rs79889784	T	G	0.0176	-0.3941	0.0717	3.86198e-08	0.043489	0.0872945	0.208764
Diastolic blood pressure	rs7992292	A	G	0.824	0.1367	0.0231	3.18698e-09	0.00303434	0.0196609	0.0568287
Diastolic blood pressure	rs80095680	G	A	0.2633	0.1566	0.0198	2.81125e-15	0.010502	0.0153308	0.306866
Diastolic blood pressure	rs8014182	T	C	0.1319	-0.1942	0.0257	3.93822e-14	0.0197335	0.0209566	0.460448
Diastolic blood pressure	rs8078510	A	G	0.2693	-0.1277	0.0197	9.84238e-11	-0.0253355	0.0160553	0.940957
Diastolic blood pressure	rs824523	A	C	0.3344	0.1226	0.0183	2.25684e-11	0.0133422	0.0160832	0.390642
Diastolic blood pressure	rs881858	A	G	0.694	0.1553	0.0191	4.65372e-16	0.00333751	0.0149669	0.0843148
Diastolic blood pressure	rs882624	T	C	0.3325	-0.1571	0.0185	2.334e-17	-0.00995376	0.0145479	0.30641
Diastolic blood pressure	rs908951	T	C	0.437	-0.1983	0.0181	7.73215e-28	-0.0111574	0.0142019	0.364428
Diastolic blood pressure	rs917522	T	C	0.885	0.1665	0.0273	1.03801e-09	-0.0333068	0.0213714	0.924013
Diastolic blood pressure	rs926335	T	C	0.4764	-0.1215	0.0175	3.3721e-12	-0.00135857	0.0138798	0.0352566
Diastolic blood pressure	rs9286351	G	A	0.4188	0.1412	0.0177	1.60509e-15	-0.000832729	0.0138954	0.0212661
Diastolic blood pressure	rs9289557	T	C	0.2604	-0.119	0.0207	8.681e-09	0.0448382	0.0177276	1.94198
Diastolic blood pressure	rs9326869	C	T	0.7513	-0.1096	0.02	3.98602e-08	0.00764463	0.0151209	0.212426
Diastolic blood pressure	rs9365555	G	A	0.3259	-0.1254	0.0187	1.96381e-11	-0.028459	0.0152871	1.20305
Diastolic blood pressure	rs9368	A	C	0.3871	0.1121	0.0178	3.24496e-10	0.0427418	0.0146729	2.4461
Diastolic blood pressure	rs9399137	C	T	0.2619	-0.1148	0.0197	5.83096e-09	-0.000782338	0.0146908	0.0188477
Diastolic blood pressure	rs9406076	T	C	0.3278	0.101	0.0185	4.649e-08	-0.00457248	0.0142397	0.126024
Diastolic blood pressure	rs9419374	G	A	0.646	-0.1164	0.0185	3.44199e-10	-0.0154914	0.0142088	0.559728
Diastolic blood pressure	rs9467545	T	A	0.1572	0.2545	0.0237	7.38754e-27	0.0113212	0.0198153	0.245826
Diastolic blood pressure	rs9478282	T	C	0.1116	-0.1994	0.0279	8.70362e-13	-0.00843592	0.0178095	0.196726
Diastolic blood pressure	rs9508495	T	C	0.7569	-0.1944	0.0204	1.34091e-21	0.00728508	0.0145076	0.210731
Diastolic blood pressure	rs951914	C	G	0.7126	0.1904	0.0193	5.05825e-23	0.0127452	0.0146636	0.414817
Diastolic blood pressure	rs9526707	A	G	0.3222	-0.1217	0.0186	6.59022e-11	0.010139	0.0148855	0.304707
Diastolic blood pressure	rs962369	C	T	0.3013	-0.1684	0.0189	6.02282e-19	-0.0355539	0.0147406	1.79952
Diastolic blood pressure	rs964941	A	G	0.5183	0.1726	0.0174	3.30979e-23	-0.0233458	0.0139951	1.02096
Diastolic blood pressure	rs9791312	C	A	0.3452	0.1225	0.0184	2.89268e-11	0.00786565	0.0145608	0.229838
Diastolic blood pressure	rs9841978	A	G	0.3251	0.1766	0.0185	1.11506e-21	-0.0077753	0.0145848	0.226245
Diastolic blood pressure	rs9889262	A	T	0.3666	0.2283	0.018	7.11377e-37	0.000661163	0.0140351	0.016632
Diastolic blood pressure	rs9893005	G	C	0.4647	0.1205	0.0176	7.89587e-12	0.0226265	0.0139664	0.977917
Diastolic blood pressure	rs9900637	A	C	0.4961	0.0992	0.0176	1.726e-08	-0.0160187	0.0139712	0.599347
Diastolic blood pressure	rs990619	G	C	0.5234	0.1592	0.0173	2.90269e-20	0.000915384	0.0140855	0.0231075
Diastolic blood pressure	rs9918907	G	A	0.2162	0.1188	0.021	1.585e-08	-0.0243923	0.0171166	0.812091
Diastolic blood pressure	rs9932220	A	G	0.2177	-0.1591	0.021	3.75578e-14	0.0381282	0.0167029	1.64886
Diastolic blood pressure	rs9937801	C	T	0.4308	-0.1554	0.0174	4.8095e-19	0.0244304	0.0143681	1.05027
LDL-C	rs10102164	A	G	0.1741	0.0316	0.0045	3.74e-11	0.0225517	0.0164078	0.771336
LDL-C	rs10195252	T	C	0.5818	0.0238	0.0039	3.81e-08	-0.0156247	0.0145035	0.550762
LDL-C	rs1025447	C	T	0.1583	0.0418	0.0048	3.78e-16	-0.0106294	0.0181641	0.253036
LDL-C	rs10401969	T	C	0.92876	0.1184	0.0072	2.65e-54	0.00358326	0.0283819	0.045983
LDL-C	rs10460181	A	G	0.8127	0.0536	0.0046	2.25e-28	-0.00571054	0.0170721	0.13194
LDL-C	rs10490626	G	A	0.92084	0.0508	0.0069	1.7e-12	0.0324841	0.0266958	0.650391
LDL-C	rs10832962	T	C	0.719	0.032	0.004	6.62e-14	-0.0245932	0.0142634	1.07228
LDL-C	rs10893499	A	G	0.1438	0.0521	0.0053	3.86e-21	0.0208139	0.0176695	0.62194
LDL-C	rs10903129	G	A	0.5369	0.0328	0.0037	3.03e-17	0.00814536	0.0138174	0.255295
LDL-C	rs10947332	A	G	0.1319	0.0504	0.0056	6.97e-18	0.0251773	0.0175243	0.821598
LDL-C	rs11206508	A	G	0.1319	0.0434	0.0055	2.26e-14	0.0090358	0.0241815	0.149566
LDL-C	rs11485618	A	G	0.6913	0.05	0.0039	3.73e-33	0.00492613	0.0157984	0.121948
LDL-C	rs11563251	T	C	0.1253	0.0345	0.0062	4.5e-08	0.0259466	0.0232779	0.576749
LDL-C	rs11591147	G	T	0.98285	0.497	0.018	8.58e-143	-0.00719127	0.0373792	0.0718915
LDL-C	rs11669133	A	G	0.04222	0.0501	0.0098	4.8e-08	-0.0898178	0.0490323	1.17406
LDL-C	rs1169288	C	A	0.3338	0.0375	0.004	6.45e-21	0.0182613	0.0144399	0.686136
LDL-C	rs12471982	C	A	0.1359	0.0365	0.0054	3.93e-11	-0.0136058	0.0229487	0.257068
LDL-C	rs1250229	C	T	0.7889	0.0243	0.0042	3.13e-08	-0.00788855	0.0172404	0.188916
LDL-C	rs12670798	C	T	0.2243	0.0344	0.0043	4.81e-14	-0.00686221	0.0162252	0.172409
LDL-C	rs12748152	T	C	0.07124	0.0499	0.0066	3.21e-12	0.00597602	0.026098	0.0867789
LDL-C	rs12916	C	T	0.4314	0.0733	0.0038	7.79e-78	-0.00479424	0.0139215	0.136343
LDL-C	rs13206249	G	A	0.7836	0.0378	0.0062	4.53e-08	-0.00342569	0.0166795	0.0771327
LDL-C	rs13277801	C	T	0.347	0.0338	0.0038	3.99e-17	0.00745647	0.0143137	0.220104
LDL-C	rs13414987	A	C	0.2177	0.0308	0.0043	9.94e-12	-0.0225101	0.0179601	0.67761
LDL-C	rs1367117	A	G	0.2876	0.1186	0.004	9.48e-183	-0.0136279	0.0154223	0.42379
LDL-C	rs1475701	C	T	0.03562	0.0904	0.0092	1.46e-20	-0.0300551	0.0308465	0.481635
LDL-C	rs1510226	C	T	0.01319	0.1409	0.0214	1.71e-10	0.0368145	0.0632421	0.251435
LDL-C	rs1531517	G	A	0.94855	0.2202	0.008	9.51e-163	-0.0385044	0.0286279	0.748052
LDL-C	rs1564348	C	T	0.1451	0.0481	0.005	2.76e-21	-0.0136445	0.0198981	0.30725
LDL-C	rs16831243	T	C	0.1807	0.0378	0.0055	9.06e-12	-0.0535966	0.0194897	2.22479
LDL-C	rs17111503	G	A	0.2414	0.0662	0.0045	1.39e-45	-0.0321961	0.0174158	1.19041
LDL-C	rs17404153	G	T	0.8562	0.0336	0.0054	1.83e-09	-0.00291248	0.0186593	0.0575136
LDL-C	rs174583	C	T	0.6253	0.0522	0.0038	7e-41	0.00152506	0.0140805	0.0391725
LDL-C	rs17800760	G	A	0.8681	0.0513	0.0053	8.87e-22	-0.0339905	0.0228139	0.865662
LDL-C	rs1800562	G	A	0.95383	0.0615	0.008	8.25e-14	-0.00228699	0.0365939	0.0221998
LDL-C	rs1800961	C	T	0.9657	0.0685	0.0106	6.03e-10	0.0309063	0.0334905	0.448439
LDL-C	rs1801689	C	A	0.03694	0.1028	0.0139	9.81e-12	-0.0166568	0.0721075	0.0876106
LDL-C	rs1883025	C	T	0.7573	0.0296	0.0044	6.14e-11	0.002533	0.0175819	0.0528378
LDL-C	rs2000999	A	G	0.1847	0.065	0.0046	4.22e-41	0.0269766	0.0176138	0.900905
LDL-C	rs2030746	T	C	0.3984	0.0214	0.0038	8.61e-09	0.00202525	0.0144688	0.051254
LDL-C	rs207150	C	T	0.91821	0.0472	0.0065	2e-12	-0.00916302	0.024584	0.149136
LDL-C	rs2073547	G	A	0.1939	0.0485	0.0049	1.92e-21	-0.00666528	0.0148346	0.184947
LDL-C	rs2075650	G	A	0.1266	0.1767	0.0055	1.72e-214	0.0230526	0.0186589	0.664233
LDL-C	rs2247056	C	T	0.7823	0.0248	0.0043	1.42e-08	-0.00093152	0.0163068	0.0202487
LDL-C	rs2287019	C	T	0.81	0.0283	0.0048	8.36e-09	-0.0117149	0.0165973	0.318494
LDL-C	rs2328223	C	A	0.2493	0.0299	0.005	5.63e-09	0.00184842	0.01738	0.0384357
LDL-C	rs2419604	A	G	0.3179	0.0302	0.004	7.49e-14	0.0103888	0.0149522	0.312308
LDL-C	rs2587534	A	G	0.5277	0.0391	0.0037	8.06e-25	-0.0102424	0.0140019	0.333038
LDL-C	rs2642438	G	A	0.7454	0.0352	0.0042	7.32e-16	-0.00501542	0.0154973	0.127135
LDL-C	rs2647281	G	A	0.05541	0.0589	0.0095	2.27e-09	-0.0251738	0.0296722	0.402067
LDL-C	rs267733	A	G	0.8628	0.0331	0.0053	5.29e-09	0.0133739	0.019686	0.303722
LDL-C	rs2710642	A	G	0.6187	0.0239	0.0038	6.09e-09	-0.0315647	0.014279	1.56758
LDL-C	rs2737252	G	A	0.7441	0.0314	0.0041	7.04e-14	0.0441039	0.0149688	2.4928
LDL-C	rs2886232	T	C	0.1201	0.0451	0.0064	3.88e-11	0.0161445	0.0218817	0.336647
LDL-C	rs2954029	A	T	0.5317	0.0564	0.0036	2.1e-50	-0.0150633	0.0139366	0.553204
LDL-C	rs3125055	A	T	0.1398	0.0468	0.0055	5.92e-16	0.00256574	0.021074	0.0442653
LDL-C	rs314253	T	C	0.6649	0.0242	0.0038	3.44e-10	0.00375938	0.0142166	0.10158
LDL-C	rs3184504	C	T	0.5343	0.0268	0.0038	4.2e-12	-0.0177013	0.0140909	0.679777
LDL-C	rs364585	G	A	0.6332	0.0249	0.0038	4.28e-10	-0.0074522	0.0146317	0.214294
LDL-C	rs3757354	C	T	0.7902	0.0382	0.0044	2.09e-17	0.00801277	0.0156332	0.215905
LDL-C	rs376642	C	T	0.715	0.0233	0.004	4.67e-10	-1.538e-05	0.0153828	0.000346592
LDL-C	rs3780181	A	G	0.94723	0.0445	0.0074	1.76e-09	-0.0520448	0.0305343	1.05407
LDL-C	rs413380	C	T	0.9657	0.0861	0.0098	7.62e-17	-0.0124167	0.0324939	0.153434
LDL-C	rs4253776	G	A	0.124	0.0311	0.0059	3.35e-08	0.0258993	0.0252579	0.515447
LDL-C	rs4530754	A	G	0.5818	0.0275	0.0036	3.58e-12	0.0213803	0.0139019	0.906353
LDL-C	rs4722551	C	T	0.1702	0.0391	0.0049	3.95e-14	-0.00292496	0.016991	0.0638276
LDL-C	rs492399	G	A	0.03562	0.0629	0.0102	1.23e-09	0.10047	0.037648	2.11831
LDL-C	rs492602	G	A	0.4301	0.0293	0.0039	9.42e-14	0.0127106	0.0143261	0.426025
LDL-C	rs4942486	T	C	0.4617	0.0243	0.0037	2.26e-11	-0.0281628	0.0140872	1.34114
LDL-C	rs4970712	C	A	0.8061	0.0339	0.0044	2.46e-13	-0.019005	0.0166736	0.594555
LDL-C	rs4970834	C	T	0.8127	0.1503	0.0047	2.02e-208	0.0465962	0.0172944	2.15158
LDL-C	rs519113	C	G	NA	0.0971	0.0066	1.61e-49	0.00270599	0.0196834	0.0502905
LDL-C	rs520861	G	A	0.7071	0.0843	0.0042	1.78e-84	-0.0296198	0.015812	1.21443
LDL-C	rs5763662	T	C	0.02507	0.0767	0.0121	1.19e-08	-0.00564698	0.0386213	0.0536694
LDL-C	rs579459	C	T	0.215	0.0665	0.0045	2.42e-44	-0.0195175	0.0167097	0.614762
LDL-C	rs6016381	T	C	0.6398	0.0363	0.0038	6.85e-20	-0.0152895	0.0144931	0.535437
LDL-C	rs6065311	C	T	0.4604	0.0417	0.0036	1.66e-30	-0.0291425	0.0139123	1.44135
LDL-C	rs6504872	T	C	0.4723	0.0274	0.0037	3.48e-13	-0.0214626	0.0139196	0.909749
LDL-C	rs6511720	G	T	0.90237	0.2209	0.0061	3.85e-262	-0.00823327	0.0229485	0.142809
LDL-C	rs6511727	T	G	0.3852	0.0266	0.0038	1.84e-11	0.0329069	0.0139543	1.73602
LDL-C	rs6544713	T	C	0.2942	0.0806	0.0041	4.84e-83	-0.00574745	0.0169096	0.134341
LDL-C	rs6709904	A	G	0.8865	0.055	0.0085	4.58e-10	-0.0261546	0.0230414	0.591202
LDL-C	rs6818397	T	G	0.4129	0.0224	0.004	1.68e-08	0.0057717	0.0155414	0.148523
LDL-C	rs688	T	C	0.4472	0.054	0.0037	1.01e-43	0.00839915	0.0139585	0.261729
LDL-C	rs6882076	C	T	0.6662	0.0456	0.0038	3.31e-31	0.00019328	0.0148335	0.00453859
LDL-C	rs6909746	C	T	0.6082	0.0263	0.0037	7.86e-11	-0.0224628	0.0141824	0.946042
LDL-C	rs7254892	G	A	0.96834	0.4853	0.0119	0	-0.0519236	0.0476982	0.558562
LDL-C	rs7264396	C	T	0.781	0.0246	0.0045	4.41e-08	-0.0106251	0.0175726	0.26327
LDL-C	rs7552841	T	C	0.3654	0.0368	0.0044	5.4e-15	0.016629	0.0152323	0.560715
LDL-C	rs75687619	T	G	0.02375	0.1735	0.0161	8.05e-24	0.0123323	0.048014	0.0983802
LDL-C	rs7640978	C	T	0.8945	0.0392	0.0069	9.84e-09	0.0093736	0.0252152	0.148691
LDL-C	rs7770628	C	T	0.4485	0.0258	0.0037	3.17e-11	0.00821426	0.0140456	0.252849
LDL-C	rs780093	T	C	0.4129	0.0223	0.0037	2.36e-08	-0.0280623	0.0145638	1.26762
LDL-C	rs7832643	T	G	0.405	0.0339	0.0038	2.67e-17	0.0323422	0.0142299	1.6376
LDL-C	rs8017377	A	G	0.4591	0.0303	0.0038	2.52e-15	-0.0297634	0.014338	1.42127
LDL-C	rs8176722	C	A	0.8892	0.0473	0.006	1.85e-14	0.0472488	0.0190032	1.88921
LDL-C	rs964184	G	C	1	0.0855	0.0078	2.01e-26	0.0051832	0.0197104	0.100959
LDL-C	rs9804646	C	T	0.91029	0.0454	0.007	8.6e-11	-0.0262856	0.0208065	0.685147
LDL-C	rs9875338	G	A	0.6121	0.027	0.0037	2.21e-11	-0.0206169	0.0141498	0.838319
LDL-C	rs9987289	G	A	0.9248	0.0714	0.0066	8.53e-24	-0.0362184	0.0197629	1.17486
HDL-C	rs10019888	A	G	0.8364	0.027	0.0046	4.901e-08	-0.0258183	0.0203749	0.688038
HDL-C	rs1007076	C	T	0.7296	0.0247	0.0041	4.432e-09	0.00383984	0.0157467	0.0929396
HDL-C	rs10087900	G	A	0.5607	0.0231	0.0036	2.174e-09	0.00986374	0.0143531	0.308085
HDL-C	rs102275	T	C	0.628	0.0391	0.0035	6.404e-28	-0.00129374	0.0140665	0.0330517
HDL-C	rs103294	T	C	0.186	0.0523	0.0044	3.995e-30	0.00775967	0.0151961	0.21495
HDL-C	rs10468017	T	C	0.2757	0.1179	0.0038	1.21e-188	-0.0197225	0.0147111	0.744647
HDL-C	rs1047891	C	A	0.6979	0.0269	0.0039	8.73e-10	0.00739511	0.014904	0.207773
HDL-C	rs10501321	C	T	0.314	0.0483	0.0036	3.541e-38	0.0122748	0.0141685	0.413073
HDL-C	rs10761771	C	T	0.467	0.0198	0.0034	4.12e-09	-0.0163341	0.0138993	0.619922
HDL-C	rs1077834	C	T	0.2111	0.1253	0.0041	7.77e-180	-0.00947348	0.0159204	0.258212
HDL-C	rs10808546	T	C	0.4459	0.0409	0.0034	4.106e-30	-0.0107921	0.0140097	0.355457
HDL-C	rs11045163	G	A	0.4063	0.0217	0.0035	3.196e-09	0.013953	0.0142856	0.483188
HDL-C	rs11057397	T	C	0.3668	0.0282	0.0036	6.769e-14	0.0125625	0.0151932	0.388998
HDL-C	rs1121980	G	A	0.5528	0.0196	0.0034	6.791e-09	0.0145252	0.0140209	0.522563
HDL-C	rs1138429	A	T	0.90237	0.1156	0.0065	9.522e-66	0.0597636	0.027786	1.50186
HDL-C	rs11765979	C	A	0.4578	0.0412	0.0048	3.111e-17	0.00622355	0.013877	0.18455
HDL-C	rs11789603	T	C	0.08971	0.06	0.006	3.695e-21	0.024337	0.026499	0.445626
HDL-C	rs12133576	A	G	0.3549	0.0243	0.0035	6.15e-11	-0.000194261	0.0145872	0.00463918
HDL-C	rs12145743	G	T	0.3311	0.0203	0.0036	1.803e-08	-0.0172618	0.0145675	0.627024
HDL-C	rs12740374	T	G	0.2124	0.0343	0.0041	1.687e-15	0.0251498	0.0169166	0.862974
HDL-C	rs12748152	C	T	0.92876	0.0506	0.0062	9.737e-16	0.00597602	0.026098	0.0867789
HDL-C	rs12801636	A	G	0.2243	0.0235	0.0042	3.147e-08	-0.0406896	0.0171725	1.74924
HDL-C	rs13076253	A	C	0.8522	0.0283	0.0048	4.961e-09	0.000400639	0.0177856	0.00787599
HDL-C	rs13107325	C	T	0.92216	0.0708	0.0078	1.065e-15	0.0110825	0.0600745	0.0687265
HDL-C	rs13225097	A	G	0.7678	0.0227	0.0039	4.328e-08	-0.000313349	0.014891	0.00735307
HDL-C	rs13265868	A	G	0.4604	0.0478	0.0035	6.103e-40	0.00346713	0.0139879	0.0946153
HDL-C	rs13326165	A	G	0.1873	0.0289	0.0043	9.042e-11	0.0228852	0.0180491	0.688628
HDL-C	rs13336936	T	C	0.03562	0.0717	0.0104	6.975e-11	-0.0101536	0.0347702	0.113357
HDL-C	rs13702	C	T	0.3127	0.1058	0.0038	1.28e-160	-0.0179128	0.0159213	0.584101
HDL-C	rs1515110	G	T	0.3813	0.0323	0.0035	8.038e-18	-0.023151	0.0142162	0.985399
HDL-C	rs16842	T	C	0.7467	0.03	0.0038	3.822e-14	-0.00481053	0.016374	0.11412
HDL-C	rs1689797	C	A	0.6979	0.0358	0.0036	2.852e-21	-0.00832186	0.0154083	0.229785
HDL-C	rs16940147	A	G	0.04617	0.0514	0.008	2.447e-10	0.0581743	0.0287309	1.36767
HDL-C	rs16942887	A	G	0.1332	0.0831	0.0051	8.281e-54	0.0123297	0.0193354	0.28093
HDL-C	rs17135399	A	G	0.93404	0.0483	0.0077	4.26e-09	0.0354131	0.026874	0.726791
HDL-C	rs17145738	T	C	0.1174	0.0408	0.0053	4.952e-13	-0.0495435	0.0207641	1.76874
HDL-C	rs17173637	T	C	0.90237	0.0363	0.0057	1.899e-08	-0.00834491	0.0198016	0.171699
HDL-C	rs17380117	A	G	0.8087	0.0253	0.0042	3.846e-09	-0.00739899	0.0166186	0.182992
HDL-C	rs17695224	G	A	0.7612	0.029	0.0039	2.417e-13	0.00697924	0.0178362	0.157654
HDL-C	rs1800961	C	T	0.9657	0.127	0.0099	1.639e-34	0.0309063	0.0334905	0.448439
HDL-C	rs181360	T	G	0.8008	0.0376	0.0042	9.238e-18	-0.0259596	0.0149649	1.082
HDL-C	rs185481	C	T	0.529	0.0366	0.0035	1.398e-23	0.00578548	0.0139814	0.168117
HDL-C	rs1877031	A	G	0.6755	0.0336	0.0036	1.204e-19	-0.0111754	0.0149105	0.343368
HDL-C	rs1883025	C	T	0.7573	0.0698	0.0041	1.496e-65	0.002533	0.0175819	0.0528378
HDL-C	rs1936800	C	T	0.5277	0.02	0.0034	3.055e-10	0.0259867	0.013851	1.2173
HDL-C	rs1980493	T	C	0.8773	0.0318	0.0048	3.764e-10	0.010478	0.0196253	0.226645
HDL-C	rs2013208	T	C	0.5053	0.0254	0.0036	8.916e-12	-0.0210595	0.0138977	0.887094
HDL-C	rs205262	A	G	0.7335	0.0283	0.0039	3.878e-13	0.0428774	0.015373	2.27696
HDL-C	rs2075650	A	G	0.8734	0.0554	0.0051	9.716e-26	0.0230526	0.0186589	0.664233
HDL-C	rs2148489	T	C	0.7757	0.0283	0.0041	1.412e-10	-0.0015785	0.0164289	0.0345835
HDL-C	rs2230808	C	T	0.7889	0.0385	0.004	1.586e-20	-0.0179035	0.0187863	0.467771
HDL-C	rs2241210	G	A	0.5528	0.0332	0.0035	2.489e-20	0.0156848	0.0139259	0.584964
HDL-C	rs2250802	G	A	0.3193	0.034	0.0038	2.022e-17	0.00956246	0.0149521	0.281937
HDL-C	rs2278236	A	G	0.5435	0.0331	0.0035	3.185e-18	0.00710435	0.0139492	0.214285
HDL-C	rs2293889	G	T	0.5871	0.0312	0.0035	4.271e-17	0.390972	0.433135	0.43568
HDL-C	rs2293889	G	T	0.5871	0.0312	0.0035	4.271e-17	0.0165574	0.0151102	0.563556
HDL-C	rs2454722	G	A	0.1451	0.0351	0.0044	3.308e-14	-0.00429834	0.0186539	0.0873736
HDL-C	rs2602836	A	G	0.4274	0.0192	0.0034	4.964e-08	0.0123434	0.0138858	0.427073
HDL-C	rs2606736	C	T	0.3945	0.0246	0.0043	4.799e-08	0.0241594	0.0140896	1.06348
HDL-C	rs2642438	G	A	0.7454	0.0303	0.0039	7.781e-14	-0.00501542	0.0154973	0.127135
HDL-C	rs2853579	T	G	0.1108	0.0499	0.0053	1.318e-19	-0.0149966	0.0232332	0.285154
HDL-C	rs289745	A	C	0.6029	0.0276	0.0041	2.28e-20	0.0362617	0.0147726	1.85072
HDL-C	rs2899624	A	G	0.8456	0.0714	0.0049	1.393e-40	0.0285213	0.0223018	0.696933
HDL-C	rs291040	T	C	0.6623	0.0305	0.0037	8.21e-17	-0.014917	0.0150483	0.492749
HDL-C	rs2925979	C	T	0.7045	0.0351	0.0037	1.321e-19	0.00843236	0.0148938	0.243151
HDL-C	rs3111576	T	C	0.1372	0.0448	0.0054	1.2e-14	-0.0211994	0.0223921	0.463728
HDL-C	rs333947	G	A	0.8536	0.0296	0.0047	3.166e-09	0.0261338	0.0186417	0.793322
HDL-C	rs3741414	T	C	0.1913	0.0296	0.004	6.095e-14	0.0313844	0.0164268	1.25134
HDL-C	rs3790106	C	G	0.81	0.0374	0.0052	3.268e-11	0.0143956	0.0188867	0.350727
HDL-C	rs3822072	G	A	0.5119	0.0251	0.0034	4.058e-12	-0.000130384	0.0139145	0.00325912
HDL-C	rs3861397	A	G	0.6583	0.024	0.0036	8.401e-11	-0.0151348	0.014076	0.549327
HDL-C	rs3936511	A	G	0.8311	0.0308	0.0046	2.959e-09	-0.0111583	0.0203445	0.234057
HDL-C	rs4142995	G	T	0.6161	0.0263	0.0037	9.365e-12	0.0171685	0.0151422	0.590286
HDL-C	rs4148005	T	G	0.7005	0.0283	0.0036	5.743e-14	0.0122161	0.0151524	0.376629
HDL-C	rs4240624	A	G	0.9248	0.0818	0.0058	1.323e-45	-0.0360618	0.0197643	1.16709
HDL-C	rs424346	T	C	0.04881	0.0679	0.0113	4.84e-08	-0.0412727	0.0369024	0.579409
HDL-C	rs442177	G	T	0.4472	0.0215	0.0034	2.193e-09	-0.00079588	0.0140139	0.0201282
HDL-C	rs4465830	A	G	0.7982	0.0597	0.0044	5.175e-40	0.0133641	0.0195092	0.306859
HDL-C	rs4650994	G	A	0.5172	0.021	0.0034	6.696e-09	0.00484326	0.0139756	0.137314
HDL-C	rs4660293	A	G	0.7639	0.0353	0.004	2.863e-18	-0.0274676	0.016903	0.982303
HDL-C	rs4752894	G	A	0.3984	0.0206	0.0035	1.885e-09	-0.00711379	0.0144217	0.206333
HDL-C	rs4783961	A	G	0.4855	0.0997	0.0036	5.73e-162	0.0266601	0.0139821	1.24753
HDL-C	rs4784659	T	C	0.1847	0.0274	0.0049	1.018e-08	0.0300349	0.0230782	0.714199
HDL-C	rs4846914	A	G	0.5844	0.0479	0.0034	3.513e-41	0.0176706	0.0139423	0.688228
HDL-C	rs4917014	G	T	0.3404	0.0222	0.0036	1.026e-08	-0.00950611	0.0151277	0.27593
HDL-C	rs492571	T	C	0.95778	0.0663	0.009	1.265e-12	-0.00168991	0.0533444	0.0111166
HDL-C	rs4939883	C	T	0.8193	0.0799	0.0045	1.796e-66	0.0206503	0.0182749	0.587566
HDL-C	rs4969178	G	A	0.6266	0.0263	0.0035	1.532e-12	0.0203164	0.0145823	0.786339
HDL-C	rs4983559	G	A	0.3773	0.0197	0.0036	9.565e-09	0.0168153	0.014338	0.618195
HDL-C	rs4986970	A	T	0.96702	0.0792	0.0099	1.09e-15	0.0285268	0.0413585	0.30949
HDL-C	rs499974	C	A	0.8245	0.0263	0.0044	1.12e-08	0.00675704	0.0165802	0.165189
HDL-C	rs5167	G	T	0.3694	0.032	0.0037	4.879e-16	0.0036715	0.0141841	0.0992208
HDL-C	rs6450176	G	A	0.7216	0.0254	0.0039	6.875e-10	0.0183755	0.0161642	0.592401
HDL-C	rs653178	T	C	0.5317	0.0263	0.0035	1.064e-12	-0.0161107	0.0140464	0.599642
HDL-C	rs6567160	T	C	0.7691	0.0257	0.0041	2.918e-09	0.00243448	0.0178745	0.0497984
HDL-C	rs6589581	T	A	1	0.0845	0.0137	2.258e-09	0.0801479	0.0518532	0.912985
HDL-C	rs676210	A	G	0.2309	0.066	0.004	2.345e-54	-0.0711634	0.0157462	5.2075
HDL-C	rs6805251	T	C	0.3813	0.02	0.0035	1.332e-08	-0.0185907	0.0142036	0.719924
HDL-C	rs686030	A	C	0.8588	0.055	0.0049	4.292e-27	-0.00732178	0.0216663	0.133469
HDL-C	rs687339	C	T	0.2335	0.0316	0.0042	7.108e-13	-0.0336904	0.0192677	1.0949
HDL-C	rs7014168	G	A	0.7586	0.0267	0.0041	9.203e-10	-0.0125217	0.0184559	0.303229
HDL-C	rs7016529	T	C	0.98681	0.2186	0.0141	9.267e-45	0.166492	0.131026	0.690702
HDL-C	rs702485	G	A	0.4499	0.0243	0.0034	6.45e-12	0.00251999	0.0139733	0.0670782
HDL-C	rs7117842	C	T	0.3892	0.0272	0.0035	1.057e-14	0.0195623	0.014329	0.764007
HDL-C	rs7128597	C	A	0.1715	0.0398	0.0065	1.822e-08	0.0355453	0.0195968	1.15675
HDL-C	rs7193072	A	G	0.2375	0.0498	0.0038	1.4e-34	-0.0423932	0.01648	1.9957
HDL-C	rs7298751	G	A	0.1187	0.0434	0.0052	2.455e-16	0.00575192	0.0193545	0.115588
HDL-C	rs7306660	G	A	0.6306	0.0345	0.0036	3.341e-19	-0.0138419	0.0149148	0.451767
HDL-C	rs731839	A	G	0.6583	0.022	0.0037	3.441e-09	-0.00101386	0.0146452	0.0246564
HDL-C	rs737337	T	C	0.9314	0.0565	0.0061	4.564e-17	-0.0150437	0.0241975	0.272347
HDL-C	rs7412	T	C	0.06596	0.0978	0.0097	4.436e-19	-0.0753731	0.0312473	1.79973
HDL-C	rs7607980	C	T	0.1491	0.0447	0.0052	1.807e-15	-0.0368214	0.0233505	0.939989
HDL-C	rs77301115	G	A	0.97361	0.0972	0.0157	1.032e-08	0.0120648	0.0480072	0.0960575
HDL-C	rs7943309	A	G	0.03958	0.0865	0.0088	1.175e-20	-0.0042141	0.0286572	0.0539946
HDL-C	rs8093249	A	G	0.8404	0.0384	0.0051	1.799e-13	0.0113215	0.0236933	0.198757
HDL-C	rs838876	A	G	0.3259	0.0493	0.0039	7.325e-33	-0.00894885	0.0141271	0.278653
HDL-C	rs863750	C	T	0.4195	0.0264	0.0035	4.714e-13	-0.00481191	0.0140626	0.13536
HDL-C	rs9457931	A	G	0.9314	0.0552	0.0073	7.297e-13	0.0147791	0.0216342	0.305817
HDL-C	rs964184	C	G	NA	0.1065	0.0071	6.086e-48	0.0051832	0.0197104	0.100959
HDL-C	rs970548	C	A	0.277	0.0258	0.0039	1.706e-10	-0.0122059	0.015373	0.369362
HDL-C	rs9951669	G	A	0.2177	0.0408	0.0042	3.013e-21	0.0232758	0.0159399	0.840948
HDL-C	rs9955201	A	G	0.06069	0.0638	0.0081	2.4e-14	-0.0465217	0.0246684	1.22687
HDL-C	rs998584	C	A	0.4855	0.026	0.0038	2.269e-11	0.0401926	0.0139505	2.40195
HDL-C	rs9989419	G	A	0.595	0.1473	0.0036	0	-0.0255778	0.014298	1.13294
Triglycerides	rs10401969	T	C	0.92876	0.121	0.0065	9.702e-70	0.00358326	0.0283819	0.045983
Triglycerides	rs10440120	C	A	0.8325	0.0306	0.0044	5.343e-11	-0.0364832	0.0171387	1.47783
Triglycerides	rs10468017	T	C	0.2757	0.0379	0.0039	7.559e-21	-0.0197225	0.0147111	0.744647
Triglycerides	rs10501321	T	C	0.686	0.0216	0.0035	1.412e-08	0.0122748	0.0141685	0.413073
Triglycerides	rs1062219	T	C	0.4921	0.0223	0.0034	1.686e-09	0.0127035	0.0150111	0.40077
Triglycerides	rs10761762	T	C	0.533	0.027	0.0033	1.061e-17	-0.0176095	0.0138996	0.687845
Triglycerides	rs11057408	G	T	0.6372	0.0258	0.0035	2.049e-12	0.0098164	0.0152587	0.283989
Triglycerides	rs11613352	C	T	0.8087	0.028	0.0039	9.397e-14	0.0323965	0.016363	1.32131
Triglycerides	rs11674085	A	G	0.2005	0.0251	0.0044	2.861e-08	0.0189109	0.0171206	0.569691
Triglycerides	rs117877390	C	T	0.9657	0.1099	0.0141	1.533e-09	0.0172562	0.0272603	0.278417
Triglycerides	rs11974409	A	G	0.8061	0.0899	0.0042	1.36e-100	-0.0604299	0.0183074	3.01594
Triglycerides	rs12294259	T	C	0.05937	0.219	0.0069	1.79e-200	-0.0598758	0.0284426	1.45249
Triglycerides	rs1260326	T	C	0.4129	0.1148	0.0034	2.29e-239	-0.0219677	0.0145997	0.878081
Triglycerides	rs12678919	A	G	0.8786	0.1702	0.0056	1.82e-199	-0.0211572	0.0247676	0.405632
Triglycerides	rs12708967	C	T	0.1966	0.0289	0.0046	1.697e-10	0.0524281	0.0179374	2.45984
Triglycerides	rs12748152	T	C	0.07124	0.0372	0.0059	1.1e-09	0.00597602	0.026098	0.0867789
Triglycerides	rs1321257	G	A	0.4063	0.0402	0.0034	5.986e-31	0.0160277	0.0139831	0.599108
Triglycerides	rs13389219	C	T	0.591	0.0271	0.0034	2.598e-15	-0.020112	0.0146167	0.77254
Triglycerides	rs16948098	A	G	0.0409	0.08	0.0089	4.838e-17	-0.0040356	0.0532786	0.0270469
Triglycerides	rs174535	C	T	0.3628	0.047	0.0034	1.733e-41	-0.00400919	0.0140835	0.110197
Triglycerides	rs17513135	T	C	0.2322	0.022	0.0039	1.633e-08	-0.0256492	0.016903	0.88888
Triglycerides	rs1800775	C	A	0.5198	0.0396	0.0035	1.332e-26	0.0154519	0.0138629	0.576736
Triglycerides	rs1832007	A	G	0.8681	0.0327	0.0047	1.718e-12	0.00479058	0.0199303	0.0914905
Triglycerides	rs2068888	G	A	0.5092	0.0241	0.0034	1.682e-11	-0.0320995	0.0138996	1.6794
Triglycerides	rs2187126	A	G	0.94591	0.0543	0.0069	2.903e-15	0.0150379	0.029977	0.210478
Triglycerides	rs2247056	C	T	0.7823	0.0378	0.0039	3.861e-21	-0.00093152	0.0163068	0.0202487
Triglycerides	rs2250802	A	G	0.6807	0.023	0.0037	1.21e-10	0.00956246	0.0149521	0.281937
Triglycerides	rs2304684	T	C	0.02507	0.086	0.0127	5.004e-11	-0.00258021	0.0442354	0.0206855
Triglycerides	rs2508015	G	A	0.6715	0.0252	0.0038	1.331e-10	-0.0356109	0.0154748	1.67
Triglycerides	rs2665357	C	A	0.5092	0.0212	0.0033	8.327e-10	0.00112652	0.0139189	0.0289589
Triglycerides	rs287621	T	C	0.2704	0.0222	0.0037	7.671e-09	0.0121749	0.0153081	0.370157
Triglycerides	rs2954022	C	A	0.5303	0.078	0.0033	2.23e-113	-0.016549	0.0139029	0.630935
Triglycerides	rs2954022	C	A	0.5303	0.078	0.0033	2.23e-113	-0.169696	0.446733	0.152397
Triglycerides	rs2972146	T	G	0.6227	0.0281	0.0034	2.974e-15	-0.0251338	0.0143834	1.09386
Triglycerides	rs3198697	C	T	0.6174	0.0198	0.0034	2.207e-08	-0.0070121	0.0141192	0.207997
Triglycerides	rs3760627	C	T	0.4683	0.0189	0.0034	5.293e-09	-0.00691696	0.0138724	0.208975
Triglycerides	rs3761445	A	G	0.6148	0.0232	0.0034	8.062e-12	-0.0863132	0.0141416	8.98395
Triglycerides	rs38855	A	G	0.5264	0.0187	0.0033	2.109e-08	-0.0214652	0.0139479	0.907225
Triglycerides	rs439401	C	T	0.6201	0.0659	0.0038	1.423e-66	0.0041247	0.0152822	0.103895
Triglycerides	rs442177	T	G	0.5528	0.0309	0.0033	1.316e-18	-0.00079588	0.0140139	0.0201282
Triglycerides	rs4587594	G	A	0.69	0.0694	0.0035	3.503e-82	0.00518334	0.0157974	0.129113
Triglycerides	rs4719841	G	A	0.3826	0.0232	0.0034	8.864e-11	-0.0129662	0.0143799	0.435071
Triglycerides	rs4803750	G	A	0.05541	0.0423	0.007	9.521e-09	-0.0402091	0.0287832	0.78935
Triglycerides	rs4804311	A	G	0.8905	0.0392	0.006	1.485e-09	-0.0406827	0.0270737	0.876392
Triglycerides	rs4810479	C	T	0.2876	0.0474	0.0038	2.067e-34	-0.0159809	0.0159581	0.499461
Triglycerides	rs4871624	G	T	0.2652	0.0254	0.0037	1.07e-11	0.0103444	0.0157911	0.290377
Triglycerides	rs4921914	C	T	0.248	0.0353	0.004	4.867e-17	0.0216535	0.015993	0.755094
Triglycerides	rs5110	A	C	0.06464	0.156	0.0124	2.137e-34	0.00100315	0.0328067	0.0107254
Triglycerides	rs588136	C	T	0.2058	0.0495	0.0041	3.365e-30	0.017708	0.0164542	0.550003
Triglycerides	rs6029143	C	T	0.94195	0.0388	0.0071	4.933e-08	0.040534	0.0381281	0.541005
Triglycerides	rs6066141	T	C	0.7586	0.0297	0.0053	2.339e-08	-0.00985616	0.0169755	0.250647
Triglycerides	rs634869	T	C	0.438	0.0272	0.0033	1.776e-14	-0.00247575	0.0138795	0.0662955
Triglycerides	rs645040	T	G	0.7691	0.0293	0.004	1.83e-12	-0.033937	0.0194004	1.09561
Triglycerides	rs676210	G	A	0.7691	0.0733	0.0039	3.284e-71	-0.0711634	0.0157462	5.2075
Triglycerides	rs6831256	G	A	0.409	0.0258	0.0035	1.602e-12	0.00987199	0.014527	0.303833
Triglycerides	rs6882076	C	T	0.6662	0.0286	0.0035	1.513e-15	0.00019328	0.0148335	0.00453859
Triglycerides	rs6995541	G	A	0.3219	0.0265	0.0037	1.343e-12	-0.000630119	0.0159837	0.0138764
Triglycerides	rs7005265	T	A	1	0.0336	0.0053	1.258e-10	-0.00693816	0.0144364	0.200108
Triglycerides	rs7016529	C	T	0.01319	0.1911	0.014	3.57e-35	0.166492	0.131026	0.690702
Triglycerides	rs719726	T	C	0.529	0.0199	0.0035	2.486e-08	0.0319996	0.0140741	1.63852
Triglycerides	rs7248104	G	A	0.5831	0.0222	0.0034	5.045e-10	-0.0157278	0.0140199	0.581801
Triglycerides	rs7254892	A	G	0.03166	0.1235	0.0106	1.398e-24	-0.0519236	0.0476982	0.558562
Triglycerides	rs72555385	G	A	0.06201	0.0749	0.0124	3.755e-09	0.0539635	0.0479435	0.584442
Triglycerides	rs731839	G	A	0.3417	0.0224	0.0036	2.651e-09	-0.00101386	0.0146452	0.0246564
Triglycerides	rs7350481	T	C	0.09763	0.2254	0.0066	3.21e-233	-0.0571905	0.0264262	1.51638
Triglycerides	rs749671	G	A	0.6055	0.0211	0.0034	6.106e-10	-0.0142901	0.0142272	0.501446
Triglycerides	rs7943309	G	A	0.96042	0.0605	0.0087	1.155e-11	-0.0042141	0.0286572	0.0539946
Triglycerides	rs8077889	C	A	0.2441	0.0252	0.0042	9.879e-09	0.0301277	0.0169675	1.12035
Triglycerides	rs9686661	T	C	0.1768	0.0379	0.0044	2.541e-16	-0.0130142	0.0203877	0.281287
Triglycerides	rs9804646	C	T	0.91029	0.0524	0.0064	2.815e-17	-0.0262856	0.0208065	0.685147
Triglycerides	rs998584	A	C	0.5145	0.0293	0.0037	3.424e-15	0.0401926	0.0139505	2.40195
Education attainment	rs10006235	T	C	0.276625	-0.01197	0.00194	7.49e-10	-0.00598703	0.0160239	0.149551
Education attainment	rs10072007	T	C	0.125162	-0.01718	0.00258	2.62e-11	0.00624943	0.0217467	0.111357
Education attainment	rs10074013	A	G	0.260825	0.0152	0.00199	2.29e-14	0.0174883	0.0167785	0.526848
Education attainment	rs1007731	A	C	0.107684	-0.01619	0.00274	3.45e-09	0.0516801	0.0235473	1.55002
Education attainment	rs1007934	A	G	0.379905	0.0103	0.00175	4.21e-09	-0.01247	0.0138753	0.433207
Education attainment	rs1008078	T	C	0.414398	-0.01933	0.00176	6.03e-28	0.016671	0.0140478	0.628318
Education attainment	rs10107661	A	G	0.189113	-0.0124	0.00226	4.3e-08	-0.0177522	0.0168565	0.534204
Education attainment	rs10138049	A	G	0.520249	0.01036	0.00175	3e-09	-0.00879289	0.0140432	0.274718
Education attainment	rs10161193	A	T	0.758192	0.01421	0.002	1.29e-12	0.0232377	0.01705	0.762177
Education attainment	rs10189857	A	G	0.562889	0.01933	0.00174	1.22e-28	-0.0138573	0.0139243	0.495329
Education attainment	rs10203072	T	C	0.393887	0.01024	0.00177	7.74e-09	-0.01709	0.0154265	0.571973
Education attainment	rs10240905	T	C	0.373529	-0.01409	0.0018	4.24e-15	-0.0131512	0.01522	0.411678
Education attainment	rs1035578	A	G	0.537542	-0.01351	0.00173	5.88e-15	-0.0103974	0.0139854	0.339882
Education attainment	rs10456918	A	C	0.840761	-0.01673	0.00228	2.31e-13	0.00401368	0.0201452	0.074648
Education attainment	rs10460095	A	G	0.602248	-0.0121	0.00174	3.99e-12	0.0288549	0.0139785	1.40899
Education attainment	rs10499077	A	C	0.8836	-0.01834	0.00276	3.03e-11	-0.0190027	0.0217711	0.417086
Education attainment	rs1050847	T	C	0.504912	0.01263	0.00175	5.44e-13	0.0204996	0.0139589	0.847865
Education attainment	rs10515007	T	C	0.16198	0.0145	0.00239	1.26e-09	0.008566	0.0194087	0.181141
Education attainment	rs10750539	A	G	0.339344	-0.01161	0.00181	1.51e-10	-0.00701516	0.0146031	0.200004
Education attainment	rs10752262	T	C	0.408516	0.01185	0.00177	2.41e-11	-0.011778	0.0142338	0.389371
Education attainment	rs10760023	C	G	0.662365	-0.0107	0.00186	8.76e-09	0.000204358	0.0152318	0.00467396
Education attainment	rs10765775	A	G	0.372621	0.0159	0.00179	6e-19	9.73189e-06	0.0156758	0.000215179
Education attainment	rs10773002	A	T	0.270342	0.02466	0.002	7.69e-35	0.0101543	0.0162244	0.274577
Education attainment	rs10830568	A	C	0.528134	0.01091	0.00173	2.76e-10	0.0136376	0.0139574	0.483433
Education attainment	rs10856785	T	C	0.729905	-0.01234	0.00196	2.74e-10	0.0255561	0.0152421	1.0287
Education attainment	rs10862376	A	T	0.148168	0.01664	0.00243	7.92e-12	0.047057	0.0180516	2.03909
Education attainment	rs10874938	A	T	0.532291	0.01529	0.00173	9.62e-19	-0.00367007	0.0140677	0.100081
Education attainment	rs10884078	A	G	0.187835	-0.01608	0.00221	3.5e-13	0.027064	0.0183456	0.853406
Education attainment	rs10912728	T	C	0.276147	0.01107	0.00201	3.68e-08	-0.0148545	0.0153978	0.475363
Education attainment	rs10931821	A	T	0.503434	-0.0173	0.00173	1.57e-23	-0.0216028	0.0139417	0.916281
Education attainment	rs10932132	T	C	0.518663	0.01217	0.00173	1.88e-12	-0.0161076	0.0140732	0.597922
Education attainment	rs10940921	T	G	0.451879	0.01295	0.0018	5.62e-13	0.024711	0.0139274	1.11909
Education attainment	rs10947878	T	C	0.106621	-0.01461	0.00267	4.58e-08	0.0313848	0.0200228	0.931781
Education attainment	rs10949583	T	C	0.203326	0.01636	0.00214	2e-14	-0.0175175	0.0171824	0.511501
Education attainment	rs10951155	A	G	0.542809	0.01298	0.00173	6.85e-14	0.0134921	0.0140914	0.470657
Education attainment	rs10951590	T	C	0.32376	-0.01099	0.00184	2.13e-09	-0.00556695	0.0148363	0.150278
Education attainment	rs10990570	A	G	0.150216	0.01596	0.0024	2.86e-11	0.0189461	0.0206204	0.445877
Education attainment	rs1106090	A	G	0.615507	0.01337	0.00178	6.3e-14	0.021088	0.0140214	0.877504
Education attainment	rs1106761	A	G	0.364644	-0.01874	0.00178	6.56e-26	8.78109e-05	0.0144878	0.00210533
Education attainment	rs11081529	T	C	0.7247	0.01243	0.00189	5.04e-11	0.0512552	0.0148139	3.26736
Education attainment	rs11126628	T	C	0.351047	-0.01296	0.00235	3.71e-08	0.00058143	0.0142129	0.014408
Education attainment	rs11138947	T	C	0.711718	0.01261	0.00194	7.47e-11	-0.0213426	0.0156205	0.764879
Education attainment	rs11167753	T	C	0.740684	0.01093	0.00192	1.19e-08	-0.0228966	0.0154991	0.855117
Education attainment	rs11191193	A	G	0.672698	0.02186	0.00181	1.39e-33	0.0383926	0.014476	2.09703
Education attainment	rs11201507	T	C	0.662796	-0.0104	0.0018	8.32e-09	0.0133192	0.0145362	0.444277
Education attainment	rs11202702	A	G	0.437619	0.01169	0.00174	2e-11	0.0265029	0.0139242	1.24418
Education attainment	rs11214468	T	C	0.268571	-0.01199	0.00199	1.58e-09	-0.00492504	0.0149869	0.129338
Education attainment	rs112494684	T	C	0.315738	0.01453	0.00188	1.03e-14	-0.0036658	0.0157989	0.0880356
Education attainment	rs113520408	A	G	0.261303	0.01674	0.00195	8.83e-18	-0.036206	0.016908	1.49153
Education attainment	rs113615161	T	C	0.126147	-0.01637	0.00254	1.25e-10	0.0132117	0.0219668	0.261577
Education attainment	rs1143770	T	C	0.578134	0.01102	0.00175	3.18e-10	-0.0081454	0.0147871	0.235271
Education attainment	rs114460989	T	G	0.036372	-0.02683	0.00467	9.32e-09	-0.0861754	0.0455535	1.23266
Education attainment	rs115000530	A	T	0.949091	-0.02743	0.00388	1.51e-12	0.0614072	0.0373267	1.00025
Education attainment	rs115438240	T	G	0.951725	-0.02292	0.00385	2.56e-09	0.015729	0.0467624	0.132769
Education attainment	rs11620355	A	G	0.088959	0.0184	0.00305	1.61e-09	-0.020004	0.0267404	0.342552
Education attainment	rs11635092	A	G	0.340653	-0.01282	0.0018	1.19e-12	0.00608503	0.0158261	0.154522
Education attainment	rs11643654	A	C	0.574607	0.01268	0.00178	1.07e-12	-0.0218237	0.0140304	0.921407
Education attainment	rs11657342	A	G	0.350755	0.01459	0.00194	5.88e-14	-0.0131654	0.014551	0.437012
Education attainment	rs11663602	A	C	0.285479	-0.01366	0.00193	1.54e-12	0.0352151	0.014589	1.80172
Education attainment	rs11665242	A	G	0.598429	0.01601	0.00174	3.96e-20	-0.0016177	0.0140804	0.0416599
Education attainment	rs1167827	A	G	0.447798	0.01345	0.00176	2.51e-14	0.0284347	0.0139671	1.37916
Education attainment	rs11678980	A	G	0.434139	-0.01936	0.00175	2.24e-28	0.0299378	0.0143004	1.44002
Education attainment	rs11732657	A	G	0.715845	-0.01414	0.002	1.62e-12	-0.0204944	0.0164919	0.669623
Education attainment	rs11756123	A	T	0.367108	-0.01592	0.0018	1.14e-18	0.0142185	0.014494	0.485986
Education attainment	rs11757516	C	G	0.279227	0.01075	0.00196	3.93e-08	0.0339859	0.0154214	1.56008
Education attainment	rs11772580	T	G	0.237003	-0.01327	0.00205	9.21e-11	0.0158227	0.0161627	0.484657
Education attainment	rs117861106	T	C	0.0411765	-0.02285	0.00391	5.25e-09	0.0259829	0.034642	0.343681
Education attainment	rs11855853	T	C	0.247213	0.01532	0.00197	8.19e-15	0.00783695	0.0170372	0.190088
Education attainment	rs11871429	A	G	0.77085	0.01487	0.00206	5.09e-13	0.019172	0.0162743	0.622009
Education attainment	rs11894424	A	C	0.927487	0.02404	0.0041	4.66e-09	0.0563348	0.0286752	1.30572
Education attainment	rs1193240	A	C	0.423252	0.01079	0.00175	7.61e-10	0.0247729	0.0138801	1.12903
Education attainment	rs12024366	A	G	0.774192	0.01382	0.00203	1.1e-11	-0.0184676	0.0155965	0.62639
Education attainment	rs12064553	A	T	0.224068	0.01221	0.00207	3.52e-09	0.0258533	0.0179322	0.825708
Education attainment	rs12126231	A	G	0.615984	0.01128	0.00177	1.65e-10	-0.0163226	0.014039	0.610891
Education attainment	rs12218315	A	G	0.153003	-0.01497	0.00241	5.3e-10	0.0150371	0.0192966	0.360686
Education attainment	rs12332731	A	T	0.192455	0.01713	0.00222	1.26e-14	-0.0101596	0.0292323	0.137762
Education attainment	rs12375949	T	C	0.428934	-0.01635	0.00175	7.41e-21	-0.022945	0.0141499	0.979238
Education attainment	rs12457071	A	C	0.503111	-0.01149	0.00173	3.03e-11	-0.0152694	0.0138816	0.566484
Education attainment	rs12468040	T	G	0.380136	0.01571	0.00178	9.58e-19	0.0103102	0.0140355	0.334798
Education attainment	rs12472205	A	G	0.274438	0.01142	0.0019	1.76e-09	-0.00948706	0.016057	0.255997
Education attainment	rs1247777	A	C	0.368848	-0.01006	0.00178	1.53e-08	-0.0149753	0.0143737	0.526542
Education attainment	rs12503522	T	C	0.280875	-0.01274	0.00191	2.81e-11	-0.000536007	0.0149879	0.0125699
Education attainment	rs12534506	A	T	0.478796	-0.01496	0.00175	1.18e-17	-0.00967561	0.0139377	0.311977
Education attainment	rs12602286	T	G	0.836264	0.0201	0.00259	8.44e-15	0.0130698	0.0184513	0.319906
Education attainment	rs12638072	A	G	0.298737	-0.01143	0.00191	1.99e-09	0.00466714	0.0161384	0.112139
Education attainment	rs12643771	T	C	0.315368	0.01653	0.00187	1.04e-18	0.00507489	0.0161105	0.123345
Education attainment	rs12647336	A	G	0.849908	-0.01493	0.00239	4.21e-10	0.0109042	0.0207128	0.222881
Education attainment	rs12655753	A	G	0.0326763	-0.03104	0.00518	2.04e-09	0.00270057	0.0285791	0.0339915
Education attainment	rs12761761	T	C	0.230382	0.01844	0.00206	3.68e-19	-0.0204245	0.0165919	0.660891
Education attainment	rs12776037	T	C	0.268617	-0.0107	0.00196	4.55e-08	0.0118953	0.0153415	0.358402
Education attainment	rs1296544	T	C	0.638143	-0.0115	0.00179	1.25e-10	-0.00273093	0.0148717	0.0683891
Education attainment	rs12967010	T	C	0.776794	0.01147	0.00206	2.7e-08	-0.00740109	0.0147383	0.210737
Education attainment	rs12981405	T	C	0.158577	-0.01395	0.00232	1.91e-09	-0.017803	0.0197118	0.436
Education attainment	rs12999080	T	C	0.580767	-0.01124	0.00176	1.53e-10	-0.000399416	0.0146784	0.00953178
Education attainment	rs13009008	A	G	0.366677	-0.01284	0.00184	2.72e-12	0.0269266	0.0143338	1.21962
Education attainment	rs13026143	T	C	0.361411	0.02385	0.00178	8.42e-41	-0.00874999	0.0142191	0.268967
Education attainment	rs13029509	A	G	0.46235	-0.0122	0.00173	1.89e-12	0.0160607	0.0140691	0.595786
Education attainment	rs13090388	T	C	0.312796	0.03248	0.00187	2.63e-67	-0.0294183	0.0140381	1.44229
Education attainment	rs13116385	A	G	0.0891438	-0.01864	0.0032	5.47e-09	-0.00514664	0.0364916	0.0516647
Education attainment	rs13125618	A	C	0.638882	-0.01043	0.00177	3.48e-09	0.0180261	0.0140704	0.698655
Education attainment	rs13141210	T	C	0.480166	0.01497	0.00175	1.06e-17	-0.0166388	0.0139546	0.632417
Education attainment	rs13145650	T	C	0.919741	-0.01995	0.00312	1.49e-10	0.0221491	0.0253588	0.417448
Education attainment	rs13216468	T	G	0.0847398	0.01933	0.0034	1.3e-08	-0.00390032	0.0258253	0.05554
Education attainment	rs13240401	T	C	0.789898	0.01919	0.00214	2.9e-19	0.0178253	0.0189138	0.46097
Education attainment	rs13240401	T	C	0.789898	0.01919	0.00214	2.9e-19	0.0725983	0.0681058	0.542966
Education attainment	rs1334297	A	G	0.750955	0.02616	0.00195	7.09e-41	-0.0128873	0.0156748	0.386175
Education attainment	rs13428598	T	C	0.365799	0.01863	0.00178	1.11e-25	-0.0276533	0.0146765	1.22519
Education attainment	rs1358906	A	G	0.376455	0.01104	0.00177	4.87e-10	-0.0170862	0.0139338	0.657365
Education attainment	rs1363862	A	G	0.290345	-0.01271	0.00195	7.23e-11	-0.0161846	0.0168771	0.471629
Education attainment	rs1381247	T	C	0.673052	0.01099	0.00185	2.81e-09	0.00152532	0.0140218	0.0393507
Education attainment	rs138125840	T	C	0.98919	-0.07419	0.01291	9.19e-09	-0.0435489	0.0267692	0.983913
Education attainment	rs138368982	T	C	0.0203881	0.0358	0.00644	2.77e-08	0.053862	0.0487012	0.570667
Education attainment	rs1391513	T	C	0.668663	-0.0118	0.0019	4.85e-10	-0.0110768	0.0149746	0.337734
Education attainment	rs1406008	A	C	0.70753	-0.01061	0.00186	1.18e-08	-0.0301195	0.0145097	1.42124
Education attainment	rs14184	C	G	0.702756	-0.01514	0.00188	9.12e-16	-0.00858887	0.0149149	0.248173
Education attainment	rs1427298	T	C	0.408824	0.01088	0.00175	5.6e-10	0.0211132	0.0142029	0.862851
Education attainment	rs1503526	T	C	0.498953	0.01216	0.00173	2.1e-12	-0.00626486	0.0142171	0.180811
Education attainment	rs150537577	A	G	0.916785	-0.01899	0.00332	1.09e-08	-0.0154517	0.0207605	0.340366
Education attainment	rs1505676	C	G	0.628103	0.01014	0.00179	1.46e-08	0.00145697	0.0150813	0.0347807
Education attainment	rs1519799	A	T	0.576286	0.0101	0.00175	8.11e-09	-0.00938976	0.0143154	0.290836
Education attainment	rs152603	A	G	0.634971	-0.01073	0.00181	2.83e-09	0.00587662	0.0159986	0.146679
Education attainment	rs1529597	A	C	0.966554	0.02769	0.00466	2.74e-09	0.0708692	0.0256981	2.23509
Education attainment	rs1569092	A	G	0.137712	0.01897	0.00238	1.62e-15	0.0156144	0.0215739	0.328632
Education attainment	rs1592757	C	G	0.344965	-0.01169	0.00183	1.56e-10	0.0175191	0.0145563	0.640609
Education attainment	rs1595973	T	C	0.564367	-0.01034	0.00176	3.99e-09	-0.0100431	0.0143571	0.314952
Education attainment	rs1620977	A	G	0.25773	0.02262	0.00199	5.39e-30	0.0103632	0.0157785	0.291315
Education attainment	rs1671770	A	C	0.182615	0.01612	0.00227	1.34e-12	-0.00682512	0.0192053	0.141278
Education attainment	rs16846463	A	G	0.903573	0.026	0.00287	1.46e-19	0.0368031	0.025965	0.805866
Education attainment	rs17048855	A	G	0.328488	0.01403	0.00182	1.12e-14	-0.00924954	0.0140778	0.291442
Education attainment	rs17110109	T	C	0.602741	-0.01319	0.00178	1.13e-13	-0.0392293	0.0140913	2.26999
Education attainment	rs17115183	T	C	0.395873	-0.00963	0.00176	4.55e-08	0.00348984	0.0141392	0.0941783
Education attainment	rs17126938	T	C	0.858285	-0.017	0.00254	2.31e-11	0.0144549	0.0246723	0.253397
Education attainment	rs17288916	T	G	0.64903	0.01199	0.00181	3.99e-11	0.0239254	0.0149575	0.95981
Education attainment	rs173262	T	C	0.318186	-0.01485	0.00193	1.54e-14	-0.0100282	0.0152774	0.291099
Education attainment	rs17379561	A	T	0.858023	0.02207	0.00242	8.4e-20	0.0111693	0.0165788	0.300598
Education attainment	rs17425572	A	G	0.45656	0.01423	0.00173	2.17e-16	0.0159185	0.0140461	0.589923
Education attainment	rs17502157	A	G	0.745334	-0.01068	0.00195	4.25e-08	0.0292187	0.0150804	1.27835
Education attainment	rs17503473	T	C	0.705266	0.01308	0.00187	2.85e-12	0.0382956	0.0143967	2.10715
Education attainment	rs175325	A	T	0.580012	-0.01234	0.00177	2.89e-12	-0.00697987	0.0141712	0.205974
Education attainment	rs17563464	A	C	0.202525	-0.01641	0.00215	2.39e-14	-0.0249021	0.0199808	0.672328
Education attainment	rs17565975	A	G	0.529504	-0.0115	0.00174	4.05e-11	0.0180405	0.0139083	0.710867
Education attainment	rs17732878	T	C	0.791146	-0.01397	0.00213	5.12e-11	0.00700893	0.0181771	0.155026
Education attainment	rs17742342	A	C	0.806683	-0.0142	0.00218	7.86e-11	-0.0204298	0.0221836	0.447232
Education attainment	rs17807910	A	C	0.163366	0.01338	0.00229	4.89e-09	-0.0236067	0.016636	0.807167
Education attainment	rs17827816	T	C	0.380166	0.00997	0.00178	2.24e-08	-0.00488573	0.0140452	0.1379
Education attainment	rs1842713	A	G	0.787435	-0.01305	0.00212	6.8e-10	-0.0287648	0.0192171	0.871484
Education attainment	rs1857952	A	C	0.479443	-0.01045	0.00173	1.68e-09	-0.0148729	0.0139325	0.544017
Education attainment	rs1866823	A	G	0.54247	0.01211	0.00174	3.62e-12	-0.0186498	0.0144838	0.703608
Education attainment	rs1892417	T	C	0.776255	0.01881	0.00206	6.48e-20	-0.0120678	0.0165398	0.331966
Education attainment	rs192436652	T	C	0.0273021	-0.04052	0.00554	2.61e-13	-0.0134476	0.0321282	0.17035
Education attainment	rs1949885	T	C	0.512488	-0.0106	0.00173	8.7e-10	0.00822892	0.013938	0.255765
Education attainment	rs1979496	T	C	0.759763	0.01108	0.00201	3.73e-08	-0.00559724	0.0167399	0.131882
Education attainment	rs2034218	T	C	0.480228	0.01364	0.00175	7.74e-15	-0.00698634	0.0143176	0.203715
Education attainment	rs2039095	T	C	0.5162	-0.00996	0.00173	8.43e-09	0.00550268	0.0138674	0.160201
Education attainment	rs2067854	A	G	0.184632	0.01696	0.00212	1.3e-15	-0.00528429	0.0157393	0.132493
Education attainment	rs2172122	C	G	0.370188	-0.01152	0.00179	1.35e-10	0.00219196	0.0143693	0.0561309
Education attainment	rs2175420	T	C	0.175208	0.01368	0.00223	8.58e-10	-0.00199734	0.0222851	0.032179
Education attainment	rs2179152	T	C	0.350447	-0.01643	0.00179	3.85e-20	-0.0231342	0.0150368	0.906837
Education attainment	rs2210150	A	G	0.984601	-0.04276	0.0075	1.17e-08	0.0475783	0.0624984	0.350184
Education attainment	rs2221929	T	G	0.552572	-0.01119	0.00175	1.69e-10	0.0137669	0.0141026	0.482851
Education attainment	rs2274802	A	T	0.749569	0.01158	0.00201	8.27e-09	0.00510107	0.0150614	0.133803
Education attainment	rs2286534	A	T	0.713597	-0.01166	0.00194	1.82e-09	0.034301	0.0150065	1.65229
Education attainment	rs2287838	A	G	0.529905	-0.01169	0.00174	1.77e-11	-0.00568366	0.013952	0.165113
Education attainment	rs2301015	T	C	0.341084	-0.01467	0.00183	1.18e-15	-0.0165595	0.0151812	0.560092
Education attainment	rs2333256	T	G	0.49826	-0.01255	0.00173	4.61e-13	-0.0129492	0.0139992	0.449813
Education attainment	rs2335726	C	G	0.635587	-0.01063	0.00182	4.81e-09	0.00168996	0.01464	0.0418658
Education attainment	rs2368831	T	C	0.564182	-0.01126	0.00179	2.92e-10	-0.0033565	0.0142071	0.0897843
Education attainment	rs2414072	A	T	0.464475	-0.01135	0.00174	7.41e-11	0.00792562	0.014065	0.241773
Education attainment	rs242093	A	G	0.593117	-0.0134	0.00175	1.91e-14	-0.0319878	0.0142294	1.6095
Education attainment	rs2422858	T	C	0.33631	-0.01057	0.00181	5.53e-09	0.0171166	0.0153124	0.578987
Education attainment	rs2472537	A	G	0.790807	-0.01209	0.00206	4.22e-09	0.0140561	0.0174632	0.375841
Education attainment	rs2497488	A	T	0.70308	-0.01037	0.00189	4.45e-08	0.00257124	0.0142475	0.067129
Education attainment	rs2544809	T	C	0.476024	0.01623	0.00175	1.57e-20	-0.0050927	0.0139013	0.146237
Education attainment	rs2570497	T	C	0.64421	-0.01379	0.0018	1.76e-14	-0.00122595	0.0145851	0.0301123
Education attainment	rs2588917	A	C	0.432076	-0.01051	0.00174	1.64e-09	-0.0128679	0.0142735	0.434968
Education attainment	rs26145	A	G	0.536218	0.01081	0.00173	4.52e-10	0.00575371	0.0143135	0.162601
Education attainment	rs2654222	A	G	0.726702	0.01116	0.00192	6.51e-09	-0.00941528	0.0144935	0.287402
Education attainment	rs2725370	T	C	0.28514	-0.01457	0.0019	1.74e-14	-0.00308575	0.0158259	0.0729338
Education attainment	rs2726458	T	C	0.416338	0.01575	0.00175	2.62e-19	-0.0124417	0.014125	0.422036
Education attainment	rs277828	A	C	0.241022	-0.01217	0.002	1.07e-09	0.0404906	0.0185551	1.53616
Education attainment	rs2837992	T	C	0.379088	0.01474	0.00178	1.34e-16	0.00965287	0.0141723	0.304691
Education attainment	rs28381527	A	G	0.0769479	-0.02387	0.00314	3.07e-14	0.0103294	0.0228227	0.186524
Education attainment	rs2842189	T	C	0.355975	0.01869	0.00179	1.52e-25	0.00635907	0.0142763	0.183089
Education attainment	rs28513670	A	G	0.799723	-0.01579	0.00229	5.18e-12	-0.011822	0.0159846	0.337667
Education attainment	rs28522146	C	G	0.397475	-0.01256	0.00177	1.25e-12	-0.0380492	0.0139014	2.2077
Education attainment	rs2857649	T	C	0.361318	-0.0119	0.0018	3.37e-11	0.0226301	0.0157543	0.821372
Education attainment	rs28710896	C	G	0.151217	-0.02307	0.00251	3.47e-20	0.0331872	0.0236454	0.794645
Education attainment	rs2885198	A	G	0.504666	0.01135	0.00173	5.87e-11	-0.0151307	0.0139296	0.556929
Education attainment	rs2901616	A	G	0.491669	0.01165	0.00174	2.19e-11	-0.00369679	0.0139335	0.101952
Education attainment	rs2923432	C	G	0.630259	0.01115	0.00179	5.08e-10	0.0205676	0.0144082	0.814067
Education attainment	rs2956981	T	C	0.43049	0.01076	0.00178	1.53e-09	0.0111177	0.0146742	0.348073
Education attainment	rs2964252	A	G	0.321605	0.01118	0.00186	1.95e-09	-0.0160802	0.0146724	0.563679
Education attainment	rs296528	C	G	0.653357	0.01118	0.00179	4.16e-10	0.0148267	0.0154095	0.47371
Education attainment	rs2998299	T	G	0.223468	-0.01635	0.00211	8.63e-15	-0.00319073	0.0153694	0.0780335
Education attainment	rs301800	T	C	0.193332	0.01777	0.00228	6.33e-15	-0.0254879	0.0185648	0.770121
Education attainment	rs3026996	A	C	0.772267	0.01502	0.00202	1.14e-13	0.010492	0.0168393	0.273076
Education attainment	rs3027279	T	G	0.563151	0.00977	0.00179	4.84e-08	0.00670338	0.0142647	0.194903
Education attainment	rs303752	A	G	0.402402	-0.01515	0.00176	7.71e-18	0.017516	0.0140979	0.669442
Education attainment	rs307913	A	G	0.855667	0.01385	0.00249	2.7e-08	0.0392112	0.0223667	1.09917
Education attainment	rs3094896	C	G	0.50405	-0.00958	0.00173	3.05e-08	-0.00541826	0.0139301	0.156577
Education attainment	rs319	A	C	0.769695	0.01128	0.00202	2.37e-08	0.000352193	0.0150782	0.0081695
Education attainment	rs320684	A	G	0.537712	-0.01331	0.00173	1.63e-14	-0.0148322	0.013891	0.544196
Education attainment	rs34177961	T	C	0.362873	-0.00987	0.00178	3.17e-08	0.00838502	0.0142156	0.255477
Education attainment	rs34190234	A	C	0.562088	-0.01025	0.00177	6.93e-09	0.00619177	0.0139816	0.181858
Education attainment	rs34316	A	C	0.434694	0.02259	0.0018	2.98e-36	0.0379094	0.0140842	2.1481
Education attainment	rs34373811	T	G	0.781537	-0.01984	0.00203	1.49e-22	-0.0115265	0.0167453	0.30871
Education attainment	rs34390533	A	C	0.235202	-0.01134	0.00202	2.11e-08	-0.00375448	0.0152193	0.094125
Education attainment	rs34468252	A	G	0.60117	0.00993	0.00175	1.46e-08	-0.000310837	0.0139729	0.00777706
Education attainment	rs34485537	T	C	0.38611	0.01249	0.00176	1.41e-12	-0.00438472	0.0140197	0.122359
Education attainment	rs34809719	T	G	0.211934	0.01804	0.00219	1.74e-16	0.00295491	0.0152539	0.072425
Education attainment	rs35320790	A	C	0.564475	-0.01194	0.00179	2.29e-11	0.0320971	0.0153059	1.44383
Education attainment	rs35417702	T	C	0.526902	-0.01569	0.00173	1.22e-19	0.0122167	0.0138959	0.421
Education attainment	rs35475880	T	G	0.186572	-0.01508	0.00212	1.02e-12	-0.0257128	0.015342	1.02806
Education attainment	rs36083520	T	C	0.830397	-0.01716	0.00227	3.61e-14	-0.0245672	0.0198295	0.666807
Education attainment	rs36119825	A	G	0.445996	0.01031	0.00174	2.99e-09	-0.0150054	0.0138961	0.552505
Education attainment	rs3735478	T	G	0.280336	0.01293	0.00191	1.31e-11	0.0312401	0.0140185	1.58758
Education attainment	rs373682	T	C	0.774407	0.01188	0.00208	1.22e-08	-0.0232033	0.0187915	0.66371
Education attainment	rs3747631	C	G	0.201217	0.023	0.00212	1.79e-27	0.00804659	0.0166259	0.201763
Education attainment	rs37538	C	G	0.620249	0.01448	0.00176	2.1e-16	-0.0045321	0.0139046	0.128154
Education attainment	rs382196	T	G	0.360841	-0.01046	0.00178	3.76e-09	0.0162124	0.0143948	0.584938
Education attainment	rs3826043	T	C	0.442516	0.00961	0.00175	4.01e-08	-0.020361	0.0141388	0.824359
Education attainment	rs3891969	A	G	0.181491	-0.01593	0.00243	5.53e-11	0.0163989	0.0173503	0.462716
Education attainment	rs3897821	A	G	0.665306	0.01761	0.00183	8.23e-22	-0.0104774	0.0150712	0.312531
Education attainment	rs401526	T	C	0.538651	-0.01231	0.00173	1.2e-12	0.0219715	0.0140233	0.931207
Education attainment	rs401687	C	G	0.464998	0.01353	0.00173	5.62e-15	-0.0148609	0.0140585	0.536889
Education attainment	rs406413	A	T	0.79133	0.01975	0.00212	1.5e-20	0.0257338	0.0170765	0.880028
Education attainment	rs4073894	A	G	0.198645	0.01716	0.00215	1.38e-15	0.00967977	0.0171834	0.241682
Education attainment	rs4132462	T	C	0.26931	-0.01734	0.00189	5.4e-20	0.0102445	0.0152217	0.300217
Education attainment	rs4140762	A	G	0.533693	0.01145	0.00173	3.64e-11	0.0104548	0.0143412	0.331618
Education attainment	rs4257013	A	G	0.299322	-0.01268	0.00187	1.36e-11	0.00670523	0.0146629	0.188786
Education attainment	rs4264602	C	G	0.597151	-0.00988	0.00177	2.32e-08	0.00171654	0.0144216	0.0432291
Education attainment	rs4298514	T	C	0.6836	0.01359	0.00187	4.13e-13	0.00722441	0.014061	0.216526
Education attainment	rs4354613	A	G	0.566354	-0.01262	0.00173	3.24e-13	-0.00942414	0.0139246	0.302304
Education attainment	rs4366937	T	C	0.607268	-0.0103	0.00178	7.46e-09	0.0165716	0.0149106	0.574466
Education attainment	rs4369924	A	G	0.182291	0.01518	0.00238	1.81e-10	-0.00421164	0.0215487	0.0731214
Education attainment	rs4382592	T	G	0.322836	-0.01796	0.00188	1.49e-21	0.0218433	0.0155757	0.793722
Education attainment	rs4384309	A	G	0.460394	0.01136	0.00175	9.16e-11	0.0340462	0.0141054	1.80157
Education attainment	rs4434676	A	T	0.398106	-0.01078	0.00175	6.86e-10	-0.00431504	0.0146202	0.114704
Education attainment	rs4499545	A	G	0.186588	-0.01224	0.00224	4.82e-08	0.00437341	0.0179998	0.0925731
Education attainment	rs4652135	A	C	0.718633	0.01307	0.00194	1.49e-11	-0.0099839	0.0160558	0.272413
Education attainment	rs4700393	A	G	0.452294	-0.02194	0.00173	7.92e-37	0.00514223	0.0139217	0.147609
Education attainment	rs4712371	A	G	0.131075	-0.01638	0.00263	4.65e-10	0.0232732	0.0209429	0.57438
Education attainment	rs4726070	A	G	0.593086	0.0127	0.00177	6.6e-13	0.0135682	0.0139245	0.481682
Education attainment	rs4757957	C	G	0.680844	0.01573	0.00187	4.31e-17	0.000159313	0.0161553	0.00343057
Education attainment	rs4772268	A	G	0.332799	0.01062	0.00185	9.07e-09	-0.00377893	0.0150504	0.0959618
Education attainment	rs4778058	T	C	0.501186	-0.01021	0.00173	3.78e-09	0.0291064	0.0142456	1.38686
Education attainment	rs4787457	A	G	0.643548	0.0182	0.00179	2.4e-24	-0.0132917	0.0160447	0.389943
Education attainment	rs4788616	T	G	0.57607	-0.01012	0.00177	1.13e-08	0.0215108	0.0140297	0.902327
Education attainment	rs4806187	A	G	0.483693	-0.01065	0.00173	7.56e-10	-0.00985808	0.0139815	0.318071
Education attainment	rs4807177	T	C	0.651294	-0.01064	0.0019	1.98e-08	0.00362114	0.0138672	0.100184
Education attainment	rs4808762	T	C	0.715676	0.01286	0.00192	2.03e-11	0.0264127	0.015257	1.07874
Education attainment	rs4846724	A	G	0.531722	0.01012	0.00173	5.27e-09	-0.00590485	0.0159541	0.147949
Education attainment	rs4851759	A	G	0.119387	-0.01765	0.00263	2.06e-11	0.00941926	0.0140754	0.298114
Education attainment	rs4877512	T	C	0.225146	-0.0128	0.0021	1.02e-09	-0.0361164	0.0224634	0.967051
Education attainment	rs4895650	T	C	0.513258	0.01156	0.00175	4.48e-11	-0.0123032	0.0161423	0.350707
Education attainment	rs4923587	T	C	0.580243	0.01051	0.00175	2e-09	-0.00814438	0.013949	0.252348
Education attainment	rs4925102	C	G	0.485679	0.01082	0.00173	4.04e-10	3.51382e-05	0.0147496	0.000826296
Education attainment	rs4964046	A	G	0.620989	-0.0106	0.00181	4.8e-09	-0.00214095	0.0139507	0.0564901
Education attainment	rs4972400	A	G	0.335633	0.01194	0.00184	8.94e-11	0.00195159	0.014132	0.0505301
Education attainment	rs4984541	A	G	0.77008	-0.01494	0.00211	1.42e-12	-0.0169236	0.0145188	0.61303
Education attainment	rs538249	A	C	0.596489	-0.00982	0.00177	2.65e-08	0.00809772	0.0157149	0.217276
Education attainment	rs55993110	C	G	0.174623	0.01356	0.00235	7.39e-09	0.0195807	0.0146042	0.744727
Education attainment	rs56099375	T	C	0.218802	0.01189	0.00204	5.83e-09	0.030106	0.021322	0.801453
Education attainment	rs56121303	T	C	0.800139	-0.01173	0.00214	4.58e-08	-0.00581043	0.0172694	0.132813
Education attainment	rs5754762	A	G	0.937388	0.02334	0.00367	1.92e-10	0.0149718	0.0186153	0.375471
Education attainment	rs57819080	T	C	0.217339	-0.01232	0.00211	5.17e-09	0.00143565	0.0235208	0.0216691
Education attainment	rs58130172	T	C	0.265245	0.01333	0.00201	3.61e-11	0.0370922	0.0181114	1.3919
Education attainment	rs58343142	T	C	0.287311	0.01132	0.00192	3.97e-09	0.00344865	0.0149123	0.0877189
Education attainment	rs590013	T	C	0.650293	0.01266	0.00185	7.94e-12	-0.000211381	0.0145193	0.00507417
Education attainment	rs6028083	T	C	0.389252	-0.01569	0.00178	1.05e-18	0.0267614	0.0148701	1.1432
Education attainment	rs604781	T	C	0.191361	-0.0129	0.00217	2.89e-09	0.0350085	0.0141727	1.86948
Education attainment	rs6073593	A	G	0.695642	0.01238	0.00188	4.45e-11	-0.0138688	0.0157019	0.423545
Education attainment	rs60904894	A	C	0.498506	-0.01121	0.00173	8.86e-11	0.00272556	0.0141603	0.0719284
Education attainment	rs61040326	A	G	0.933231	-0.02027	0.00366	3.17e-08	-0.0206469	0.013952	0.857261
Education attainment	rs61739710	A	G	0.280536	-0.01255	0.00197	1.74e-10	-0.0243035	0.0305938	0.369605
Education attainment	rs62103084	T	C	0.101863	0.02003	0.00285	1.95e-12	-0.0095333	0.0149812	0.280214
Education attainment	rs62175970	T	C	0.966831	-0.03007	0.00489	7.86e-10	-0.00935148	0.0217298	0.175914
Education attainment	rs622169	T	C	0.426409	0.01133	0.00181	3.59e-10	-0.077828	0.0545669	0.813084
Education attainment	rs62244886	C	G	0.617832	-0.01662	0.00181	4.96e-20	0.0252869	0.0142294	1.12174
Education attainment	rs624957	A	G	0.263982	0.01147	0.00199	7.92e-09	0.0137512	0.014459	0.466505
Education attainment	rs6463082	A	G	0.632445	-0.01057	0.0018	4.37e-09	-0.0264098	0.016467	0.963541
Education attainment	rs6493265	T	C	0.398322	-0.0164	0.00177	1.89e-20	0.00404468	0.0144764	0.107939
Education attainment	rs6531651	A	T	0.482846	0.00983	0.00173	1.28e-08	0.0158474	0.0147284	0.549844
Education attainment	rs663234	C	G	0.382553	0.01151	0.00177	7.74e-11	0.0328608	0.0143105	1.66434
Education attainment	rs66468848	T	C	0.711949	0.01359	0.00191	1.01e-12	-0.00142276	0.0142701	0.0359381
Education attainment	rs665457	A	C	0.407284	0.01047	0.00175	2.04e-09	-0.0102838	0.015232	0.301391
Education attainment	rs6704768	A	G	0.541839	-0.01263	0.00174	4.47e-13	-0.0114629	0.0144429	0.369176
Education attainment	rs6717900	A	G	0.358793	0.01091	0.00179	1.08e-09	-0.00452815	0.0139009	0.128067
Education attainment	rs6731373	A	G	0.320296	-0.01354	0.00184	1.64e-13	-0.00853552	0.0150297	0.244052
Education attainment	rs6731967	C	G	0.246027	-0.01296	0.00202	1.45e-10	-0.00574669	0.0167193	0.136047
Education attainment	rs6744911	A	G	0.744749	-0.01107	0.00198	2.42e-08	-0.0300793	0.0155693	1.27276
Education attainment	rs67885444	T	C	0.159701	0.01462	0.00237	6.4e-10	0.00325163	0.0151234	0.0810463
Education attainment	rs67890737	A	C	0.355189	-0.01317	0.00182	5.35e-13	0.00961176	0.0189526	0.213212
Education attainment	rs6795846	T	C	0.401601	-0.0104	0.00177	4.03e-09	-0.0138029	0.0149602	0.448311
Education attainment	rs6867851	C	G	0.39943	-0.01347	0.00176	1.92e-14	0.00699789	0.0142643	0.205012
Education attainment	rs6871635	A	G	0.413613	-0.0114	0.00176	9.27e-11	0.00323558	0.0146809	0.083249
Education attainment	rs6959891	A	G	0.724715	0.01252	0.00192	6.92e-11	0.011119	0.01439	0.356837
Education attainment	rs6966898	T	C	0.336665	-0.01245	0.00183	1.11e-11	-0.0334946	0.0161515	1.41908
Education attainment	rs7012546	T	C	0.403249	0.01114	0.00175	2.19e-10	-0.00339862	0.015021	0.0856565
Education attainment	rs7029718	A	G	0.406129	0.02876	0.00177	4.25e-59	-0.0110002	0.0140291	0.363532
Education attainment	rs7034656	C	G	0.747475	-0.01193	0.00197	1.45e-09	0.0233254	0.0140348	1.01539
Education attainment	rs7072694	A	G	0.527826	0.01095	0.00173	2.65e-10	0.0132125	0.014807	0.429196
Education attainment	rs7135518	A	G	0.40368	-0.01067	0.00177	1.65e-09	-0.0109599	0.0146084	0.343798
Education attainment	rs71450450	A	G	0.959409	0.02258	0.00407	2.91e-08	-0.0121681	0.013938	0.417191
Education attainment	rs7233920	A	G	0.21814	-0.01304	0.00205	2.08e-10	-0.037487	0.0349139	0.548277
Education attainment	rs7273927	A	G	0.172005	-0.0173	0.00238	3.99e-13	-0.0206807	0.0155781	0.734414
Education attainment	rs72768080	T	C	0.799415	-0.0131	0.00214	8.75e-10	-0.0475252	0.0213546	1.58426
Education attainment	rs72807818	A	G	0.126609	0.02197	0.00256	9.54e-18	0.0132369	0.0189433	0.314526
Education attainment	rs72829857	A	G	0.759871	-0.01861	0.00205	1.14e-19	0.0166847	0.023781	0.316115
Education attainment	rs72962169	T	C	0.158084	-0.01991	0.00235	2.24e-17	-0.0418455	0.0191961	1.53365
Education attainment	rs7302054	T	C	0.520773	-0.01475	0.00173	1.57e-17	0.00949501	0.0160341	0.256699
Education attainment	rs730384	A	G	0.4253	0.01142	0.00174	5.61e-11	0.00766921	0.0139941	0.233833
Education attainment	rs73085297	A	G	0.961826	-0.02826	0.00465	1.18e-09	0.00942525	0.0141465	0.296498
Education attainment	rs73089903	T	G	0.811888	0.01705	0.00213	1.04e-15	-0.0102512	0.0562713	0.0678077
Education attainment	rs73147421	T	C	0.206391	-0.01519	0.00207	1.99e-13	0.0519226	0.0182046	2.36229
Education attainment	rs73148993	A	C	0.186788	-0.02128	0.00222	8.96e-22	-0.000838348	0.0163022	0.0181875
Education attainment	rs73148993	A	C	0.186788	-0.02128	0.00222	8.96e-22	-0.22666	0.161467	0.794817
Education attainment	rs7315713	A	T	0.309978	0.01138	0.0019	2e-09	0.0262962	0.0194636	0.752809
Education attainment	rs7321274	A	G	0.811056	0.01362	0.00215	2.29e-10	-0.0107735	0.0148761	0.328886
Education attainment	rs736282	T	C	0.456606	0.01174	0.00173	1.17e-11	0.0017464	0.016576	0.0380606
Education attainment	rs74643044	T	C	0.960517	-0.02561	0.00393	7.1e-11	0.000129224	0.0141015	0.00318706
Education attainment	rs74952737	A	T	0.22952	-0.01302	0.002	6.93e-11	-0.00975754	0.0298091	0.128769
Education attainment	rs7497201	A	G	0.304697	-0.01087	0.00189	9.26e-09	0.0009642	0.0160961	0.0212567
Education attainment	rs7535110	T	G	0.744287	0.01188	0.00192	6.07e-10	0.00236498	0.014574	0.0599371
Education attainment	rs75418071	T	G	0.914244	-0.01641	0.00291	1.77e-08	0.0232655	0.0167557	0.782566
Education attainment	rs75443990	A	C	0.0973514	0.0164	0.0029	1.52e-08	-0.0668264	0.021283	2.77209
Education attainment	rs75672140	A	C	0.0369264	0.02489	0.00427	5.6e-09	-0.0390322	0.0338509	0.604002
Education attainment	rs75742991	C	G	0.763289	-0.01289	0.00201	1.6e-10	-0.0289323	0.0439906	0.291803
Education attainment	rs7579445	T	C	0.598999	-0.01144	0.00178	1.23e-10	-0.000797093	0.0159902	0.0176189
Education attainment	rs75907840	T	G	0.818109	0.01347	0.00233	7.52e-09	-0.0106722	0.0140374	0.3496
Education attainment	rs7603132	A	G	0.183585	0.01534	0.00219	2.4e-12	0.0231	0.0179423	0.70348
Education attainment	rs76076331	T	C	0.122605	0.0223	0.00252	9.82e-19	-0.013695	0.0167805	0.38255
Education attainment	rs7614270	A	C	0.144241	-0.0141	0.00241	5.24e-09	0.00817635	0.0175024	0.193556
Education attainment	rs76246107	A	G	0.0805975	-0.01938	0.00353	4.09e-08	-0.0284655	0.0183121	0.920551
Education attainment	rs7650602	T	C	0.567601	-0.01064	0.00174	9.81e-10	-0.00246446	0.028465	0.0310472
Education attainment	rs7655104	T	G	0.285017	0.01675	0.00191	1.51e-18	-0.0166271	0.0139769	0.630414
Education attainment	rs76577427	C	G	0.896043	0.02175	0.00289	4.78e-14	0.000192145	0.0146207	0.00457785
Education attainment	rs7658462	T	C	0.169372	-0.01371	0.00229	2.29e-09	0.0213719	0.0299149	0.323339
Education attainment	rs76608582	A	C	0.0389282	0.02979	0.00452	4.57e-11	0.0304381	0.0204172	0.866418
Education attainment	rs7662502	T	G	0.574284	-0.00965	0.00176	4.09e-08	-0.0232833	0.0300353	0.358304
Education attainment	rs76705317	A	G	0.0907299	0.01823	0.00327	2.37e-08	0.00752715	0.013923	0.230059
Education attainment	rs76878669	C	G	0.766677	0.01571	0.00208	4.93e-14	-0.0386754	0.0230392	1.03052
Education attainment	rs7693161	A	G	0.586172	-0.00976	0.00177	3.23e-08	-0.0277736	0.0161799	1.06519
Education attainment	rs77025239	A	G	0.155282	-0.01661	0.00239	3.34e-12	0.00300753	0.0144533	0.0782292
Education attainment	rs772921	T	C	0.316123	0.0184	0.00183	8.51e-24	-0.0109324	0.0184007	0.257725
Education attainment	rs7757476	A	G	0.201293	0.01939	0.00228	1.77e-17	-0.0140911	0.014851	0.465079
Education attainment	rs77702622	A	G	0.0548352	-0.02749	0.00357	1.31e-14	-0.011748	0.0220024	0.226665
Education attainment	rs77719387	A	T	0.0122729	-0.05144	0.00739	3.39e-12	0.021914	0.0373052	0.254208
Education attainment	rs7793241	A	G	0.4502	-0.01086	0.00175	4.94e-10	-0.0403723	0.0663605	0.265251
Education attainment	rs7796203	A	G	0.5419	-0.01317	0.00174	4.05e-14	0.0169044	0.0145297	0.611448
Education attainment	rs7808399	A	G	0.444472	-0.01203	0.00174	4.48e-12	-0.00435962	0.0144007	0.117993
Education attainment	rs7833201	C	G	0.109886	-0.01733	0.00267	8.16e-11	0.0128178	0.0138728	0.449146
Education attainment	rs7863447	A	G	0.797736	0.01964	0.00237	1.2e-16	-0.0107785	0.0240201	0.184669
Education attainment	rs7864396	A	C	0.651956	-0.01135	0.0018	2.56e-10	0.0101426	0.0173626	0.252505
Education attainment	rs78721320	A	G	0.192562	0.01283	0.00222	8.12e-09	-0.0089277	0.0142385	0.275191
Education attainment	rs7875078	A	C	0.479874	-0.00973	0.00174	2.21e-08	-0.0335532	0.0180004	1.20539
Education attainment	rs79172804	A	G	0.180936	-0.02213	0.00227	1.56e-22	0.0217541	0.0139505	0.924789
Education attainment	rs7920624	A	T	0.501678	0.01408	0.00173	4.32e-16	0.0443942	0.0267901	1.01101
Education attainment	rs7924036	T	G	0.504835	0.01635	0.00173	3.34e-21	-0.00709451	0.013937	0.214155
Education attainment	rs79265434	A	G	0.898522	-0.02048	0.00267	1.63e-14	-0.0180161	0.0138644	0.712674
Education attainment	rs79269403	A	G	0.226055	0.01551	0.00207	6.86e-14	0.0210723	0.0224821	0.457663
Education attainment	rs7928622	A	T	0.683415	-0.01033	0.00185	2.19e-08	-0.00522316	0.0162922	0.125797
Education attainment	rs7977614	A	G	0.725085	-0.01232	0.00201	9.34e-10	-0.00850967	0.0149818	0.244099
Education attainment	rs7988627	A	G	0.585217	-0.01192	0.00175	8.62e-12	0.0034089	0.0155268	0.0829032
Education attainment	rs8006409	A	G	0.397197	-0.01387	0.00177	4.29e-15	-0.0172622	0.0144197	0.635905
Education attainment	rs80171383	A	G	0.125085	0.01748	0.00245	1.04e-12	0.057113	0.0210223	2.18098
Education attainment	rs8020023	A	G	0.247182	0.01565	0.00205	2.1e-14	0.0115215	0.0141422	0.381691
Education attainment	rs8049014	A	G	0.760225	-0.01268	0.002	2.33e-10	0.0102755	0.0197954	0.219179
Education attainment	rs8052963	C	G	0.324161	-0.0124	0.00186	2.66e-11	-0.0219808	0.0175665	0.676072
Education attainment	rs8097125	T	C	0.361026	0.00996	0.00178	2.06e-08	-0.0130208	0.0169281	0.354791
Education attainment	rs818415	T	G	0.792301	-0.01454	0.00223	6.82e-11	-0.0168921	0.0139626	0.645219
Education attainment	rs8565	T	C	0.273791	0.01068	0.00195	4.46e-08	-0.0125292	0.014284	0.419755
Education attainment	rs879255	A	C	0.195011	-0.01352	0.00222	1.12e-09	0.0157908	0.0190719	0.389666
Education attainment	rs9268081	A	G	0.697721	-0.01442	0.00193	8.66e-14	-0.0250618	0.0142332	1.10639
Education attainment	rs9289300	T	C	0.846381	-0.01933	0.00238	5.31e-16	0.00310985	0.0178266	0.0647389
Education attainment	rs9342482	T	G	0.245719	0.01298	0.002	9.05e-11	-0.010701	0.0142795	0.343309
Education attainment	rs9375188	T	C	0.466076	0.02927	0.00173	3.43e-64	-0.0235261	0.0206053	0.595924
Education attainment	rs9395725	T	G	0.262935	0.01217	0.00197	5.97e-10	0.0371438	0.0160786	1.68026
Education attainment	rs9436866	A	C	0.897921	-0.01946	0.00294	3.64e-11	-0.00739767	0.0139238	0.225328
Education attainment	rs9446446	A	G	0.514814	-0.00954	0.00173	3.4e-08	-0.0280319	0.0178667	0.933077
Education attainment	rs9478667	T	C	0.795534	0.01743	0.00276	2.92e-10	-0.0106634	0.0214008	0.208806
Education attainment	rs9503598	A	G	0.430736	0.01177	0.00174	1.49e-11	0.00460179	0.0139395	0.130003
Education attainment	rs9529119	C	G	0.215799	0.01345	0.00207	9.1e-11	0.00115668	0.0178255	0.0230715
[truncated: 18 more rows]

## Sheet: UKB
					Exposure			POP-UKB
Exposure	SNP	EA	OA	EAF	Beta	SE	P	Beta	SE	P
Smoking initiation	rs117695734	G	A	0.0339	-0.0738	0.0133	3.24e-08	-0.00351702	0.00168063	0.0363784
Smoking initiation	rs12441907	A	C	0.186	-0.0457	0.00716	1.9e-10	0.00101409	0.00079601	0.202676
Smoking initiation	rs13025630	C	T	0.333	0.0347	0.00602	7.82e-09	0.000531333	0.000654009	0.41655
Smoking initiation	rs1355334	A	T	0.683	0.034	0.00599	1.36e-08	-0.000933246	0.000663358	0.159473
Smoking initiation	rs2162965	T	C	0.247	0.0365	0.00657	2.76e-08	-0.00067325	0.000718435	0.348705
Smoking initiation	rs2186874	C	T	0.425	0.042	0.00576	2.99e-13	-0.000215947	0.00063783	0.734938
Smoking initiation	rs3001723	A	G	0.321	0.0382	0.00626	1.07e-09	-1.63e-05	0.000676177	0.980744
Smoking initiation	rs6756212	T	C	0.533	-0.0353	0.00567	5.03e-10	0.00103833	0.000623556	0.0958781
Smoking initiation	rs7613360	T	C	0.377	0.0341	0.00584	5.33e-09	0.00141812	0.000635317	0.0256067
Smoking initiation	rs77311064	A	G	0.106	0.0552	0.00997	3.18e-08	0.000564062	0.00104682	0.590004
Smoking initiation	rs883323	T	C	0.621	-0.0325	0.00585	2.56e-08	-0.000707237	0.000643542	0.27178
Alchol drinking	rs11940694	G	A	0.595	0.0229	0.00304	4.96276e-14	-0.000315844	0.000627669	0.614823
Alchol drinking	rs1229984	C	T	0.953	0.145	0.00845	5.31297e-66	-0.00329164	0.00211676	0.119939
Alchol drinking	rs1302808	A	C	0.185	0.0222	0.00363	9.61325e-10	0.000892449	0.000788536	0.257728
Alchol drinking	rs55872084	T	G	0.218	0.0199	0.00356	2.27217e-08	-0.00127168	0.000723096	0.0786379
Alchol drinking	rs676388	C	T	0.494	0.0178	0.00297	2.05668e-09	0.000145021	0.000745724	0.845808
Alchol drinking	rs7187575	T	C	0.703	0.0188	0.00322	5.26699e-09	0.000516361	0.00100629	0.60786
Coffee consumption	rs10127720	T	C	0.25991	-0.0114265	0.00178047	1.39e-10	0.0105119	0.0166574	0.527998
Coffee consumption	rs10269143	T	A	0.808394	0.0167417	0.00198222	3.03e-17	0.0164056	0.0191775	0.392295
Coffee consumption	rs1057868	C	T	0.714671	-0.0186465	0.00172134	2.44e-27	0.014416	0.0141706	0.309005
Coffee consumption	rs10865548	A	G	0.171631	-0.0151198	0.00206337	2.35e-13	0.01624	0.0188402	0.388693
Coffee consumption	rs10997940	C	T	0.596495	0.00879895	0.00158936	3.09e-08	0.00900528	0.0139523	0.518646
Coffee consumption	rs117810762	G	A	0.982026	-0.0348164	0.00594239	4.66e-09	-0.0425249	0.0739198	0.565098
Coffee consumption	rs1260326	T	C	0.392804	-0.0130189	0.00159213	2.92e-16	-0.0219677	0.0145997	0.132409
Coffee consumption	rs1545535	G	A	0.679297	-0.0116979	0.0016735	2.75e-12	0.00123484	0.0149716	0.934266
Coffee consumption	rs16903275	C	A	0.843641	-0.0150108	0.00214269	2.46e-12	-0.0541326	0.0214085	0.0114533
Coffee consumption	rs17687539	A	G	0.791308	0.0104779	0.00191804	4.69e-08	0.0245558	0.0183131	0.179958
Coffee consumption	rs2231142	G	T	0.886419	0.0148292	0.00244953	1.42e-09	0.0210992	0.0265295	0.426433
Coffee consumption	rs2297508	C	G	0.349299	-0.00978609	0.00163808	2.32e-09	0.00144416	0.0142201	0.919108
Coffee consumption	rs2330783	G	T	0.986115	0.0434564	0.00664563	6.2e-11	0.0997626	0.0821696	0.224707
Coffee consumption	rs2465037	C	A	0.656857	0.0107912	0.00164615	5.56e-11	0.00791977	0.0153251	0.605307
Coffee consumption	rs2472297	C	T	0.733438	-0.0443926	0.00175643	8.28e-141	-0.0234018	0.016119	0.146552
Coffee consumption	rs2521501	A	T	0.677292	0.00951097	0.00167774	1.44e-08	-0.00550628	0.0157744	0.727041
Coffee consumption	rs2613458	A	C	0.278648	-0.0102541	0.00174945	4.6e-09	-0.0225121	0.014531	0.121321
Coffee consumption	rs2667773	A	G	0.686685	0.00955746	0.00168099	1.3e-08	0.00683747	0.0147449	0.642851
Coffee consumption	rs34060476	A	G	0.865801	-0.017749	0.00228514	8.05e-15	-0.047101	0.0205201	0.0217125
Coffee consumption	rs34848782	C	T	0.958832	0.0247171	0.00424076	5.6e-09	-0.0172648	0.0302558	0.568251
Coffee consumption	rs4410790	T	C	0.365536	-0.0378224	0.00161598	4.73e-121	-0.0165784	0.0147147	0.259887
Coffee consumption	rs56113850	T	C	0.422625	-0.0120049	0.00157467	2.47e-14	0.0113635	0.0142892	0.42647
Coffee consumption	rs57918684	G	A	0.845143	-0.012509	0.00215605	6.57e-09	-0.0111498	0.015959	0.484773
Coffee consumption	rs586346	T	C	0.368843	0.00957518	0.00161789	3.26e-09	-0.00119574	0.0146529	0.934962
Coffee consumption	rs597045	A	T	0.694903	0.0101616	0.00171089	2.86e-09	-0.0136998	0.01447	0.343752
Coffee consumption	rs6062682	C	T	0.534929	-0.0101876	0.00158066	1.16e-10	-0.00244692	0.0149656	0.870123
Coffee consumption	rs61182982	C	T	0.84554	0.0138378	0.00215981	1.49e-10	0.00533718	0.0180811	0.767856
Coffee consumption	rs66723169	C	A	0.768639	-0.0140497	0.00185218	3.32e-14	0.00491922	0.0183079	0.788165
Coffee consumption	rs73073176	C	T	0.869806	0.0227488	0.00232873	1.54e-22	-0.0188701	0.024558	0.442256
Coffee consumption	rs75347775	G	A	0.754975	-0.0102908	0.00181021	1.31e-08	-0.00488186	0.0159345	0.759324
Coffee consumption	rs9937053	G	A	0.577273	-0.0130711	0.00157839	1.22e-16	0.015861	0.0140287	0.258219
Coffee consumption	rs993885	G	A	0.633204	0.00990185	0.00162092	1.01e-09	0.0221477	0.0156079	0.155898
Vigorous physical activity	rs111498403	A	G	0.0287426	0.149847	0.0326313	4.41e-06	-0.000771137	0.00182803	0.673141
Vigorous physical activity	rs112291856	G	C	0.0380236	0.135968	0.0282173	1.45e-06	-0.000345303	0.00162573	0.831796
Vigorous physical activity	rs11703871	T	C	0.198625	-0.0672174	0.0135495	7.06e-07	-0.000679436	0.000773178	0.379534
Vigorous physical activity	rs143760230	A	C	0.00691317	0.334326	0.0714485	2.89e-06	-0.00261441	0.00410639	0.524341
Vigorous physical activity	rs16863926	A	G	0.189765	0.0632193	0.0138127	4.74e-06	-0.00175478	0.000793422	0.0269914
Vigorous physical activity	rs17567367	A	G	0.33468	0.0597888	0.0114783	1.91e-07	0.000404265	0.000657983	0.538952
Vigorous physical activity	rs2253491	A	G	0.206942	-0.0619194	0.013321	3.36e-06	-0.00175622	0.000769559	0.0224837
Vigorous physical activity	rs3792711	C	T	0.360131	-0.0564018	0.0113083	6.15e-07	-0.000518745	0.000647363	0.422947
Vigorous physical activity	rs6042566	G	A	0.0122267	0.232392	0.0490995	2.22e-06	-0.00639158	0.00343225	0.0625742
Vigorous physical activity	rs72838684	T	C	0.0312969	0.144396	0.0310487	3.32e-06	-0.00222985	0.00282669	0.430198
Vigorous physical activity	rs75175086	C	T	0.246082	-0.0615647	0.0125814	9.97e-07	-0.00341247	0.00177287	0.0542529
Vigorous physical activity	rs76519766	C	T	0.0260927	0.154263	0.0337551	4.9e-06	0.000288726	0.000721555	0.689051
Vigorous physical activity	rs9650690	T	C	0.198742	0.0635687	0.0136845	3.41e-06	-0.00111904	0.00196851	0.569717
Vigorous physical activity	rs9892559	A	C	0.163181	-0.0695272	0.0146858	2.21e-06	-0.000621834	0.00078187	0.42643
Heavy physical work	rs11241282	G	T	0.211026	0.0215153	0.00422127	3.46e-07	-0.000743654	0.000764312	0.330568
Heavy physical work	rs11649468	T	C	0.294615	0.0178341	0.00375908	2.1e-06	0.00044677	0.000681343	0.512006
Heavy physical work	rs11708955	C	T	0.308177	-0.0182166	0.00370062	8.55e-07	-0.000879276	0.000672223	0.190871
Heavy physical work	rs117525990	A	G	0.0269195	-0.0485865	0.010553	4.15e-06	-0.000445581	0.00191719	0.816217
Heavy physical work	rs146408910	C	T	0.00612168	0.119558	0.0243328	8.96e-07	0.00182954	0.00443221	0.679767
Heavy physical work	rs16941244	G	C	0.147016	0.0226562	0.00481655	2.56e-06	0.000551515	0.000875665	0.52881
Heavy physical work	rs1849581	A	G	0.384385	0.0162198	0.00352524	4.21e-06	0.000515224	0.000640251	0.420981
Heavy physical work	rs341415	A	T	0.11817	-0.0269261	0.0053039	3.85e-07	-0.000326449	0.000964277	0.734954
Heavy physical work	rs35233560	G	A	0.276009	-0.0191067	0.00385234	7.07e-07	-0.00242135	0.00069956	0.000537786
Heavy physical work	rs4602533	C	T	0.126023	0.0247454	0.00519787	1.93e-06	-0.00128976	0.000945185	0.172392
Heavy physical work	rs62472536	G	A	0.0405476	0.0421207	0.00876347	1.54e-06	-0.000339336	0.000754334	0.65282
Heavy physical work	rs639863	G	A	0.448765	-0.0166932	0.00344518	1.27e-06	-0.000269987	0.00158944	0.865118
Heavy physical work	rs6438690	G	A	0.0220446	-0.056678	0.0116974	1.27e-06	0.000491692	0.000624672	0.431212
Heavy physical work	rs72662220	G	A	0.0367227	0.0440046	0.00910887	1.36e-06	-0.00416642	0.00214142	0.0516995
Heavy physical work	rs75188332	G	T	0.106952	-0.0257222	0.00553553	3.38e-06	0.000854618	0.00164674	0.603779
Heavy physical work	rs75278458	A	G	0.0594321	-0.033871	0.00723197	2.82e-06	0.000379076	0.00100854	0.707016
Heavy physical work	rs76836923	C	T	0.0442307	0.039278	0.00831731	2.33e-06	0.00152622	0.00131689	0.246475
Heavy physical work	rs77046283	C	G	0.384421	0.0161522	0.00351311	4.28e-06	0.00010519	0.00150792	0.944386
Heavy physical work	rs79520718	T	G	0.0413032	-0.0429793	0.00874751	8.97e-07	0.00122581	0.000637497	0.0545003
Heavy physical work	rs9375188	T	C	0.486372	-0.0211726	0.00342744	6.54e-10	-0.00121858	0.00158152	0.440997
Heavy physical work	rs9527051	C	T	0.489717	0.0171854	0.00341901	5.01e-07	-0.000448158	0.000623102	0.471996
Body mass index	rs1016287	T	C	0.325	0.0254	0.0044	5.87e-09	0.000817614	0.000680507	0.229568
Body mass index	rs10182181	A	G	0.5	-0.0366	0.0039	3.909e-21	-8.3e-05	0.000621321	0.893785
Body mass index	rs10733682	A	G	0.425	0.0229	0.0041	1.665e-08	-0.000583489	0.000630841	0.354999
Body mass index	rs10767664	A	T	0.7833	0.0456	0.0054	1.877e-17	0.00125594	0.000764886	0.100593
Body mass index	rs10938397	A	G	0.5667	-0.0404	0.0041	2.984e-23	0.000393505	0.000627974	0.530905
Body mass index	rs10968576	G	A	0.2917	0.0289	0.0043	1.035e-11	-0.000809428	0.000662711	0.22194
Body mass index	rs11074446	C	T	0.175	-0.0312	0.0057	4.365e-08	2.21e-05	0.000937596	0.981196
Body mass index	rs11165643	C	T	0.425	-0.023	0.004	5.757e-09	0.000197925	0.00063072	0.753667
Body mass index	rs1121980	A	G	0.475	0.0774	0.0039	4.866e-86	0.000226232	0.000628206	0.718755
Body mass index	rs11663558	A	G	0.5	-0.027	0.0046	4.369e-09	-0.000393513	0.000622074	0.527007
Body mass index	rs11672660	C	T	0.825	0.0321	0.005	1.596e-10	-0.00102775	0.000784658	0.190262
Body mass index	rs12042908	A	G	0.425	0.0272	0.004	5.934e-12	0.000663947	0.000626549	0.289288
Body mass index	rs12401738	A	G	0.425	0.0256	0.0041	6.09e-10	0.000545761	0.000638855	0.392951
Body mass index	rs12446632	A	G	0.1333	-0.0432	0.0058	1.446e-13	-0.000424591	0.000885646	0.631645
Body mass index	rs12529728	G	A	0.1	0.0462	0.0051	1.758e-19	0.000789487	0.000828216	0.340471
Body mass index	rs13011109	G	C	0.6917	0.0224	0.004	1.635e-08	0.000266848	0.000639276	0.67637
Body mass index	rs13098327	G	A	0.8167	-0.0333	0.0049	1.116e-11	-0.000372708	0.00077767	0.631752
Body mass index	rs13417156	T	C	0.6167	-0.0243	0.0044	2.429e-08	0.000685196	0.00062726	0.274674
Body mass index	rs1516725	T	C	0.0917	-0.0466	0.0059	1.914e-15	0.00153733	0.000903305	0.088776
Body mass index	rs16851483	G	T	0.9083	-0.0524	0.0096	4.806e-08	0.00113579	0.00124933	0.363287
Body mass index	rs17024393	C	T	0.04167	0.0713	0.0114	3.531e-10	-0.0018036	0.00195908	0.357242
Body mass index	rs1928295	C	T	0.425	-0.0258	0.0039	3.421e-11	0.000476198	0.000626673	0.447326
Body mass index	rs2060604	T	C	0.5583	0.0232	0.004	4.061e-09	-0.000782896	0.000630001	0.213983
Body mass index	rs2112347	G	T	0.375	-0.0298	0.0041	3.148e-13	6.81e-05	0.000648102	0.916256
Body mass index	rs2303108	C	T	0.675	0.0278	0.0043	8.525e-11	-0.00154062	0.000690166	0.0255999
Body mass index	rs3127553	G	A	0.3667	0.0259	0.0042	4.576e-10	-0.000336679	0.00064369	0.600943
Body mass index	rs3817334	C	T	0.55	-0.0265	0.004	2.469e-11	-0.00035996	0.000630887	0.568297
Body mass index	rs4929923	C	T	0.7167	0.0235	0.0041	9.053e-09	0.000125371	0.000649329	0.846899
Body mass index	rs4981693	G	A	0.2083	-0.0336	0.0054	4.902e-10	0.000731058	0.00074167	0.324286
Body mass index	rs543874	G	A	0.2667	0.0603	0.005	9.613e-34	0.00031082	0.000765836	0.684848
Body mass index	rs6091540	C	T	0.725	0.0297	0.0044	2.154e-11	0.000541113	0.000678553	0.42519
Body mass index	rs6465468	G	T	0.675	-0.0245	0.0045	4.98e-08	-0.000587859	0.000673004	0.3824
Body mass index	rs6548237	A	C	0.1333	-0.0687	0.0052	3.546e-40	0.000869845	0.000819963	0.288766
Body mass index	rs663129	A	G	0.2833	0.0567	0.0046	3.486e-34	0.00140727	0.000732177	0.0546023
Body mass index	rs7138803	G	A	0.5583	-0.0348	0.0041	1.803e-17	0.000285293	0.000643783	0.657657
Body mass index	rs7141420	T	C	0.6167	0.0262	0.0039	1.45e-11	-0.00037004	0.000626317	0.554642
Body mass index	rs7239883	G	A	0.3167	0.0231	0.0041	1.511e-08	0.000346219	0.000642353	0.589897
Body mass index	rs7531118	T	C	0.3917	-0.0341	0.0041	3.903e-17	0.00100501	0.000797084	0.207361
Body mass index	rs8055138	T	C	0.3596	0.0303	0.0043	2.093e-12	0.00034685	0.000625963	0.579507
Body mass index	rs8097783	A	G	0.1167	-0.0512	0.0076	2.186e-11	0.000982709	0.000633064	0.120591
Body mass index	rs9462027	G	A	0.7417	-0.0273	0.0044	4.597e-10	-0.00410185	0.00120143	0.00063999
WHR	rs10195252	T	C	0.5583	0.044	0.0044	1e-23	-0.000590927	0.000632707	0.350323
WHR	rs1045241	C	T	0.6917	0.027	0.0049	3.5e-08	0.00176759	0.000700794	0.0116607
WHR	rs10804591	A	C	0.85	0.035	0.0054	1.2e-10	0.000591819	0.000756879	0.434262
WHR	rs10911792	G	C	0.3333	0.028	0.005	1.8e-08	-0.000102719	0.000659327	0.876196
WHR	rs11048470	T	G	0.2333	0.033	0.0049	1.9e-11	0.000716852	0.000704423	0.308849
WHR	rs11075985	A	C	0.4833	0.039	0.0045	5e-18	0.000304758	0.000628181	0.627575
WHR	rs11989744	C	T	0.7417	0.035	0.0061	5.4e-09	-0.000358188	0.000724648	0.6211
WHR	rs12317176	T	C	0.6167	0.026	0.0046	3.1e-08	-0.000480791	0.000657388	0.464557
WHR	rs12679556	G	T	0.2083	0.03	0.0052	7.4e-09	0.00113244	0.000722845	0.117199
WHR	rs1294421	G	T	0.6	0.033	0.0046	8.3e-13	0.0017639	0.000633838	0.00538816
WHR	rs1358980	T	C	0.45	0.049	0.0048	2.4e-24	0.0020836	0.000626388	0.000879987
WHR	rs1394461	C	G	0.2583	0.035	0.0063	3.6e-08	-0.000183233	0.000753864	0.807961
WHR	rs1443512	A	C	0.2	0.037	0.0051	2.4e-13	-0.00072773	0.000749231	0.331398
WHR	rs17819328	G	T	0.45	0.032	0.0046	1.8e-12	0.00116582	0.000630523	0.0644642
WHR	rs1936805	T	C	0.55	0.044	0.0044	7e-24	0.000779647	0.000621307	0.209535
WHR	rs2179129	A	G	0.55	0.026	0.0045	1.2e-08	0.000360429	0.000630857	0.567775
WHR	rs2765539	C	T	0.2917	-0.031	0.005	2.8e-10	0.000672452	0.000694071	0.332621
WHR	rs3902751	A	G	0.225	0.032	0.0051	6.4e-10	0.00114916	0.000723663	0.112294
WHR	rs4471313	G	T	0.2768	-0.03	0.0052	7.5e-09	0.00164942	0.000703871	0.019112
WHR	rs4646404	G	A	0.625	0.03	0.0051	3.1e-09	-1.71977e-05	0.000656167	0.97909
WHR	rs4846565	A	G	0.3333	-0.048	0.0046	3.7e-25	-0.000693703	0.000652701	0.287866
WHR	rs489693	A	C	0.4083	0.029	0.0047	1e-09	0.00124744	0.000661328	0.0592611
WHR	rs863750	T	C	0.5333	0.027	0.0045	1e-09	0.000305182	0.000635788	0.631224
WHR	rs9687846	A	G	0.1917	0.034	0.0057	3.4e-09	-0.00149215	0.000781614	0.0562552
WHR	rs9860730	A	G	0.7667	0.042	0.0048	3.8e-18	-0.00172201	0.000686907	0.0121801
WHR adjusted for BMI	rs10195252	T	C	0.5583	0.052	0.0046	4.7e-30	-0.000590927	0.000632707	0.350323
WHR adjusted for BMI	rs1045241	C	T	0.6917	0.034	0.005	6.6e-12	0.00176759	0.000700794	0.0116607
WHR adjusted for BMI	rs10804591	A	C	0.85	0.04	0.0056	6.1e-13	0.000591819	0.000756879	0.434262
WHR adjusted for BMI	rs10919388	A	C	0.2833	-0.033	0.0052	4.8e-10	0.00166516	0.000704409	0.0180839
WHR adjusted for BMI	rs10991437	A	C	0.1	0.04	0.0072	2.8e-08	0.000450458	0.000964291	0.640401
WHR adjusted for BMI	rs11231693	A	G	0.0417	0.068	0.01	2.7e-11	0.00224566	0.00136309	0.0994622
WHR adjusted for BMI	rs12454712	T	C	0.6333	0.035	0.0057	1.1e-09	-0.000359015	0.000639575	0.574571
WHR adjusted for BMI	rs12489828	G	T	0.5167	0.029	0.0046	2.6e-10	-0.000486599	0.000621787	0.433874
WHR adjusted for BMI	rs12679556	G	T	0.2083	0.033	0.0052	2.1e-10	0.00113244	0.000722845	0.117199
WHR adjusted for BMI	rs1294410	C	T	0.625	0.037	0.0046	1.6e-15	0.00202941	0.000641278	0.00155304
WHR adjusted for BMI	rs1358980	T	C	0.45	0.06	0.0049	3.7e-34	0.0020836	0.000626388	0.000879987
WHR adjusted for BMI	rs1443512	A	C	0.2	0.04	0.0052	1.1e-14	-0.00072773	0.000749231	0.331398
WHR adjusted for BMI	rs1463679	T	G	0.175	0.04	0.0052	6.1e-15	0.00147111	0.000733074	0.0447762
WHR adjusted for BMI	rs1776897	G	T	0.075	0.052	0.009	6.8e-09	-0.000235394	0.00108798	0.828709
WHR adjusted for BMI	rs17819328	G	T	0.45	0.035	0.0047	4.6e-14	0.00116582	0.000630523	0.0644642
WHR adjusted for BMI	rs1936807	G	C	0.55	0.052	0.0045	3.3e-30	0.000785341	0.000621682	0.2065
WHR adjusted for BMI	rs2179129	A	G	0.55	0.029	0.0046	2.1e-10	0.000360429	0.000630857	0.567775
WHR adjusted for BMI	rs2213732	G	A	0.4825	0.029	0.0045	1.3e-10	-0.000305172	0.000626257	0.626049
WHR adjusted for BMI	rs2371767	G	C	0.7917	0.056	0.0052	1.2e-26	-0.00176584	0.000698513	0.0114723
WHR adjusted for BMI	rs2645294	C	T	0.4655	-0.035	0.0046	1.5e-14	0.000860716	0.000626472	0.169472
WHR adjusted for BMI	rs2820443	C	T	0.3	-0.062	0.005	5.7e-35	-0.000196167	0.000677722	0.772237
WHR adjusted for BMI	rs2925979	T	C	0.2833	0.032	0.0049	3.4e-11	-0.000987174	0.000676465	0.144481
WHR adjusted for BMI	rs3805389	A	G	0.2417	0.027	0.005	4.6e-08	-0.000660436	0.00070756	0.350615
WHR adjusted for BMI	rs3902751	A	G	0.225	0.039	0.0052	1.3e-13	0.00114916	0.000723663	0.112294
WHR adjusted for BMI	rs4646404	G	A	0.625	0.034	0.0051	5.3e-11	-1.71977e-05	0.000656167	0.97909
WHR adjusted for BMI	rs6090583	A	G	0.4333	0.029	0.0045	2.8e-10	-0.000382241	0.000630985	0.544659
WHR adjusted for BMI	rs7133378	G	A	0.6333	0.038	0.0049	7.2e-15	-0.000470202	0.000667969	0.481479
WHR adjusted for BMI	rs736825	G	C	0.35	0.031	0.0055	1.9e-08	0.000422389	0.000647837	0.514403
WHR adjusted for BMI	rs7705502	A	G	0.2917	0.027	0.0048	1.9e-08	0.00129301	0.000674882	0.0553793
WHR adjusted for BMI	rs7830933	A	G	0.7417	0.037	0.0053	1.2e-12	-0.000296997	0.000731285	0.684647
WHR adjusted for BMI	rs7917772	A	G	0.6833	0.027	0.0046	5.5e-09	-0.000466842	0.000642075	0.467176
WHR adjusted for BMI	rs8066985	A	G	0.5167	0.026	0.0045	4e-09	6.63277e-07	0.0006204	0.999147
WHR adjusted for BMI	rs905938	C	T	0.325	-0.034	0.0054	4.9e-10	-0.00138753	0.000701527	0.0479439
WHR adjusted for BMI	rs9687846	A	G	0.1917	0.041	0.0059	3.8e-12	-0.00149215	0.000781614	0.0562552
WHR adjusted for BMI	rs9991328	T	C	0.4833	0.028	0.0045	3.4e-10	-1.2304e-05	0.00062297	0.984242
Type 2 diabetes	rs1007090	T	C	0.3316	-0.044	0.0068	1.01e-10	2.54e-05	0.000649885	0.96886
Type 2 diabetes	rs10406431	A	G	0.5626	0.0603	0.0065	1.56e-20	0.000225903	0.000622163	0.716536
Type 2 diabetes	rs10419627	A	G	0.591	0.0431	0.0065	3.15e-11	-0.0020882	0.000624227	0.000822204
Type 2 diabetes	rs10516495	A	T	0.3128	-0.0418	0.0069	1.46e-09	-0.000981135	0.000629114	0.118868
Type 2 diabetes	rs1061810	A	C	0.2867	0.0502	0.007	8.31e-13	-0.000424367	0.000673875	0.528865
Type 2 diabetes	rs10750397	A	G	0.2829	0.0394	0.0071	3.13e-08	0.000293692	0.000682908	0.667152
Type 2 diabetes	rs10773051	T	C	0.235	-0.0411	0.0075	4.98e-08	0.00107392	0.000695014	0.122303
Type 2 diabetes	rs10811647	C	G	0.5826	-0.0433	0.0065	2.55e-11	-0.000836396	0.000752944	0.266641
Type 2 diabetes	rs10811660	A	G	0.1704	-0.1598	0.0086	2.54e-77	0.00109244	0.000628901	0.0823776
Type 2 diabetes	rs10830963	C	G	0.7208	-0.101	0.0071	1.12e-45	-0.000301137	0.000818229	0.712847
Type 2 diabetes	rs10848958	T	C	0.1966	-0.0451	0.0083	4.97e-08	-5.75e-05	0.000695804	0.93415
Type 2 diabetes	rs10882099	T	C	0.5879	0.1095	0.0065	7.73e-64	0.000462991	0.00077729	0.551411
Type 2 diabetes	rs10937721	C	G	0.5893	0.085	0.0066	5.39e-38	-0.000106941	0.000631358	0.865496
Type 2 diabetes	rs10974438	A	C	0.6416	-0.0514	0.0067	1.71e-14	-0.00085521	0.000623451	0.170147
Type 2 diabetes	rs11023461	C	G	0.9242	-0.0751	0.0129	5.49e-09	0.000558536	0.000636272	0.380039
Type 2 diabetes	rs11023938	T	C	0.1768	0.0478	0.0087	3.79e-08	0.000733525	0.000651061	0.259887
Type 2 diabetes	rs11063029	T	C	0.0581	0.0858	0.0138	5.36e-10	0.000638558	0.00121262	0.598476
Type 2 diabetes	rs11257655	T	C	0.2169	0.0859	0.0077	1.46e-28	0.000152877	0.000806616	0.849679
Type 2 diabetes	rs1127215	T	C	0.4153	-0.0491	0.0065	3.92e-14	0.000942758	0.00141782	0.506093
Type 2 diabetes	rs11496066	T	C	0.8173	0.0508	0.0083	8.17e-10	-0.00106057	0.000765386	0.165849
Type 2 diabetes	rs115505614	T	C	0.0502	0.1657	0.0149	7.58e-29	-0.000805295	0.000627372	0.199283
Type 2 diabetes	rs11599737	A	G	0.0973	-0.0901	0.0112	8.81e-16	-0.000539943	0.000795008	0.497033
Type 2 diabetes	rs11603164	T	G	0.7052	0.0452	0.007	1.17e-10	-0.00333983	0.00141347	0.0181355
Type 2 diabetes	rs116425039	A	G	0.012	-0.272	0.0348	5.08e-15	-0.000638776	0.0010745	0.552188
Type 2 diabetes	rs11680058	A	G	0.8648	0.0581	0.0104	2.08e-08	-0.000799232	0.000682587	0.241646
Type 2 diabetes	rs11688682	C	G	0.2721	-0.0581	0.0076	2.93e-14	0.00277112	0.0034186	0.417596
Type 2 diabetes	rs11708067	A	G	0.775	0.0882	0.0077	5.05e-30	-0.000914786	0.000997358	0.359034
Type 2 diabetes	rs11709077	A	G	0.1264	-0.104	0.0097	1.26e-26	-0.000276597	0.000722097	0.701686
Type 2 diabetes	rs11759026	A	G	0.768	-0.066	0.0075	2.04e-18	0.00111186	0.000720669	0.122878
Type 2 diabetes	rs11842871	T	G	0.2669	-0.04	0.0073	4.83e-08	-0.000203638	0.000958666	0.831781
Type 2 diabetes	rs11856307	A	C	0.5706	0.047	0.0065	4.48e-13	-0.00124479	0.000743087	0.0939052
Type 2 diabetes	rs11885451	T	C	0.4888	-0.037	0.0065	1.2e-08	-0.000387006	0.000704587	0.582823
Type 2 diabetes	rs11967262	C	G	0.5142	-0.0378	0.0065	5.78e-09	0.000498466	0.000627772	0.427183
Type 2 diabetes	rs12001437	T	C	0.6309	-0.0402	0.0066	1.1e-09	-4.27e-05	0.000624122	0.945405
Type 2 diabetes	rs12140153	T	G	0.0953	-0.0645	0.0113	1.17e-08	0.00223343	0.00062191	0.000329175
Type 2 diabetes	rs12245680	T	C	0.8954	-0.146	0.0105	3.41e-44	-0.000448996	0.000643751	0.485511
Type 2 diabetes	rs12419690	A	G	0.5524	-0.0351	0.0064	3.89e-08	-0.000515771	0.00108376	0.634141
Type 2 diabetes	rs12454712	T	C	0.6129	0.0477	0.0068	2.4e-12	-0.0014451	0.0010029	0.149609
Type 2 diabetes	rs12555274	C	G	0.2646	0.1068	0.0072	1.88e-49	-0.000309001	0.000632469	0.625152
Type 2 diabetes	rs1260326	T	C	0.3931	-0.0644	0.0066	1.62e-22	-0.000262137	0.000625386	0.675099
Type 2 diabetes	rs12680692	A	T	0.3206	0.0413	0.0071	6.6e-09	-0.000359015	0.000639575	0.574571
Type 2 diabetes	rs12719778	T	C	0.5365	0.0381	0.0065	4.38e-09	6.6e-05	0.000718255	0.926814
Type 2 diabetes	rs12910361	A	G	0.2926	-0.0814	0.007	3.95e-31	-0.000555722	0.000635217	0.381655
Type 2 diabetes	rs13040225	A	T	0.5361	0.0433	0.0064	1.21e-11	9.7e-05	0.000680563	0.886659
Type 2 diabetes	rs13130484	T	C	0.4296	0.0435	0.0067	8.49e-11	-0.000563462	0.00062216	0.36512
Type 2 diabetes	rs1316776	A	C	0.3517	-0.0433	0.0067	1.04e-10	0.0004054	0.000685335	0.554163
Type 2 diabetes	rs13179413	T	C	0.2772	0.0566	0.0072	4.71e-15	-0.000742541	0.000855525	0.38543
Type 2 diabetes	rs13389219	T	C	0.4014	-0.0605	0.0065	1.17e-20	-7.72e-05	0.000626504	0.901964
Type 2 diabetes	rs13396935	A	G	0.1714	-0.0513	0.0085	1.46e-09	0.000349808	0.000628331	0.577715
Type 2 diabetes	rs1359790	A	G	0.2791	-0.0817	0.0071	1.76e-30	-0.0013366	0.00064977	0.0396842
Type 2 diabetes	rs13737	T	G	0.2406	-0.0481	0.0075	1.77e-10	-0.000787276	0.000703534	0.263129
Type 2 diabetes	rs1412234	T	C	0.6739	-0.0393	0.0068	7.71e-09	-0.000585848	0.000635118	0.356309
Type 2 diabetes	rs141521721	A	C	0.0233	0.1212	0.0214	1.39e-08	-0.000727421	0.000824675	0.37774
Type 2 diabetes	rs1426371	A	G	0.2659	-0.0517	0.0073	1.74e-12	-0.000309593	0.00068561	0.651588
Type 2 diabetes	rs1431841	T	G	0.2113	0.0429	0.0077	3.08e-08	-0.000255129	0.000718273	0.722442
Type 2 diabetes	rs145003494	A	G	0.0102	0.2848	0.0348	2.55e-16	-0.000921004	0.000662777	0.164648
Type 2 diabetes	rs145678014	T	G	0.0426	-0.1048	0.0163	1.4e-10	0.00166864	0.00202376	0.409644
Type 2 diabetes	rs1493694	T	C	0.1096	0.08	0.0102	3.35e-15	-0.00182302	0.000714163	0.0106911
Type 2 diabetes	rs1496653	A	G	0.7887	0.0665	0.0079	2.49e-17	0.000456852	0.000771957	0.553979
Type 2 diabetes	rs1561927	T	C	0.7328	-0.042	0.0072	6.12e-09	-0.000674256	0.00177779	0.704491
Type 2 diabetes	rs1562396	A	G	0.6796	-0.0555	0.0069	9.64e-16	0.00444905	0.00340256	0.191023
Type 2 diabetes	rs1573090	T	G	0.5328	0.0458	0.0065	1.72e-12	-0.00240225	0.00150475	0.110393
Type 2 diabetes	rs1665901	A	T	0.6576	0.0398	0.0068	4.97e-09	0.00194074	0.00100097	0.0525194
Type 2 diabetes	rs16841827	A	G	0.063	-0.0822	0.0133	6.34e-10	0.000290206	0.00076949	0.70607
Type 2 diabetes	rs17030845	T	C	0.1007	-0.1191	0.0108	2.35e-28	-0.000342559	0.00070444	0.626765
Type 2 diabetes	rs1708302	T	C	0.4885	-0.0909	0.0064	5.77e-46	-0.000263264	0.000666775	0.692967
Type 2 diabetes	rs17122772	C	G	0.7736	-0.0428	0.0077	3.31e-08	0.000703518	0.000636692	0.269179
Type 2 diabetes	rs17168486	T	C	0.1802	0.0672	0.0083	4.5e-16	4.55e-05	0.000658174	0.944883
Type 2 diabetes	rs17250977	A	G	0.9628	-0.1178	0.0178	3.64e-11	0.00153269	0.00126724	0.226483
Type 2 diabetes	rs17261179	T	C	0.5154	0.0355	0.0064	2.72e-08	-0.0025274	0.000999987	0.0114907
Type 2 diabetes	rs17522122	T	G	0.474	0.0356	0.0064	2.49e-08	-0.000149811	0.000625262	0.810643
Type 2 diabetes	rs17744783	A	T	0.1073	0.0577	0.0103	1.87e-08	-0.000126506	0.000621128	0.838611
Type 2 diabetes	rs17772814	A	G	0.0857	-0.0746	0.0125	2.13e-09	-0.00178074	0.000736043	0.0155497
Type 2 diabetes	rs17791513	A	G	0.9323	0.1016	0.0132	1.35e-14	-0.000967578	0.000824068	0.240337
Type 2 diabetes	rs1783541	T	C	0.201	0.0608	0.0081	4.65e-14	-0.00104854	0.00158233	0.507552
Type 2 diabetes	rs1800961	T	C	0.0349	0.1602	0.0175	5.1e-20	0.0008621	0.000620512	0.164732
Type 2 diabetes	rs1872992	A	G	0.7414	-0.0457	0.0072	2.52e-10	0.00102083	0.000624141	0.101929
Type 2 diabetes	rs189117855	A	C	0.0289	0.1131	0.0197	9.15e-09	-0.000274169	0.00100905	0.785844
Type 2 diabetes	rs1903002	C	G	0.4944	-0.0362	0.0064	1.45e-08	-0.000954283	0.00117375	0.416209
Type 2 diabetes	rs1999536	C	G	0.5732	-0.0404	0.0065	4.86e-10	0.000282132	0.0012948	0.82751
Type 2 diabetes	rs2023681	A	G	0.087	-0.0826	0.0115	7.4e-13	0.000475484	0.000751183	0.526747
Type 2 diabetes	rs2028150	C	G	0.5982	0.0537	0.0065	1.31e-16	0.00216364	0.00178076	0.224364
Type 2 diabetes	rs2066827	T	G	0.7675	-0.0473	0.0081	4.44e-09	0.00135544	0.000723363	0.060959
Type 2 diabetes	rs2080385	T	G	0.2489	-0.0551	0.0074	1.24e-13	-0.000840892	0.00204187	0.680469
Type 2 diabetes	rs2107133	A	G	0.8727	0.0643	0.0097	4.02e-11	7.4e-05	0.000621172	0.905112
Type 2 diabetes	rs2215383	T	C	0.4625	-0.0641	0.0064	1.06e-23	0.000186707	0.000627712	0.766131
Type 2 diabetes	rs2237895	A	C	0.573	-0.0892	0.0066	1.15e-41	0.000418252	0.00106722	0.695125
Type 2 diabetes	rs2258238	A	T	0.8963	-0.102	0.0106	5.14e-22	5.78e-05	0.000633036	0.927257
Type 2 diabetes	rs2280141	T	G	0.5118	0.0489	0.0064	1.91e-14	0.000415131	0.000733677	0.571515
Type 2 diabetes	rs2289739	T	G	0.3556	0.0469	0.0067	2.58e-12	-0.000900046	0.000732757	0.219336
Type 2 diabetes	rs2290203	A	G	0.2047	0.0604	0.0079	1.45e-14	0.00173711	0.000903409	0.0545021
Type 2 diabetes	rs2307111	T	C	0.6039	0.0502	0.0065	1.05e-14	-0.000426986	0.00062322	0.493263
Type 2 diabetes	rs231360	T	C	0.3963	0.0576	0.0067	8.27e-18	0.000308397	0.000628708	0.623763
Type 2 diabetes	rs2351707	T	C	0.7178	-0.0644	0.007	4.3e-20	0.00030719	0.0010173	0.762678
Type 2 diabetes	rs243019	T	C	0.5359	-0.0588	0.0064	3.37e-20	-0.000109	0.000622179	0.86093
Type 2 diabetes	rs2456530	T	C	0.126	0.054	0.0096	2.07e-08	0.000905903	0.000656478	0.167605
Type 2 diabetes	rs262549	C	G	0.8067	-0.0474	0.0082	6.48e-09	0.000453909	0.000780901	0.561063
Type 2 diabetes	rs2767036	A	C	0.7086	-0.0389	0.007	2.94e-08	9.03e-05	0.000635467	0.88706
Type 2 diabetes	rs2796441	A	G	0.406	-0.0674	0.0065	2.97e-25	0.000713208	0.000638417	0.263931
Type 2 diabetes	rs2800733	A	G	0.7164	0.0516	0.0071	4.25e-13	-0.000170835	0.000690861	0.804692
Type 2 diabetes	rs2812539	T	G	0.7021	0.051	0.007	3.59e-13	-3.93e-05	0.000624954	0.949909
Type 2 diabetes	rs2820446	C	G	0.7076	0.0593	0.007	2.83e-17	0.000859084	0.000917041	0.348862
Type 2 diabetes	rs28533815	T	C	0.2507	-0.0748	0.008	5.45e-21	0.00128399	0.000783552	0.101281
Type 2 diabetes	rs2862874	T	G	0.6061	0.036	0.0066	4.83e-08	0.000597075	0.000687561	0.385178
Type 2 diabetes	rs28819812	A	C	0.3218	-0.0396	0.0072	4.22e-08	0.000537413	0.000627595	0.39183
Type 2 diabetes	rs2896177	A	G	0.5413	-0.0367	0.0064	9.13e-09	-0.000209918	0.000681915	0.758207
Type 2 diabetes	rs2925979	T	C	0.2987	0.0546	0.007	7.07e-15	3.28e-05	0.00067619	0.961259
Type 2 diabetes	rs2972144	A	G	0.3618	-0.0911	0.0066	2.19e-43	-0.000150406	0.000677111	0.824214
Type 2 diabetes	rs31229	A	G	0.6329	-0.0381	0.0066	7.65e-09	0.000461303	0.000721718	0.522711
Type 2 diabetes	rs320369	A	G	0.3232	0.0372	0.0068	4.6e-08	-0.000418764	0.000642227	0.51437
Type 2 diabetes	rs329122	A	G	0.4292	0.0366	0.0065	1.72e-08	0.000198094	0.000665638	0.766008
Type 2 diabetes	rs34048824	T	C	0.5692	0.0364	0.0065	2.06e-08	-9.67e-05	0.000622267	0.876504
Type 2 diabetes	rs340874	T	C	0.449	-0.0678	0.0065	1.56e-25	-0.000987174	0.000676465	0.144481
Type 2 diabetes	rs34298980	T	C	0.4994	0.0379	0.0067	1.55e-08	-0.00050223	0.000648483	0.438654
Type 2 diabetes	rs34584161	A	G	0.7609	0.0468	0.0075	5.36e-10	0.000220428	0.00064993	0.734492
Type 2 diabetes	rs34715063	T	C	0.8778	-0.0772	0.0099	8.4e-15	-0.00264387	0.000669962	7.94e-05
Type 2 diabetes	rs348330	A	G	0.6399	-0.0492	0.0067	2.1e-13	0.00176117	0.00113691	0.121364
Type 2 diabetes	rs34855406	C	G	0.2746	0.049	0.0071	5.89e-12	0.000666008	0.000629546	0.290094
Type 2 diabetes	rs34990153	A	G	0.5601	0.0476	0.0065	2.26e-13	0.000404824	0.000628079	0.519224
Type 2 diabetes	rs35011184	A	G	0.2306	0.2822	0.0075	1.09e-306	0.000549658	0.000626022	0.379935
Type 2 diabetes	rs35318451	A	G	0.331	0.0478	0.007	9.5e-12	0.000498673	0.000653697	0.445553
Type 2 diabetes	rs35895680	A	C	0.323	-0.0554	0.0069	1.08e-15	-0.000995332	0.000729626	0.172517
Type 2 diabetes	rs36112520	A	G	0.1107	0.0783	0.0104	4.23e-14	-0.00146187	0.000925979	0.114399
Type 2 diabetes	rs36138276	A	G	0.4992	-0.0431	0.0066	6.4e-11	2.6e-05	0.000646931	0.967981
Type 2 diabetes	rs362307	T	C	0.0776	0.0704	0.0121	6.78e-09	0.000321203	0.000688336	0.640761
Type 2 diabetes	rs3763277	T	G	0.7235	0.0412	0.0072	1.18e-08	0.00108713	0.000626728	0.0828101
Type 2 diabetes	rs3768321	T	G	0.1993	0.084	0.008	4.75e-26	-0.000305432	0.000742982	0.681008
Type 2 diabetes	rs3774725	T	G	0.8489	0.0662	0.009	1.95e-13	-0.000150389	0.00066069	0.819939
Type 2 diabetes	rs3783394	A	G	0.3477	-0.038	0.0067	1.42e-08	0.000363978	0.000665895	0.584655
Type 2 diabetes	rs3786900	A	G	0.7307	0.0434	0.0072	1.89e-09	-0.000432126	0.00106126	0.683873
Type 2 diabetes	rs3798519	A	C	0.811	-0.0616	0.0082	4.6e-14	0.000559699	0.000628616	0.37327
Type 2 diabetes	rs3802177	A	G	0.3154	-0.1077	0.0069	9.16e-55	0.00040268	0.00118145	0.733228
Type 2 diabetes	rs3808415	A	G	0.5575	-0.0349	0.0064	4.65e-08	-0.000941632	0.000699239	0.178094
Type 2 diabetes	rs3810291	A	G	0.6718	0.0434	0.0069	3.38e-10	-0.000239721	0.000781762	0.759117
Type 2 diabetes	rs3847343	A	G	0.6108	0.0482	0.0067	6.34e-13	-0.000861421	0.000900883	0.338975
Type 2 diabetes	rs3862948	A	C	0.235	0.0414	0.0075	3.98e-08	-0.000269765	0.000653821	0.679902
Type 2 diabetes	rs3887925	T	C	0.545	0.0539	0.0065	1.01e-16	0.000667777	0.000701864	0.341386
Type 2 diabetes	rs41267090	A	T	0.9383	-0.0812	0.0138	4.22e-09	0.000765802	0.000810499	0.344735
Type 2 diabetes	rs4148856	C	G	0.7828	0.047	0.0077	1.31e-09	5.67e-05	0.000670882	0.932624
Type 2 diabetes	rs429358	T	C	0.8473	0.0746	0.0091	2.62e-16	-0.00175867	0.000624483	0.00486008
Type 2 diabetes	rs4368494	A	G	0.2976	-0.054	0.007	1.39e-14	-0.000926437	0.000663929	0.162901
Type 2 diabetes	rs459193	A	G	0.2594	-0.0722	0.0073	6.78e-23	0.000250498	0.000644631	0.697579
Type 2 diabetes	rs4688760	T	C	0.6828	0.042	0.007	2.14e-09	-0.000954714	0.000737745	0.195633
Type 2 diabetes	rs4709746	T	C	0.1313	-0.0567	0.0096	3.95e-09	0.000846984	0.000624998	0.175362
Type 2 diabetes	rs474513	A	G	0.5162	0.0399	0.0064	4.18e-10	-0.000511084	0.0014566	0.725683
Type 2 diabetes	rs4776970	A	T	0.642	0.0378	0.0067	1.69e-08	0.00193638	0.000760701	0.0109122
Type 2 diabetes	rs4804833	A	G	0.3912	0.048	0.0066	3.42e-13	0.000620104	0.000855498	0.468548
Type 2 diabetes	rs4812034	T	G	0.5465	0.0416	0.0064	7.35e-11	-0.00170641	0.000687057	0.0130051
Type 2 diabetes	rs490689	A	G	0.2002	0.0543	0.008	8.86e-12	-0.00101336	0.00075096	0.177206
Type 2 diabetes	rs4925109	A	G	0.3177	0.0476	0.0069	5.65e-12	-0.000236874	0.000672587	0.724701
Type 2 diabetes	rs4929965	A	G	0.3813	0.0668	0.0068	9.67e-23	-0.00107738	0.000917022	0.240051
Type 2 diabetes	rs4977213	T	C	0.6281	-0.0507	0.0069	2.19e-13	-0.000316328	0.000621524	0.610784
Type 2 diabetes	rs508419	A	G	0.2356	-0.0811	0.0075	5.43e-27	2.97e-05	0.000648353	0.963514
Type 2 diabetes	rs5215	T	C	0.6272	-0.0706	0.0066	9.85e-27	-0.000214766	0.00063674	0.735898
Type 2 diabetes	rs55653563	A	C	0.7333	0.0435	0.0072	1.73e-09	0.000518121	0.000623286	0.40582
Type 2 diabetes	rs55872725	T	C	0.4175	0.122	0.0065	8.51e-79	0.000393501	0.000760462	0.604843
Type 2 diabetes	rs55911137	C	G	0.0259	-0.1454	0.0214	9.94e-12	-0.000253665	0.00067757	0.708126
Type 2 diabetes	rs55973554	A	G	0.3215	0.039	0.0068	1e-08	-0.000827445	0.000640004	0.196056
Type 2 diabetes	rs56187241	T	C	0.0451	0.1014	0.0157	1.07e-10	-0.00109624	0.00063869	0.0860936
Type 2 diabetes	rs56337234	T	C	0.4978	-0.0548	0.0066	9.75e-17	0.000733315	0.000669061	0.273064
Type 2 diabetes	rs56348580	C	G	0.3082	-0.0617	0.0069	4.31e-19	0.000181199	0.000726451	0.803029
Type 2 diabetes	rs569255	A	G	0.5393	-0.0396	0.0064	5.64e-10	-0.000850663	0.000647145	0.188684
Type 2 diabetes	rs572033	A	G	0.0376	0.1028	0.0172	2.14e-09	-0.000377103	0.000703282	0.591818
Type 2 diabetes	rs5758223	A	G	0.7134	0.0401	0.0071	1.78e-08	6.06e-06	0.000632985	0.992357
Type 2 diabetes	rs576674	A	G	0.8313	-0.0538	0.0086	3.7e-10	-0.000494677	0.00200252	0.804888
Type 2 diabetes	rs58432198	T	C	0.1172	-0.0636	0.0103	5.71e-10	-0.000624016	0.000659831	0.344292
Type 2 diabetes	rs58642235	T	C	0.8612	-0.0566	0.0094	1.9e-09	0.00292284	0.00160689	0.0689222
Type 2 diabetes	rs601945	A	G	0.8259	-0.0849	0.0086	4.66e-23	-0.00110802	0.000619718	0.0737856
Type 2 diabetes	rs61676547	C	G	0.1937	0.0525	0.0081	7.42e-11	0.000847134	0.000673231	0.208281
Type 2 diabetes	rs61939481	T	C	0.9318	-0.0714	0.0127	1.74e-08	0.000859187	0.000623231	0.168019
Type 2 diabetes	rs62107261	T	C	0.9541	0.1019	0.0161	2.62e-10	0.000989163	0.0016806	0.556146
Type 2 diabetes	rs62271373	A	T	0.0547	0.0882	0.0144	1.03e-09	0.00045413	0.000691254	0.511204
Type 2 diabetes	rs62492368	A	G	0.3123	0.044	0.0069	1.92e-10	-0.000143596	0.000830474	0.862724
Type 2 diabetes	rs62563593	A	G	0.6063	-0.0394	0.0065	1.28e-09	0.00153184	0.000968429	0.113701
Type 2 diabetes	rs6459737	A	G	0.338	-0.0583	0.0067	3.31e-18	0.000431571	0.000910474	0.635495
Type 2 diabetes	rs648795	A	T	0.4146	0.0391	0.0065	1.71e-09	0.000398388	0.000790569	0.614314
Type 2 diabetes	rs6545714	A	G	0.6081	-0.0363	0.0065	2.25e-08	-0.000555076	0.000797223	0.486266
Type 2 diabetes	rs6557267	T	C	0.4201	0.036	0.0065	2.93e-08	-0.000718368	0.00121017	0.552773
Type 2 diabetes	rs6600191	T	C	0.8246	0.0587	0.0085	4.47e-12	7.63e-05	0.00145093	0.958045
Type 2 diabetes	rs672271	T	C	0.9062	-0.06	0.011	4.83e-08	-0.00119897	0.00133138	0.367831
Type 2 diabetes	rs67232546	T	C	0.2047	0.0531	0.008	2.51e-11	6.84e-05	0.000678909	0.919746
Type 2 diabetes	rs6808574	T	C	0.3885	-0.061	0.0066	2.29e-20	0.000253657	0.00063573	0.689893
Type 2 diabetes	rs6821438	A	G	0.5342	0.0397	0.0064	5.1e-10	0.000324427	0.000650126	0.617764
Type 2 diabetes	rs6884702	A	G	0.6055	-0.0399	0.0065	7.92e-10	-0.000189064	0.000632132	0.764872
Type 2 diabetes	rs6885132	C	G	0.9036	0.077	0.011	2.49e-12	0.000882089	0.00063532	0.165012
Type 2 diabetes	rs6937438	A	G	0.7112	-0.0514	0.007	2.35e-13	-0.000287185	0.000633893	0.650514
Type 2 diabetes	rs702634	A	G	0.689	0.0503	0.0069	3.37e-13	-3.72e-05	0.000807701	0.963295
Type 2 diabetes	rs703972	C	G	0.4676	-0.0698	0.0065	5.77e-27	-0.00149645	0.00110053	0.173907
Type 2 diabetes	rs7076754	A	G	0.1681	-0.0872	0.0087	1.08e-23	-0.00027785	0.00076339	0.715882
Type 2 diabetes	rs7124681	A	C	0.4106	0.0362	0.0065	2.45e-08	0.000237167	0.000637935	0.710062
Type 2 diabetes	rs7178762	T	C	0.5364	-0.0387	0.0064	1.37e-09	0.000438582	0.00062143	0.480337
Type 2 diabetes	rs7240767	T	C	0.626	-0.0372	0.0066	1.71e-08	-0.00100784	0.000634489	0.11219
Type 2 diabetes	rs72802358	C	G	0.1032	-0.1135	0.0107	2.22e-26	-0.00111354	0.00105177	0.289723
Type 2 diabetes	rs72926982	A	T	0.0846	0.074	0.0114	8.93e-11	-0.000627278	0.000681782	0.357544
Type 2 diabetes	rs738409	C	G	0.7743	-0.0436	0.0076	1.17e-08	-6.55e-05	0.000673177	0.922459
Type 2 diabetes	rs739846	A	G	0.0761	0.0877	0.0119	2.02e-13	-0.000326915	0.000621956	0.59915
Type 2 diabetes	rs74486672	T	C	0.0357	0.1156	0.0175	3.81e-11	0.000172126	0.000851453	0.839795
Type 2 diabetes	rs745805	A	T	0.82	0.0632	0.0084	4.52e-14	-0.000325548	0.000630698	0.605735
Type 2 diabetes	rs7572970	A	G	0.2659	-0.0447	0.0072	6.12e-10	0.00101309	0.000625393	0.10525
Type 2 diabetes	rs76074250	A	G	0.7971	-0.0463	0.0081	9.31e-09	0.000615843	0.00063819	0.334554
Type 2 diabetes	rs76263492	T	G	0.0452	0.0897	0.0156	8.94e-09	0.00181271	0.00103303	0.0793045
Type 2 diabetes	rs7633675	T	G	0.6837	-0.1085	0.0068	3.21e-57	0.00013356	0.00114149	0.906857
Type 2 diabetes	rs7642311	A	G	0.8723	0.0545	0.0096	1.53e-08	-0.000134957	0.000942673	0.886161
Type 2 diabetes	rs76471882	T	C	0.0468	0.0875	0.0154	1.31e-08	-0.000873939	0.000925124	0.344828
Type 2 diabetes	rs7667864	A	C	0.2838	-0.0402	0.0071	1.64e-08	-0.00115727	0.000752616	0.124132
Type 2 diabetes	rs7669833	A	T	0.2951	-0.0572	0.007	3.52e-16	0.00128944	0.00116966	0.270287
Type 2 diabetes	rs76895963	T	G	0.9801	0.4826	0.0275	9.12e-69	0.0022137	0.00186489	0.235213
Type 2 diabetes	rs7732130	A	G	0.6992	-0.0606	0.007	5.69e-18	-7.81e-05	0.00081789	0.92397
Type 2 diabetes	rs77464186	A	C	0.8357	0.1002	0.0087	9.3e-31	0.000799396	0.000691869	0.247922
Type 2 diabetes	rs77536694	A	G	0.9774	-0.1259	0.0219	8.75e-09	0.000821634	0.000775296	0.289252
Type 2 diabetes	rs77864822	A	G	0.9295	0.0753	0.0129	5.01e-09	0.000611031	0.00154099	0.691723
Type 2 diabetes	rs7819706	A	G	0.8835	0.0669	0.0101	2.82e-11	0.00242159	0.000667031	0.000283061
Type 2 diabetes	rs78569745	T	G	0.9578	0.0988	0.0165	2.34e-09	0.000737497	0.000944745	0.435021
Type 2 diabetes	rs7933438	A	G	0.1472	-0.058	0.0093	4.84e-10	0.00185776	0.00160308	0.246512
Type 2 diabetes	rs7966976	A	G	0.1964	-0.0751	0.0081	1.22e-20	0.00056929	0.000686785	0.407151
Type 2 diabetes	rs7968902	T	G	0.4352	-0.0516	0.0065	1.88e-15	0.000874734	0.00068708	0.202978
Type 2 diabetes	rs8008910	A	G	0.2192	0.0554	0.0076	4.22e-13	0.0029935	0.00238674	0.209764
Type 2 diabetes	rs8071043	T	C	0.6738	-0.0523	0.0068	1.53e-14	-0.00120327	0.000668089	0.0716954
Type 2 diabetes	rs8097210	T	G	0.7325	-0.0537	0.0072	1.06e-13	-0.00162905	0.000853775	0.0563855
Type 2 diabetes	rs8192675	T	C	0.7121	0.0659	0.007	5.77e-21	0.000993627	0.00209097	0.634646
Type 2 diabetes	rs862320	T	C	0.4231	-0.0433	0.0065	2.55e-11	0.000377425	0.00126985	0.766299
Type 2 diabetes	rs878521	A	G	0.2434	0.0618	0.0074	9.31e-17	0.000744023	0.000961894	0.439228
Type 2 diabetes	rs917195	T	C	0.2287	-0.0473	0.0077	1.03e-09	-0.000419831	0.00165522	0.799773
Type 2 diabetes	rs9267658	T	C	0.1489	-0.0716	0.0091	3.83e-15	-0.00140416	0.000888036	0.113835
Type 2 diabetes	rs9316500	T	G	0.7121	0.0387	0.007	3.45e-08	0.000221789	0.000779661	0.776051
Type 2 diabetes	rs9368222	A	C	0.2717	0.1379	0.0071	1.42e-83	-0.000146998	0.000638115	0.817811
Type 2 diabetes	rs9379084	A	G	0.1121	-0.0994	0.0106	5.48e-21	-0.00014165	0.00075311	0.850809
Type 2 diabetes	rs9430095	C	G	0.4934	0.0356	0.0065	4.16e-08	0.00116365	0.000661426	0.0785261
Type 2 diabetes	rs9957320	T	G	0.1719	-0.0487	0.0085	9.34e-09	0.0016971	0.000701647	0.0155755
Systolic blood pressure	rs1000423	T	C	0.264495	0.000432023	0.000704322	0.53962	-0.0239573	0.0154745	0.121579
Systolic blood pressure	rs10008637	C	T	0.463778	-0.00104001	0.000622097	0.0945681	-0.0170128	0.0139548	0.222792
Systolic blood pressure	rs10028284	T	A	0.174114	0.000239428	0.000819227	0.770087	0.00161887	0.0159863	0.919339
Systolic blood pressure	rs10048404	T	C	0.36637	-0.00049717	0.000643702	0.439901	-0.0252375	0.0151247	0.0951919
Systolic blood pressure	rs1006545	T	G	0.113276	0.000207001	0.000981053	0.832888	-0.018813	0.0287708	0.51318
Systolic blood pressure	rs10069690	T	C	0.257419	-0.000504455	0.000709334	0.476981	0.0465799	0.0151312	0.00208109
Systolic blood pressure	rs1010064	C	A	0.182711	0.000226496	0.000804513	0.778303	0.0630754	0.021198	0.00292469
Systolic blood pressure	rs1012089	G	C	0.474399	-0.000413554	0.000622372	0.506383	-0.0107473	0.013909	0.439707
Systolic blood pressure	rs10188003	T	C	0.391384	0.00053296	0.000636931	0.402727	0.0242659	0.0141146	0.0855776
Systolic blood pressure	rs10207726	T	C	0.291137	-0.00154529	0.000683949	0.0238622	-0.0311921	0.0139869	0.0257413
Systolic blood pressure	rs10224210	C	T	0.282023	0.000812364	0.000690602	0.239471	-0.0253008	0.0165403	0.126104
Systolic blood pressure	rs10282122	T	C	0.334447	0.000183412	0.000657894	0.78041	-0.0304638	0.0159336	0.0558856
Systolic blood pressure	rs10420519	T	G	0.0342387	-0.00237114	0.00170781	0.165013	-0.0882277	0.0459957	0.0550896
Systolic blood pressure	rs1044822	T	C	0.154029	-0.00188087	0.000862458	0.0291972	0.0307421	0.0220769	0.16377
Systolic blood pressure	rs10460108	G	A	0.47987	0.00155945	0.000623916	0.0124393	0.0194578	0.0138891	0.161233
Systolic blood pressure	rs1049212	G	A	0.429091	-0.000357081	0.000627954	0.5696	-0.0198117	0.0141546	0.161615
Systolic blood pressure	rs10501410	A	G	0.0665004	-0.00102845	0.00124992	0.410614	-0.0271356	0.0223665	0.225044
Systolic blood pressure	rs1052501	T	C	0.160469	-0.0019392	0.000847568	0.0221411	0.0323027	0.0173226	0.0622128
Systolic blood pressure	rs10749572	T	G	0.458408	-0.000868919	0.000622795	0.16296	-0.026061	0.0140595	0.0637926
Systolic blood pressure	rs10750441	T	C	0.330927	-5.06e-05	0.000658865	0.938752	0.00164799	0.0143477	0.908555
Systolic blood pressure	rs10776752	T	G	0.0739726	-0.000758015	0.00118721	0.52316	-0.0359725	0.0184937	0.0517607
Systolic blood pressure	rs10777213	A	G	0.478621	-0.000791304	0.000621525	0.202961	0.0131646	0.0139363	0.344848
Systolic blood pressure	rs10779795	G	A	0.337221	0.000152368	0.000657569	0.81676	-0.00559797	0.0154869	0.717751
Systolic blood pressure	rs10782230	A	G	0.480609	-0.000266769	0.00062155	0.667778	0.0210661	0.0139223	0.130248
Systolic blood pressure	rs10804330	C	T	0.43213	-0.000629071	0.000631502	0.319179	0.0166781	0.0139833	0.232981
Systolic blood pressure	rs10914124	C	T	0.390354	-0.00123308	0.000637141	0.0529515	0.0108197	0.0140684	0.441848
Systolic blood pressure	rs10941043	G	T	0.292622	0.000654459	0.000682328	0.337481	-0.00626943	0.0152815	0.681613
Systolic blood pressure	rs10980408	C	T	0.0351627	0.00079768	0.0016913	0.637186	-0.117309	0.0641062	0.067262
Systolic blood pressure	rs11097909	C	T	0.148757	-0.00112236	0.000872752	0.198446	0.00184628	0.0228116	0.935493
Systolic blood pressure	rs11120093	T	C	0.405384	0.00105224	0.000632013	0.0959346	-0.00291247	0.0141626	0.837068
Systolic blood pressure	rs11145807	G	A	0.404843	-0.000130528	0.000635395	0.837238	-0.00354566	0.0142012	0.80284
Systolic blood pressure	rs11159091	A	G	0.459339	-0.00107595	0.00062323	0.0842759	-0.0139043	0.0140829	0.323489
Systolic blood pressure	rs111866816	T	C	0.0715232	-0.00159107	0.00121149	0.189077	-0.0121802	0.0343897	0.723203
Systolic blood pressure	rs11191580	C	T	0.0766452	0.00143259	0.001164	0.218418	-0.0241143	0.0251656	0.33795
Systolic blood pressure	rs11210029	G	A	0.360771	-3.75e-05	0.000647358	0.953783	0.0408747	0.0141492	0.00386678
Systolic blood pressure	rs11222084	T	A	0.373078	-0.00206608	0.000640943	0.00126652	-0.0411939	0.0148104	0.0054124
Systolic blood pressure	rs11241313	T	C	0.310868	0.000775848	0.000671986	0.248272	-0.00826472	0.0155082	0.594084
Systolic blood pressure	rs112509803	C	G	0.12027	0.00104422	0.000964143	0.278786	0.0177825	0.0225035	0.429405
Systolic blood pressure	rs11252324	T	G	0.0757568	0.00069505	0.00117356	0.553679	-0.000919116	0.0318503	0.976978
Systolic blood pressure	rs112854918	G	C	0.0224748	0.00575088	0.0020986	0.00613808	-0.0263672	0.0355023	0.45767
Systolic blood pressure	rs113086489	T	C	0.454546	-0.000111075	0.000627006	0.85939	-0.0250821	0.0142256	0.0778718
Systolic blood pressure	rs1133400	G	A	0.22229	0.000225653	0.000744928	0.761952	-0.010659	0.018527	0.565074
Systolic blood pressure	rs113695818	T	C	0.308388	0.00194005	0.000672753	0.00393009	-0.00743751	0.0153095	0.627103
Systolic blood pressure	rs115262049	T	A	0.0892212	0.00125983	0.00109697	0.250779	-0.00915397	0.0261722	0.726519
Systolic blood pressure	rs1154214	G	T	0.396173	-0.000574191	0.000636008	0.366631	-0.00286097	0.0140465	0.838604
Systolic blood pressure	rs11585169	A	T	0.414468	1.46e-06	0.000630611	0.998152	0.00537691	0.0140905	0.70276
Systolic blood pressure	rs11592107	A	G	0.31096	0.000402418	0.000670754	0.548541	0.00747682	0.0151879	0.622515
Systolic blood pressure	rs11604357	A	C	0.160769	0.000563282	0.000848055	0.506561	0.0247398	0.0208902	0.236302
Systolic blood pressure	rs11636952	C	T	0.305331	0.00141656	0.0006758	0.0360725	0.00133007	0.0142209	0.925483
Systolic blood pressure	rs11641374	A	C	0.407939	-0.000997939	0.000635201	0.11617	0.00247044	0.0147511	0.866996
Systolic blood pressure	rs11655604	T	C	0.356772	-0.00057495	0.000648493	0.375299	-0.00345505	0.0144211	0.810654
Systolic blood pressure	rs11672660	T	C	0.193096	-0.00102775	0.000784658	0.190262	-0.0122635	0.0159078	0.440761
Systolic blood pressure	rs11694601	G	A	0.399513	0.000289161	0.000637958	0.650362	0.0561956	0.0140534	6.37e-05
Systolic blood pressure	rs117464403	A	G	0.0197178	-0.00215787	0.00223461	0.334218	-0.0499108	0.0250435	0.0462647
Systolic blood pressure	rs11874246	T	C	0.293179	-0.000683259	0.000681492	0.316059	-0.0639318	0.045062	0.155972
Systolic blood pressure	rs11925504	A	G	0.421606	0.000101468	0.000628278	0.871699	-0.0241786	0.0144312	0.0938491
Systolic blood pressure	rs11960210	C	T	0.370003	0.000114372	0.000642862	0.858793	0.0123747	0.0140285	0.377716
Systolic blood pressure	rs11977526	A	G	0.400146	-0.000291634	0.000633632	0.645332	-0.0173938	0.014641	0.234825
Systolic blood pressure	rs1199330	G	A	0.116421	0.000298379	0.000969254	0.758201	-0.0141905	0.0148414	0.339002
Systolic blood pressure	rs12042924	C	T	0.466427	-0.00128521	0.000622376	0.0389231	-0.0134818	0.0220475	0.540876
Systolic blood pressure	rs12063372	A	G	0.382841	0.000175645	0.000645113	0.785415	-0.00763788	0.0139655	0.58444
Systolic blood pressure	rs1209384	G	A	0.390724	0.000960162	0.000635723	0.130957	0.0421043	0.0143064	0.00325012
Systolic blood pressure	rs12136922	A	G	0.493451	-0.000202594	0.000621132	0.744297	0.00105718	0.0146258	0.942377
Systolic blood pressure	rs12153395	A	G	0.117703	0.000449143	0.000972977	0.644356	-0.00543401	0.0139622	0.697134
Systolic blood pressure	rs12255372	T	G	0.286866	-0.000689722	0.000685585	0.314401	-0.0102278	0.020342	0.615109
Systolic blood pressure	rs12258967	G	C	0.299005	-0.000168239	0.000678479	0.804162	0.0183225	0.0180796	0.310852
Systolic blood pressure	rs12264186	T	C	0.186563	-0.000877236	0.000795804	0.270321	0.0231152	0.0168213	0.169392
Systolic blood pressure	rs12321	C	G	0.438934	0.000232296	0.000626133	0.710637	0.01727	0.0204681	0.398806
Systolic blood pressure	rs12426261	G	A	0.371328	0.000651833	0.000642335	0.310209	0.0225577	0.0142574	0.11361
Systolic blood pressure	rs12464602	A	G	0.375136	-0.000217999	0.000648188	0.73663	0.000457078	0.0143734	0.974631
Systolic blood pressure	rs12509595	C	T	0.29286	-0.00033687	0.000682532	0.621617	-0.0221512	0.0141585	0.117696
Systolic blood pressure	rs12511987	G	T	0.176852	-0.00130651	0.000817032	0.109801	0.00369866	0.0150363	0.805696
Systolic blood pressure	rs12528975	A	G	0.0495914	0.000906722	0.00142782	0.525402	0.00925665	0.0180481	0.60803
Systolic blood pressure	rs12596630	T	C	0.089406	-0.000786544	0.00109544	0.472746	-0.0423703	0.0371804	0.254459
Systolic blood pressure	rs12610654	G	A	0.339348	0.000119791	0.000657431	0.855418	0.0330006	0.0307546	0.283258
Systolic blood pressure	rs12627651	A	G	0.283697	-0.000469447	0.000687993	0.495023	-0.0196266	0.0139497	0.15944
Systolic blood pressure	rs12637573	G	A	0.466936	6.86e-06	0.000623432	0.991224	-0.00392124	0.0148988	0.792403
Systolic blood pressure	rs12643599	G	A	0.358927	-0.000239997	0.000645491	0.710039	0.0105435	0.0138289	0.445809
Systolic blood pressure	rs12656497	C	T	0.4033	6.81e-05	0.000632633	0.91432	-0.00372941	0.0148087	0.801165
Systolic blood pressure	rs12657950	T	C	0.0669574	0.000800593	0.00124084	0.518795	-0.00421517	0.0140539	0.764232
Systolic blood pressure	rs12661036	C	T	0.221214	-0.000123377	0.000758064	0.870713	0.0358544	0.0195587	0.0667775
Systolic blood pressure	rs12668436	C	T	0.246937	0.000481957	0.000719728	0.50309	-0.00147638	0.0153182	0.923218
Systolic blood pressure	rs12693982	T	C	0.400329	0.00013899	0.000634013	0.826477	0.011614	0.0159296	0.465954
Systolic blood pressure	rs12731646	T	C	0.409927	-0.000214312	0.000633121	0.734987	-0.0174148	0.0138783	0.209543
Systolic blood pressure	rs1275985	T	C	0.382753	0.000415713	0.000639043	0.515355	-0.0440973	0.0140441	0.00168997
Systolic blood pressure	rs12883810	T	C	0.144049	-0.000117629	0.000881985	0.893902	0.0335471	0.0139613	0.0162667
Systolic blood pressure	rs12885878	G	A	0.225409	-0.000943287	0.000761311	0.215336	0.00357175	0.0193634	0.853653
Systolic blood pressure	rs12906962	C	T	0.318584	-0.00154	0.000670107	0.0215545	-0.0190697	0.0154429	0.216885
Systolic blood pressure	rs1290784	T	C	0.445698	7.69e-05	0.000626397	0.902289	-0.00284966	0.0142297	0.841276
Systolic blood pressure	rs1290933	A	C	0.313484	0.000145556	0.000667774	0.827451	0.0062341	0.0141504	0.659532
Systolic blood pressure	rs12926550	A	G	0.316607	-0.00129142	0.000669848	0.0538658	0.0139137	0.015797	0.378436
Systolic blood pressure	rs1293969	C	T	0.246861	0.000773302	0.000720212	0.282952	-0.0215463	0.0156451	0.168454
Systolic blood pressure	rs12978472	G	C	0.130322	0.000684401	0.000928631	0.461123	0.0122502	0.0151336	0.418243
Systolic blood pressure	rs13016772	T	C	0.238388	-0.000653899	0.000729636	0.370147	-0.0249096	0.0283428	0.379471
Systolic blood pressure	rs13091418	G	C	0.342534	0.000474545	0.000653673	0.467861	-0.0378363	0.0176989	0.0325349
Systolic blood pressure	rs13107261	A	G	0.370976	0.000483441	0.000643205	0.452285	0.022785	0.0149336	0.127071
Systolic blood pressure	rs13107325	T	C	0.0738539	0.00195682	0.00118742	0.0993644	0.00622416	0.0146668	0.671296
Systolic blood pressure	rs13253358	T	C	0.296659	-0.000348701	0.000678528	0.607316	0.0110825	0.0600745	0.853638
Systolic blood pressure	rs1332813	C	T	0.349738	-0.00128893	0.000651414	0.0478559	0.0287281	0.0154573	0.0630914
Systolic blood pressure	rs13358657	G	A	0.132418	0.000984322	0.000915172	0.282126	0.010406	0.0149446	0.48624
Systolic blood pressure	rs1340030	C	T	0.366888	0.000542772	0.000643436	0.39892	-0.0236697	0.0213275	0.267077
Systolic blood pressure	rs13412750	A	G	0.279178	6.82e-05	0.000692247	0.921565	-0.0216034	0.0140758	0.124837
Systolic blood pressure	rs13420463	G	A	0.229818	-0.00115528	0.000738987	0.117977	0.0138787	0.0184765	0.45256
Systolic blood pressure	rs1375564	T	C	0.358866	0.000850132	0.000652112	0.192351	-0.0292236	0.0169468	0.0846311
Systolic blood pressure	rs1382472	A	G	0.417223	0.000289021	0.000629295	0.646036	-0.0191382	0.0154448	0.215295
Systolic blood pressure	rs139354822	C	T	0.0276255	-0.000526424	0.00194977	0.787166	-0.0134623	0.0148216	0.363725
Systolic blood pressure	rs1408945	T	G	0.42855	0.00037475	0.000627357	0.550276	0.00905966	0.0334646	0.786604
Systolic blood pressure	rs1410222	T	C	0.186744	-0.000318243	0.000798046	0.690058	-0.00334412	0.014081	0.812275
Systolic blood pressure	rs141958336	A	G	0.0397364	-0.00180659	0.00158745	0.255104	-0.0122293	0.0183074	0.504135
Systolic blood pressure	rs1422279	T	C	0.385704	0.000551435	0.000640401	0.389196	-0.0139254	0.023833	0.559025
Systolic blood pressure	rs1433121	T	C	0.305964	-0.00144696	0.000676546	0.032457	0.0177876	0.0141422	0.208475
Systolic blood pressure	rs1436138	G	A	0.360079	0.0015226	0.000648209	0.0188282	0.00251646	0.0143934	0.86121
Systolic blood pressure	rs1437649	A	G	0.23331	0.00100694	0.000737543	0.172173	0.0139323	0.014472	0.335694
Systolic blood pressure	rs146550789	C	T	0.0406611	-0.00035352	0.00157632	0.822548	-0.0314398	0.0165006	0.0567322
Systolic blood pressure	rs148140538	T	C	0.0810992	0.000650524	0.00113576	0.566805	0.0125983	0.0291028	0.665095
Systolic blood pressure	rs148401029	A	C	0.0353295	0.000460125	0.00168565	0.78488	0.0130894	0.032528	0.687388
Systolic blood pressure	rs1493132	C	T	0.340585	0.000598407	0.000654445	0.360522	-0.0339944	0.0442311	0.442152
Systolic blood pressure	rs1544861	C	T	0.334063	0.00115566	0.000657831	0.078957	-0.00205106	0.0142534	0.885579
Systolic blood pressure	rs1551355	T	C	0.229133	-0.000241762	0.0007376	0.743087	0.0367558	0.0144067	0.010732
Systolic blood pressure	rs1565440	A	G	0.368224	0.000911469	0.000644505	0.1573	0.0141952	0.0158546	0.370606
Systolic blood pressure	rs1575290	T	C	0.479257	-0.00161714	0.000621326	0.00924917	-0.00272969	0.0143406	0.849038
Systolic blood pressure	rs1623474	T	C	0.329951	0.000938363	0.000661352	0.155943	-0.046162	0.0139587	0.000942844
Systolic blood pressure	rs1630736	T	C	0.465728	-0.000159358	0.000624592	0.798615	-0.0259042	0.0148905	0.08192
Systolic blood pressure	rs1664781	A	G	0.307665	-0.000132464	0.000673492	0.844076	0.0397453	0.0139964	0.00451586
Systolic blood pressure	rs17010957	C	T	0.149977	-0.000891087	0.000876708	0.30944	0.0224713	0.014709	0.126581
Systolic blood pressure	rs17035181	G	T	0.144799	-0.000729306	0.000883572	0.409142	0.00779682	0.0194218	0.688091
Systolic blood pressure	rs17080102	C	G	0.0712065	0.00203465	0.00120731	0.0919368	0.00310455	0.0196408	0.874405
Systolic blood pressure	rs17245822	C	A	0.373064	-0.000545051	0.000647582	0.399973	-0.0454828	0.0263029	0.0837741
Systolic blood pressure	rs17249754	A	G	0.170757	0.00147318	0.000826008	0.0745067	-0.0195427	0.0141686	0.167804
Systolic blood pressure	rs17257081	G	A	0.171283	-0.00176281	0.000824941	0.0326078	-0.00115743	0.0262549	0.964837
Systolic blood pressure	rs17562391	T	C	0.415413	0.000595924	0.000630277	0.344407	-0.0196613	0.0166103	0.236538
Systolic blood pressure	rs17608766	C	T	0.146917	0.00104133	0.000875426	0.234238	-0.0342386	0.0140187	0.0145918
Systolic blood pressure	rs177551	A	C	0.135541	-0.00276859	0.000906354	0.00225356	0.0585306	0.0180841	0.00120971
Systolic blood pressure	rs17760259	C	T	0.423084	-0.00019237	0.000628651	0.759602	0.0311142	0.0224876	0.166475
Systolic blood pressure	rs17762	A	G	0.0714487	-0.000993698	0.00121195	0.412266	0.00254493	0.0139617	0.855364
Systolic blood pressure	rs17807723	A	G	0.133069	-0.0014999	0.0009131	0.100457	0.0345919	0.0222699	0.12035
Systolic blood pressure	rs17812022	T	C	0.0955839	-0.000272264	0.00105556	0.796459	-0.0105266	0.0177433	0.552999
Systolic blood pressure	rs1786345	C	A	0.435771	0.000735817	0.00062829	0.241542	-0.0337622	0.0220589	0.125881
Systolic blood pressure	rs1814951	A	G	0.116078	0.00206545	0.000972892	0.0337548	0.00832747	0.0140091	0.552224
Systolic blood pressure	rs1821002	G	C	0.404323	1.86e-05	0.000632723	0.976525	-0.00728448	0.0176479	0.679778
Systolic blood pressure	rs1848994	A	G	0.28305	0.000124631	0.000688072	0.856265	-0.00170435	0.0139831	0.902989
Systolic blood pressure	rs1870735	G	C	0.45132	0.00207657	0.000628971	0.000961733	0.0314545	0.0150934	0.0371604
Systolic blood pressure	rs1871190	T	G	0.327332	-0.000591359	0.000665349	0.374114	0.0266415	0.0140171	0.0573482
Systolic blood pressure	rs1882212	G	A	0.226462	-0.000347434	0.000743229	0.640167	0.00103729	0.0141122	0.941406
Systolic blood pressure	rs1882961	T	C	0.306104	-4.1e-05	0.00067654	0.951666	0.0287892	0.019119	0.13212
Systolic blood pressure	rs1889785	A	G	0.455676	-0.00118993	0.000623782	0.0564442	-0.0100723	0.0142851	0.480754
Systolic blood pressure	rs189267552	A	T	0.0125916	-0.00227133	0.00280938	0.418815	0.00890934	0.0141749	0.529656
Systolic blood pressure	rs1896326	A	G	0.231436	-0.00105608	0.00075164	0.160014	-0.0870352	0.0445981	0.0509929
Systolic blood pressure	rs1906672	A	G	0.237164	-0.000297585	0.000729128	0.683173	-0.0336386	0.0178685	0.0597599
Systolic blood pressure	rs1957563	T	C	0.269812	-5.31e-06	0.00069915	0.993942	0.0127988	0.0180447	0.478147
Systolic blood pressure	rs1984195	A	G	0.486938	0.000506284	0.000620972	0.414897	0.0183333	0.0165814	0.268874
Systolic blood pressure	rs1994158	G	A	0.182016	0.000535919	0.000807945	0.507132	0.0240459	0.0139872	0.0855894
Systolic blood pressure	rs2014408	T	C	0.213124	0.00137037	0.000759416	0.0711534	-0.00277527	0.0166295	0.867458
Systolic blood pressure	rs2024385	A	T	0.427562	0.000565522	0.000627749	0.367657	0.00453552	0.0194035	0.815181
Systolic blood pressure	rs2111557	T	C	0.46363	0.000912748	0.000624269	0.143713	-3.61e-05	0.0144317	0.998003
Systolic blood pressure	rs2126474	T	G	0.412399	-1.9e-05	0.000631208	0.975932	-0.00822434	0.0138763	0.553388
Systolic blood pressure	rs2129869	T	A	0.219588	0.00141975	0.000750775	0.0586189	-0.00636153	0.014412	0.658919
Systolic blood pressure	rs2161967	G	T	0.425635	0.0017921	0.000630043	0.00444987	0.0165593	0.0155847	0.287992
Systolic blood pressure	rs2177843	T	C	0.147515	-0.000294753	0.000882992	0.738522	-0.00191141	0.0139333	0.890886
Systolic blood pressure	rs2236295	T	G	0.404886	0.000249559	0.000635508	0.694548	-0.0404594	0.0193878	0.036902
Systolic blood pressure	rs2238787	A	G	0.285873	-0.00051523	0.000685219	0.4521	0.0070971	0.0144553	0.623448
Systolic blood pressure	rs2249105	G	A	0.361526	-0.000685783	0.000646007	0.288431	-0.0172082	0.0144055	0.232258
Systolic blood pressure	rs2276153	G	C	0.239854	-0.000822279	0.000728842	0.259237	0.00451799	0.0147855	0.759932
Systolic blood pressure	rs2283500	C	A	0.105863	0.00126724	0.00101428	0.211523	-0.0144831	0.0155662	0.352153
Systolic blood pressure	rs2289124	A	G	0.163174	0.000166356	0.000844714	0.843876	0.0217617	0.0228944	0.341845
Systolic blood pressure	rs2291434	T	G	0.460119	-0.000509398	0.000621377	0.412337	0.0199216	0.0193991	0.304452
Systolic blood pressure	rs2291516	A	G	0.0973689	-0.00113172	0.00104556	0.279073	0.0342256	0.0140776	0.0150484
Systolic blood pressure	rs2353940	C	T	0.255466	0.00179725	0.000714117	0.0118451	-0.01011	0.0211779	0.633089
Systolic blood pressure	rs2354862	C	A	0.361134	-0.000186011	0.000648611	0.774279	0.0230645	0.016319	0.157551
Systolic blood pressure	rs2384063	T	C	0.235559	0.00021364	0.000729815	0.769728	-0.0327611	0.0163105	0.04458
Systolic blood pressure	rs2392929	G	T	0.198041	-0.00241423	0.000777611	0.00190517	0.0189101	0.0161108	0.240495
Systolic blood pressure	rs2423514	G	A	0.462103	0.000537197	0.000623138	0.388643	-0.0223111	0.0151968	0.142065
Systolic blood pressure	rs246973	T	C	0.294014	0.00146892	0.000690447	0.0333802	0.00102665	0.0141235	0.942052
Systolic blood pressure	rs2470004	T	C	0.186311	-0.000129755	0.000797485	0.870751	0.0295817	0.0151795	0.0513216
Systolic blood pressure	rs2493134	C	T	0.400684	-6.13e-05	0.000633417	0.92287	-0.00147452	0.021345	0.944925
Systolic blood pressure	rs2493296	T	C	0.136873	-0.000924338	0.000905781	0.307499	-0.0112511	0.0139937	0.421387
Systolic blood pressure	rs2498323	A	G	0.0999181	-0.00108189	0.00103482	0.295798	0.00450794	0.0223116	0.839882
Systolic blood pressure	rs2580350	A	G	0.441305	0.000329157	0.000628798	0.600648	0.0252445	0.0277434	0.36286
Systolic blood pressure	rs2589218	C	T	0.268002	-0.000446632	0.000700814	0.523927	0.00547897	0.0141147	0.697887
Systolic blood pressure	rs2598	G	A	0.470888	0.000312481	0.000624405	0.616761	0.02629	0.016623	0.113755
Systolic blood pressure	rs2608029	G	C	0.333562	-0.000939455	0.00066091	0.155186	0.00183697	0.0140868	0.896247
Systolic blood pressure	rs2610990	G	A	0.261762	0.000947594	0.00070538	0.17915	-0.00204022	0.0150117	0.891893
Systolic blood pressure	rs2627313	T	C	0.445691	-0.000300262	0.000625345	0.631118	0.0341656	0.0148159	0.0211106
Systolic blood pressure	rs262986	A	G	0.467635	0.000762085	0.00062702	0.224212	-0.00998972	0.0142108	0.482077
Systolic blood pressure	rs263532	C	T	0.428021	0.000376187	0.000629062	0.549832	0.00925975	0.0143566	0.518939
Systolic blood pressure	rs2643826	T	C	0.454488	9.11e-05	0.000624685	0.884	0.036044	0.0139305	0.00966963
Systolic blood pressure	rs2652812	T	C	0.233486	-0.00100652	0.000737744	0.172468	0.0206694	0.014143	0.14389
Systolic blood pressure	rs268263	A	T	0.246407	-0.000115026	0.000726739	0.874239	-0.0050467	0.0152911	0.741368
Systolic blood pressure	rs2689690	T	C	0.373052	-0.000149947	0.000644078	0.81591	0.0033214	0.0171261	0.846224
Systolic blood pressure	rs2724377	G	A	0.46729	0.000702723	0.000622431	0.2589	0.0182487	0.0156786	0.244456
Systolic blood pressure	rs2744139	C	T	0.239438	-0.00086827	0.000729769	0.234131	0.0266913	0.0138688	0.054285
Systolic blood pressure	rs2745599	G	A	0.444647	0.000921997	0.000625611	0.140549	-0.0269172	0.0167696	0.108468
Systolic blood pressure	rs2760748	A	T	0.09885	0.00117949	0.00104285	0.258049	-0.00409517	0.014374	0.77572
Systolic blood pressure	rs2776037	C	T	0.411492	-0.000726063	0.000632727	0.251171	-0.0831222	0.023575	0.000422105
Systolic blood pressure	rs2801008	G	T	0.323126	0.000117889	0.00066804	0.859926	-0.00605897	0.0140305	0.665856
Systolic blood pressure	rs2815063	A	C	0.132843	0.00142631	0.00092122	0.121556	0.0127188	0.0150871	0.399217
Systolic blood pressure	rs2833834	A	C	0.273273	-0.000569424	0.000698067	0.414664	-0.0247953	0.0206123	0.229001
Systolic blood pressure	rs28429256	A	G	0.335433	0.000504995	0.000665332	0.447846	0.0275779	0.0154117	0.0735479
Systolic blood pressure	rs2853736	G	T	0.30305	0.0013535	0.000675201	0.0450081	-0.00316455	0.0142055	0.823715
Systolic blood pressure	rs2853736	G	T	0.30305	0.0013535	0.000675201	0.0450081	0.0253894	0.0147239	0.0846408
Systolic blood pressure	rs2853736	G	T	0.30305	0.0013535	0.000675201	0.0450081	0.1861	0.113219	0.100235
Systolic blood pressure	rs2853736	G	T	0.30305	0.0013535	0.000675201	0.0450081	0.00114972	0.013963	0.934376
Systolic blood pressure	rs28572357	C	A	0.399998	0.000310631	0.000647069	0.631186	0.0120573	0.0143304	0.400136
Systolic blood pressure	rs28578714	C	T	0.396436	0.000796046	0.000635069	0.210032	-0.0112524	0.0203677	0.580633
Systolic blood pressure	rs28650790	T	C	0.191351	-0.00116895	0.000794582	0.141253	-0.0266292	0.0160054	0.096159
Systolic blood pressure	rs28688791	C	T	0.190071	-0.000350119	0.000794499	0.659446	0.00879882	0.014442	0.542358
Systolic blood pressure	rs28866311	G	T	0.476056	0.000219838	0.000622925	0.724154	-0.012809	0.0152019	0.399457
Systolic blood pressure	rs2904315	G	A	0.316865	-0.000941961	0.000667623	0.15827	0.0153632	0.016005	0.337106
Systolic blood pressure	rs2913920	T	C	0.232009	0.00111029	0.00073586	0.131343	0.041728	0.0138661	0.00261806
Systolic blood pressure	rs2957688	A	G	0.473278	0.00239769	0.000621626	0.000114766	0.00913822	0.0139479	0.512359
Systolic blood pressure	rs3098186	T	C	0.480735	-0.000768833	0.000622999	0.217173	-0.00349266	0.0139216	0.801907
Systolic blood pressure	rs3104552	C	T	0.433814	0.00116374	0.000626716	0.0633296	-0.0391525	0.0140756	0.00540954
Systolic blood pressure	rs34025993	G	A	0.417758	-0.000835876	0.000630271	0.184769	0.00649646	0.0138787	0.639722
Systolic blood pressure	rs34072724	A	G	0.494498	-0.000652539	0.000620735	0.293152	0.000218956	0.015187	0.988497
Systolic blood pressure	rs34079867	T	C	0.264911	7.45e-05	0.000707623	0.916195	-0.0452948	0.0239006	0.0580751
Systolic blood pressure	rs34130368	T	G	0.115335	0.0010814	0.00097163	0.265721	-0.0299474	0.0204278	0.142645
Systolic blood pressure	rs34413141	A	T	0.182495	-0.000440428	0.000807642	0.58553	0.0084997	0.0167382	0.611592
Systolic blood pressure	rs34518929	A	G	0.268003	-0.00147607	0.000702147	0.0355351	0.00338778	0.0385436	0.92996
Systolic blood pressure	rs34535756	T	C	0.0378686	-0.000227414	0.00163014	0.88905	0.0118519	0.015568	0.446479
Systolic blood pressure	rs34727427	C	T	0.317584	-0.000850233	0.000666363	0.201982	-0.0355397	0.02209	0.107648
Systolic blood pressure	rs34917849	C	G	0.128157	-0.000414602	0.000928487	0.655212	0.0160512	0.0216318	0.458075
Systolic blood pressure	rs34941092	A	G	0.150042	-0.00111799	0.000868283	0.197893	0.0222542	0.0161431	0.168031
Systolic blood pressure	rs35098810	C	A	0.22708	0.000532852	0.000739943	0.471449	0.00885244	0.0157319	0.573635
Systolic blood pressure	rs35413927	G	A	0.303427	-0.000143429	0.000675735	0.831907	0.0139662	0.0143605	0.33078
Systolic blood pressure	rs35444	G	A	0.382706	-1.06e-05	0.00063751	0.986793	0.022341	0.0143089	0.118443
Systolic blood pressure	rs35680304	T	C	0.398143	0.000582959	0.000635319	0.358838	0.00810864	0.0191239	0.671562
Systolic blood pressure	rs35783704	A	G	0.101251	0.000336399	0.001039	0.74611	-0.0377569	0.0238611	0.113567
Systolic blood pressure	rs3735533	C	T	0.0735861	-0.00332019	0.00119152	0.00532852	-0.0304865	0.0173706	0.0792483
Systolic blood pressure	rs3764400	C	T	0.12846	-0.000586136	0.000926853	0.52713	-0.0071128	0.015413	0.644454
Systolic blood pressure	rs3772219	C	A	0.327799	-0.000989332	0.0006619	0.134999	0.00314458	0.0140275	0.822623
Systolic blood pressure	rs3802517	A	T	0.45746	0.00100629	0.000622327	0.105886	0.00377807	0.0143824	0.792792
Systolic blood pressure	rs3807925	G	A	0.352353	-3.95e-05	0.000651348	0.951689	0.0264624	0.0281415	0.347047
Systolic blood pressure	rs3815460	G	C	0.101244	-0.000118768	0.00102607	0.90785	-0.0539866	0.0138806	0.000100506
Systolic blood pressure	rs3819532	C	T	0.391058	-0.000346209	0.000634969	0.58559	-0.00719389	0.0147497	0.62574
Systolic blood pressure	rs3828282	G	C	0.431029	-6.47e-05	0.000629832	0.918173	0.00443357	0.0139264	0.750214
Systolic blood pressure	rs3845811	G	C	0.433135	0.000993953	0.000626278	0.112496	0.082055	0.0141227	6.24e-09
Systolic blood pressure	rs3860770	A	G	0.287694	0.00142246	0.000685455	0.0379689	-0.0163463	0.0270555	0.545726
Systolic blood pressure	rs3918226	T	C	0.0813074	-0.00121994	0.00115231	0.289741	0.0031805	0.0142712	0.823643
Systolic blood pressure	rs3950627	A	C	0.472211	0.0009601	0.000630242	0.127664	0.017741	0.0252203	0.48178
Systolic blood pressure	rs3980686	T	G	0.10298	0.000626627	0.00102028	0.539104	-0.0126236	0.0138888	0.3634
Systolic blood pressure	rs404100	T	C	0.445858	0.000413385	0.000624553	0.508043	0.00528727	0.0166776	0.751221
Systolic blood pressure	rs4143175	C	T	0.242565	-0.000651521	0.000726585	0.369886	0.0161525	0.0157552	0.305261
Systolic blood pressure	rs42032	A	G	0.26315	0.000111655	0.000707939	0.874679	-0.0140154	0.0139555	0.315237
Systolic blood pressure	rs4245599	G	A	0.449821	-0.000918983	0.000626388	0.142347	-0.00107414	0.015087	0.943242
Systolic blood pressure	rs4260863	G	C	0.379756	0.00026614	0.000640066	0.677556	0.00769297	0.0207165	0.71038
Systolic blood pressure	rs4274337	G	A	0.163081	0.00108926	0.000840694	0.195092	-0.00984801	0.0144481	0.495483
Systolic blood pressure	rs4284362	A	C	0.277856	-0.00113634	0.000704641	0.106823	0.019552	0.0155247	0.207882
Systolic blood pressure	rs4408839	G	A	0.25957	0.000997099	0.000706733	0.158288	0.00703596	0.0140537	0.616618
Systolic blood pressure	rs4440615	A	G	0.369818	0.00164666	0.000643748	0.0105306	-0.0211757	0.0153303	0.167187
Systolic blood pressure	rs4499560	T	A	0.313299	-0.00057052	0.000672592	0.396305	-0.0153461	0.0144868	0.289455
Systolic blood pressure	rs4511593	T	C	0.349621	-0.000505375	0.000651641	0.43802	-0.00471179	0.0138681	0.73404
Systolic blood pressure	rs4553000	T	C	0.486572	0.000747423	0.000619443	0.227586	-0.0221561	0.0139319	0.111764
Systolic blood pressure	rs4577304	C	T	0.48185	0.000402991	0.0006225	0.51739	0.0382911	0.0254524	0.132473
Systolic blood pressure	rs4606697	A	G	0.109245	-0.00045546	0.000994993	0.647131	0.00841837	0.0138724	0.543955
Systolic blood pressure	rs4651224	T	C	0.444458	-0.000788323	0.00062828	0.209577	0.017504	0.0140828	0.213894
Systolic blood pressure	rs4734868	G	A	0.32954	-0.000371879	0.000660066	0.573165	-0.037098	0.0286209	0.194911
Systolic blood pressure	rs4775769	G	T	0.0927785	0.000831235	0.00107256	0.438339	-0.0456619	0.0140029	0.00111061
Systolic blood pressure	rs4784541	C	T	0.474004	-0.00173158	0.000630613	0.00603554	-0.0243001	0.0141722	0.0864132
Systolic blood pressure	rs483071	T	C	0.378051	0.000166931	0.00064716	0.796451	0.00345167	0.0139493	0.804565
Systolic blood pressure	rs4834792	A	T	0.4774	-0.00114244	0.000623759	0.0670211	-0.0223962	0.0190388	0.239458
Systolic blood pressure	rs4838021	T	C	0.126009	-9.74e-05	0.000935866	0.917086	-0.0149444	0.0186627	0.423267
Systolic blood pressure	rs4873492	T	C	0.171287	-0.000340629	0.000827265	0.680521	-0.00406303	0.0158235	0.797355
Systolic blood pressure	rs4876133	C	G	0.285224	-7.11e-05	0.000689292	0.917894	0.00111151	0.0161787	0.945227
Systolic blood pressure	rs488834	T	C	0.234202	0.00220578	0.000732499	0.00260156	-0.0276801	0.0140439	0.0487282
Systolic blood pressure	rs4888408	A	G	0.40311	-0.00166309	0.000632209	0.0085241	-0.000524014	0.0139527	0.970041
Systolic blood pressure	rs4925159	A	G	0.429852	0.000256117	0.000627008	0.682926	-0.0108744	0.0175379	0.535223
Systolic blood pressure	rs4926499	C	G	0.174707	0.0006023	0.000837542	0.472063	-0.00710063	0.0157529	0.652169
Systolic blood pressure	rs4932373	C	A	0.32478	-0.00156308	0.000661956	0.0182116	-0.00218174	0.0149418	0.883909
Systolic blood pressure	rs4952609	G	A	0.244798	-0.000443067	0.000725432	0.541357	-0.014403	0.0152298	0.344297
Systolic blood pressure	rs4955575	C	A	0.249887	0.000185653	0.000716326	0.795501	-0.00342991	0.0148989	0.817927
Systolic blood pressure	rs4957026	G	A	0.33071	0.00136799	0.000660356	0.038304	0.0031497	0.0139094	0.820856
Systolic blood pressure	rs4961293	T	C	0.448448	0.000536156	0.000623497	0.389836	-0.00520337	0.014125	0.71259
Systolic blood pressure	rs4980379	T	C	0.36417	4.32e-05	0.000647154	0.946803	0.0138452	0.0153276	0.366374
Systolic blood pressure	rs509564	T	C	0.217033	0.00112605	0.000754095	0.135375	0.00343736	0.0211583	0.870944
Systolic blood pressure	rs509833	G	A	0.142909	0.000822084	0.000885168	0.353029	-0.0196026	0.0209199	0.348741
Systolic blood pressure	rs55732192	T	G	0.0932874	-0.00112391	0.00107277	0.294793	0.0130853	0.013941	0.347927
Systolic blood pressure	rs55924432	T	C	0.402408	0.000328671	0.000634634	0.604535	-0.00471338	0.0159834	0.768076
Systolic blood pressure	rs55944332	G	A	0.236138	-8.03e-05	0.00073464	0.912963	0.00831576	0.014233	0.559047
Systolic blood pressure	rs56288724	G	A	0.426619	-0.000352001	0.000627344	0.574732	-0.033128	0.0149653	0.0268528
Systolic blood pressure	rs56407827	T	C	0.267523	-0.00161425	0.000702709	0.0216092	0.0198336	0.0140989	0.159501
Systolic blood pressure	rs571689	T	C	0.462433	-0.000115198	0.000624765	0.85371	0.00321151	0.0139041	0.817334
Systolic blood pressure	rs573455	G	A	0.466162	-6.93e-06	0.00062321	0.991134	0.00379565	0.0163651	0.816588
Systolic blood pressure	rs57866767	C	T	0.43254	-0.000875172	0.000626624	0.162522	0.0150541	0.0146786	0.30509
Systolic blood pressure	rs57946343	C	T	0.151147	3.04e-05	0.00086659	0.972045	0.00528549	0.0229744	0.818045
Systolic blood pressure	rs59980837	T	G	0.0177435	-0.00168057	0.00235386	0.475251	0.00155457	0.0624487	0.98014
Systolic blood pressure	rs60138042	G	C	0.0623824	-0.00195947	0.00128925	0.12855	0.00320019	0.0259582	0.901883
Systolic blood pressure	rs60191654	G	A	0.189858	-0.000923808	0.000792057	0.243478	-0.0255857	0.01874	0.17216
Systolic blood pressure	rs6026578	G	C	0.376598	0.000952733	0.000643105	0.138486	0.00558127	0.0146004	0.702263
Systolic blood pressure	rs6026744	T	A	0.11886	-0.000514446	0.000961369	0.592569	0.0223815	0.0187237	0.231949
Systolic blood pressure	rs6029756	A	G	0.320751	-0.000305256	0.000674222	0.650727	-0.0167007	0.0142917	0.242581
Systolic blood pressure	rs6031431	G	A	0.461328	0.000267228	0.000626018	0.669474	-0.0221682	0.0139689	0.112519
Systolic blood pressure	rs60444686	A	G	0.0380156	0.000897484	0.00162999	0.581905	0.0384025	0.037405	0.304576
Systolic blood pressure	rs604723	C	T	0.275054	-0.0002801	0.000698782	0.688539	0.00859077	0.0159126	0.589286
Systolic blood pressure	rs6054139	A	G	0.400679	-0.000545431	0.000632364	0.388398	-0.0231951	0.0143993	0.107214
Systolic blood pressure	rs6062324	A	G	0.234827	-0.000476575	0.000731699	0.514836	-0.00244216	0.016934	0.885329
Systolic blood pressure	rs6078093	A	G	0.435422	-0.000548765	0.000627586	0.381898	0.00462231	0.0140881	0.742836
Systolic blood pressure	rs6090907	A	G	0.149672	-0.000846544	0.000871548	0.331395	0.00127471	0.0243324	0.95822
Systolic blood pressure	rs60909079	C	G	0.257225	-5.52e-05	0.000708516	0.937921	-0.01754	0.0171265	0.305767
Systolic blood pressure	rs60991988	G	T	0.104768	-0.000123307	0.00101787	0.903579	-0.0284955	0.0239131	0.233409
Systolic blood pressure	rs6108787	G	T	0.477593	0.0011164	0.000621656	0.0725195	0.0231345	0.0140004	0.098451
Systolic blood pressure	rs61772592	G	A	0.12338	0.00184507	0.000947921	0.0516035	-0.00178519	0.0185513	0.923338
Systolic blood pressure	rs61917655	T	C	0.0943439	0.000755393	0.00107368	0.481709	-0.0217983	0.0236818	0.357328
Systolic blood pressure	rs62047964	T	C	0.0634771	-0.00133074	0.00133671	0.319476	0.017203	0.0289356	0.552159
Systolic blood pressure	rs62076622	G	A	0.196411	-0.000371847	0.000781404	0.634167	1.89e-06	0.016541	0.999909
Systolic blood pressure	rs62082230	A	T	0.280777	-0.00121681	0.000698735	0.0816058	0.0199721	0.0170175	0.240547
Systolic blood pressure	rs62170470	C	T	0.409406	-0.000564859	0.000638895	0.376634	-0.0238815	0.0140309	0.0887442
Systolic blood pressure	rs62309747	A	G	0.466379	-0.000290563	0.00062231	0.640564	-0.0307244	0.0138697	0.0267448
Systolic blood pressure	rs62512914	G	A	0.417323	-0.000398016	0.00062899	0.526874	0.00142967	0.0139227	0.918212
Systolic blood pressure	rs6271	T	C	0.0741603	-0.00128915	0.00118425	0.276341	-0.0675494	0.0282144	0.0166594
Systolic blood pressure	rs641620	C	T	0.13637	-7.78e-05	0.000908182	0.931733	0.0438811	0.0192637	0.0227316
Systolic blood pressure	rs6438857	C	T	0.418673	-0.00059466	0.000631755	0.346562	0.0246098	0.0140037	0.0788533
Systolic blood pressure	rs6445583	A	G	0.254325	0.00103637	0.000711666	0.145325	-0.00681029	0.0160931	0.672164
Systolic blood pressure	rs6452769	A	G	0.196465	-0.000584991	0.000783469	0.455265	0.00241704	0.0199713	0.90367
Systolic blood pressure	rs6490019	G	A	0.378549	0.000872911	0.000640285	0.172784	-0.0329196	0.0151285	0.0295549
Systolic blood pressure	rs6504213	C	T	0.409586	0.000371597	0.000633168	0.557282	0.0351362	0.0140341	0.0122925
Systolic blood pressure	rs6540119	T	A	0.324101	0.00129411	0.000666543	0.0521954	0.0170344	0.0140922	0.226749
Systolic blood pressure	rs6562778	G	A	0.45994	-0.000103444	0.000625577	0.868663	-0.0103371	0.0139213	0.457761
Systolic blood pressure	rs658780	G	T	0.255478	0.000523973	0.000715283	0.46384	0.00397754	0.0168257	0.813125
Systolic blood pressure	rs665445	A	C	0.279633	0.00137753	0.000691471	0.0463527	0.0075742	0.0163278	0.642732
Systolic blood pressure	rs66864335	A	G	0.223898	-0.000327712	0.000744485	0.659802	-0.0406038	0.0174571	0.020023
Systolic blood pressure	rs6699618	G	C	0.163801	-0.00165026	0.000837872	0.0488872	0.0242741	0.0197162	0.218256
Systolic blood pressure	rs6731373	A	G	0.358138	-0.000387817	0.000647033	0.548922	-0.00574669	0.0167193	0.73106
Systolic blood pressure	rs6732123	C	G	0.41407	-0.000475036	0.000631433	0.451862	-0.05582	0.0143555	0.000100902
Systolic blood pressure	rs6737318	G	A	0.22052	-0.000505491	0.000751647	0.501259	8.04e-05	0.0168351	0.996191
Systolic blood pressure	rs67617547	G	C	0.335966	0.000379296	0.000658097	0.564378	-0.0193654	0.0149118	0.19406
Systolic blood pressure	rs6771917	C	T	0.242439	-0.000581915	0.000730074	0.425415	-0.00856242	0.0172873	0.620386
Systolic blood pressure	rs6788907	A	G	0.26942	0.000840223	0.000698331	0.228905	0.0229572	0.01564	0.142143
Systolic blood pressure	rs6788984	G	A	0.143693	0.000335139	0.000891139	0.706858	-0.0170971	0.0267164	0.522206
Systolic blood pressure	rs68085857	T	C	0.232489	-0.000373864	0.00073485	0.61092	0.00296272	0.016311	0.855866
Systolic blood pressure	rs68115553	G	A	0.0180807	-0.00549758	0.00233418	0.0185111	-0.0806138	0.0443032	0.0688208
Systolic blood pressure	rs6870654	C	T	0.254237	-0.00129983	0.000712101	0.067951	-0.0406964	0.0175766	0.0205925
Systolic blood pressure	rs6892983	A	C	0.412523	-0.000109154	0.000632383	0.86296	0.0139192	0.014669	0.342676
Systolic blood pressure	rs6921291	T	C	0.189423	0.000135319	0.000791755	0.864295	-0.0182049	0.0211531	0.389444
Systolic blood pressure	rs6957161	G	A	0.262769	0.00051677	0.000705922	0.464139	0.00492805	0.0169328	0.771024
Systolic blood pressure	rs6961048	G	C	0.100823	-0.000325524	0.00103287	0.752636	-0.0182867	0.0202546	0.366611
Systolic blood pressure	rs7012866	G	T	0.499471	0.000438672	0.000620608	0.479665	0.035523	0.0142195	0.012483
Systolic blood pressure	rs702395	T	C	0.43678	0.000513078	0.000625442	0.41202	-0.0114194	0.0139734	0.4138
Systolic blood pressure	rs7026176	T	G	0.484535	8.84e-05	0.000620178	0.886609	-0.0163804	0.0138868	0.238172
Systolic blood pressure	rs7045409	A	T	0.364744	-0.000876542	0.000645451	0.174456	-0.00403685	0.0151613	0.79004
Systolic blood pressure	rs708117	A	G	0.487345	-0.00025944	0.000623218	0.677197	-0.0240703	0.0140016	0.0855933
Systolic blood pressure	rs7093894	A	C	0.148722	-0.000166746	0.00088167	0.849995	-0.0236374	0.0231877	0.308016
Systolic blood pressure	rs7107356	G	A	0.493921	-0.000301625	0.000620475	0.626884	0.0238524	0.0142273	0.0936354
Systolic blood pressure	rs7134440	T	C	0.0838044	-0.00110364	0.00112943	0.328489	-0.0130654	0.024322	0.591141
Systolic blood pressure	rs7134677	T	C	0.298533	-0.000116625	0.000679185	0.863664	0.000909911	0.0143469	0.949431
Systolic blood pressure	rs7154723	A	G	0.382096	-0.000760076	0.00063905	0.23429	0.0106965	0.0144516	0.459204
Systolic blood pressure	rs7186298	T	C	0.430539	0.000274799	0.000625722	0.660538	0.0240267	0.0143716	0.0945606
Systolic blood pressure	rs7198817	A	C	0.364496	-0.000907782	0.000644395	0.158915	-0.00884164	0.0140434	0.52896
Systolic blood pressure	rs7211535	G	A	0.472534	-0.000112165	0.000621372	0.856751	-0.00140806	0.0139765	0.919753
Systolic blood pressure	rs7213273	A	G	0.347613	-0.00106403	0.000653366	0.103413	0.00182176	0.0145584	0.900417
Systolic blood pressure	rs7236548	A	C	0.183246	-0.000494962	0.000805721	0.539012	-0.0162359	0.016444	0.323472
Systolic blood pressure	rs7255933	A	G	0.257025	0.00153341	0.000710929	0.0310142	-0.00872538	0.0151929	0.565761
Systolic blood pressure	rs72683923	C	T	0.020425	-0.00522786	0.00219297	0.0171305	-0.0884025	0.0650695	0.174278
Systolic blood pressure	rs72719160	T	A	0.313801	3.09e-06	0.00066961	0.996318	0.0396015	0.0152923	0.00960793
Systolic blood pressure	rs72742507	T	C	0.297623	-0.000275433	0.000679659	0.685293	0.0315699	0.0149986	0.0353045
Systolic blood pressure	rs72847885	G	A	0.336327	2.48e-05	0.000657167	0.969844	-0.0252507	0.0146387	0.0845396
Systolic blood pressure	rs72931748	G	A	0.0887748	0.00205541	0.00109373	0.060209	0.0231442	0.0164412	0.159221
Systolic blood pressure	rs73046792	A	G	0.164739	-0.000123752	0.000834567	0.882119	0.05327	0.0224506	0.0176555
Systolic blood pressure	rs73049928	G	A	0.193939	-0.00133642	0.000789399	0.090466	-0.0352798	0.0152947	0.0210732
Systolic blood pressure	rs7306710	C	T	0.483059	-2.93e-06	0.000625611	0.996266	-0.00397281	0.0139345	0.775563
Systolic blood pressure	rs73075659	G	A	0.347864	5.66e-05	0.00065561	0.931175	-0.00478177	0.0166176	0.773535
Systolic blood pressure	rs73103937	C	T	0.272243	-0.000634986	0.000704327	0.367297	0.0174789	0.0163712	0.285672
Systolic blood pressure	rs7310615	G	C	0.481589	-0.000903827	0.000624182	0.147613	-0.0161235	0.0140751	0.251986
Systolic blood pressure	rs7331680	T	G	0.148587	-0.00111221	0.000871882	0.202082	-0.0136977	0.0193306	0.478572
Systolic blood pressure	rs73727605	A	G	0.0664636	0.00109887	0.00124542	0.377599	-0.00653245	0.0333439	0.844679
Systolic blood pressure	rs73855810	A	G	0.139737	0.000579287	0.000894109	0.517055	0.0157353	0.0207724	0.448745
Systolic blood pressure	rs7395791	A	G	0.443054	-0.00064254	0.00062589	0.304609	0.00335558	0.0139262	0.80959
Systolic blood pressure	rs74048190	C	T	0.0472411	0.000739923	0.00148304	0.617835	0.00660601	0.0296749	0.823837
Systolic blood pressure	rs740746	A	G	0.265388	0.000825929	0.000705711	0.241861	0.0484622	0.0160156	0.00247868
Systolic blood pressure	rs743395	T	C	0.374428	-0.00204519	0.000653371	0.00174708	-0.0122706	0.0141835	0.386968
Systolic blood pressure	rs7439567	T	C	0.407127	0.00131772	0.000633923	0.0376489	0.00183768	0.0139134	0.894921
Systolic blood pressure	rs74538877	C	G	0.0560887	0.00237814	0.00138746	0.0865263	0.0111052	0.0295346	0.706911
Systolic blood pressure	rs7463212	A	T	0.460143	-0.00054499	0.000622622	0.381404	0.0082946	0.0140732	0.555601
Systolic blood pressure	rs7491248	A	G	0.224351	0.000232993	0.000745297	0.754572	0.0478016	0.0200589	0.0171692
Systolic blood pressure	rs7493678	T	A	0.352405	-0.000365968	0.000651044	0.574031	0.0113573	0.0145949	0.436471
Systolic blood pressure	rs75016974	T	C	0.143806	-0.00085905	0.000889118	0.333954	-0.00835913	0.0204839	0.683213
Systolic blood pressure	rs7514579	C	A	0.233774	-0.000447904	0.000736589	0.543135	0.00330654	0.017137	0.847
Systolic blood pressure	rs75461554	T	C	0.195329	0.00016023	0.000782456	0.837746	0.0167976	0.0169455	0.321554
Systolic blood pressure	rs7555285	C	G	0.194669	-0.00089647	0.000783844	0.252756	0.018016	0.0163821	0.271446
Systolic blood pressure	rs75672964	T	C	0.0413238	0.00168358	0.00157215	0.284227	0.00783629	0.0261375	0.764321
Systolic blood pressure	rs75961402	A	G	0.155333	0.000312218	0.000856992	0.71562	-0.00430895	0.0208273	0.836096
Systolic blood pressure	rs7615099	G	A	0.335466	-0.000990242	0.000659502	0.133228	0.00188098	0.01488	0.899407
Systolic blood pressure	rs7618284	C	G	0.344192	0.000906003	0.000668549	0.175362	-0.0339456	0.0163559	0.0379463
Systolic blood pressure	rs76443575	C	G	0.0356443	-0.0018093	0.00167781	0.280869	0.00612471	0.0350884	0.861432
Systolic blood pressure	rs76452347	T	C	0.203982	-0.000653363	0.00079874	0.413363	0.0142808	0.0182687	0.434386
Systolic blood pressure	rs76719272	T	C	0.133832	0.000750199	0.000921722	0.415697	0.0284322	0.0204911	0.165278
Systolic blood pressure	rs7683728	T	C	0.467685	-0.000257046	0.0006223	0.679565	0.00590808	0.0142455	0.678338
Systolic blood pressure	rs7703560	G	A	0.296355	0.000984618	0.000682355	0.149031	0.0342599	0.0155391	0.0274713
Systolic blood pressure	rs7722243	A	G	0.495738	-0.00105842	0.000622306	0.0889814	-0.017084	0.0139474	0.220616
Systolic blood pressure	rs7725413	T	C	0.232773	-0.00176296	0.00073597	0.0166019	-0.0165129	0.0164	0.313989
Systolic blood pressure	rs77375686	G	A	0.10966	0.00119721	0.000997922	0.230256	-0.018185	0.0248406	0.464127
Systolic blood pressure	rs7744902	A	G	0.0756075	0.000657101	0.00117965	0.577508	-0.0231204	0.0267486	0.387391
Systolic blood pressure	rs7763558	A	G	0.319495	0.00103798	0.000665238	0.118688	0.0522613	0.0149617	0.000477628
Systolic blood pressure	rs7765526	G	A	0.458932	-7.22e-05	0.000629859	0.908797	0.0162052	0.0139685	0.246
Systolic blood pressure	rs778124	A	G	0.373191	-0.00069145	0.000642006	0.281475	0.0493222	0.0148037	0.000863018
Systolic blood pressure	rs77924615	A	G	0.197459	0.000199568	0.000785871	0.799539	0.00850157	0.016801	0.612845
Systolic blood pressure	rs7796	G	C	0.499639	0.000721139	0.000622278	0.24651	0.0217191	0.013918	0.118641
Systolic blood pressure	rs7821832	G	T	0.255763	-0.00013154	0.0007147	0.853975	-0.00208389	0.0152329	0.891188
Systolic blood pressure	rs7844887	A	G	0.221297	0.00153088	0.000747761	0.0406314	0.0162591	0.0162008	0.315571
Systolic blood pressure	rs78474310	G	A	0.0462657	-0.000892591	0.00147729	0.545706	0.0181582	0.034502	0.598684
Systolic blood pressure	rs78648104	C	T	0.0853719	-0.000761652	0.00110966	0.492474	-0.00285548	0.0186773	0.878489
Systolic blood pressure	rs786923	T	C	0.38558	0.00148822	0.000637259	0.0195262	0.0395905	0.0153751	0.0100249
Systolic blood pressure	rs78998485	G	C	0.258392	4.03e-05	0.000708965	0.954645	-0.00273237	0.0149029	0.854527
Systolic blood pressure	rs79069610	C	T	0.0490343	-0.000285046	0.00145289	0.844459	-0.0713802	0.0438436	0.103511
Systolic blood pressure	rs7912283	A	G	0.34842	0.000199738	0.000651152	0.759038	-0.0160919	0.0143176	0.261046
Systolic blood pressure	rs7926110	G	T	0.323731	-9.83e-05	0.000664695	0.882463	0.0159658	0.0163794	0.329683
Systolic blood pressure	rs79384779	T	C	0.146769	0.000736446	0.000886171	0.405951	0.0346865	0.0177104	0.0501672
Systolic blood pressure	rs79539362	C	T	0.103403	-0.00149111	0.00101893	0.143359	0.0135124	0.0248732	0.586957
Systolic blood pressure	rs7963801	C	T	0.430511	0.000415728	0.000630391	0.509591	0.010044	0.0141213	0.476919
Systolic blood pressure	rs7980644	G	A	0.161628	-0.000429254	0.000845758	0.611778	0.000184042	0.0191708	0.99234
Systolic blood pressure	rs79930761	T	C	0.0882101	-0.00156192	0.00111201	0.160143	-0.0423974	0.0322154	0.188154
Systolic blood pressure	rs8003103	A	G	0.346807	-0.000458213	0.00066138	0.488428	0.0235493	0.0148617	0.113066
Systolic blood pressure	rs8030856	G	C	0.38809	0.000276383	0.000641396	0.666535	0.0202105	0.0139962	0.14874
Systolic blood pressure	rs8044992	C	T	0.287443	-0.000670261	0.000685433	0.328143	-0.00104674	0.0159248	0.947592
Systolic blood pressure	rs8054587	C	T	0.478167	-4.04e-05	0.000620775	0.948127	-0.00566143	0.0146245	0.698668
Systolic blood pressure	rs8079811	G	C	0.34664	0.000159253	0.000654293	0.807699	-0.0122751	0.0140356	0.381807
Systolic blood pressure	rs8125763	A	C	0.460355	-0.000531717	0.000624755	0.394725	-0.0165129	0.0139718	0.237258
Systolic blood pressure	rs8142376	T	C	0.487134	-0.000198053	0.000620204	0.749473	0.00217422	0.0139292	0.875962
Systolic blood pressure	rs8180684	T	C	0.291693	0.000508253	0.00068455	0.457807	0.0254593	0.0151639	0.0931644
Systolic blood pressure	rs848445	C	T	0.288959	6.88e-05	0.000684273	0.919968	-0.019975	0.0158638	0.207974
Systolic blood pressure	rs869396	A	C	0.463774	0.00167275	0.000627565	0.0076889	0.0849094	0.0140839	1.65e-09
Systolic blood pressure	rs871004	A	G	0.342946	-0.0015543	0.000655809	0.017787	-0.0104178	0.0140638	0.458846
Systolic blood pressure	rs8904	A	G	0.361398	-0.00220208	0.000645723	0.00064916	-0.0262272	0.0142558	0.0658037
Systolic blood pressure	rs908951	T	C	0.427756	-9.94e-05	0.000630557	0.874697	-0.0111574	0.0142019	0.432088
Systolic blood pressure	rs927315	T	C	0.474	0.00153303	0.000625793	0.0142971	0.00456583	0.014111	0.746268
Systolic blood pressure	rs9285476	G	C	0.298366	-0.00120953	0.000681225	0.0758137	-0.0275998	0.016432	0.0930294
Systolic blood pressure	rs9302885	G	A	0.447898	0.00055411	0.000623657	0.374281	-0.00120155	0.0143584	0.933309
Systolic blood pressure	rs9327297	G	C	0.33133	-0.000409821	0.00066034	0.53485	0.0137777	0.0148942	0.354946
Systolic blood pressure	rs9349379	G	A	0.40535	-0.000866595	0.000632194	0.170447	-0.00322773	0.0139349	0.816826
Systolic blood pressure	rs9361836	T	C	0.310575	-0.000552096	0.000671363	0.410878	-0.046884	0.0147712	0.00150345
Systolic blood pressure	rs9368222	A	C	0.260658	0.00123916	0.000706384	0.0793938	0.00973444	0.0147496	0.509268
Systolic blood pressure	rs9401913	A	G	0.436223	0.00023087	0.000625254	0.711948	-0.0212596	0.0138695	0.125318
Systolic blood pressure	rs9486916	T	C	0.194053	0.00042394	0.000799264	0.595827	-0.00762693	0.0166648	0.647192
Systolic blood pressure	rs9507885	T	C	0.0945703	-0.00167552	0.00108152	0.12133	-0.0264984	0.0228841	0.246889
Systolic blood pressure	rs9508495	T	C	0.235313	5.14e-05	0.000731343	0.943949	0.00728508	0.0145076	0.615558
Systolic blood pressure	rs9526707	A	G	0.327374	0.00106538	0.000661284	0.107166	0.010139	0.0148855	0.495785
Systolic blood pressure	rs9549627	A	G	0.115827	0.00106289	0.000976266	0.276273	-0.00599598	0.02231	0.788118
Systolic blood pressure	rs961764	G	C	0.428551	-0.000455985	0.000628055	0.467823	-0.0424164	0.0140816	0.00259376
Systolic blood pressure	rs9848170	C	G	0.39752	0.000902704	0.000635041	0.155177	0.0256321	0.013956	0.0662628
Systolic blood pressure	rs9857362	C	A	0.467604	0.000482243	0.000622166	0.438279	-0.0269105	0.0139082	0.0530066
Systolic blood pressure	rs9869437	A	C	0.348682	-0.00112496	0.000654364	0.0855869	-0.011139	0.0149217	0.455369
Systolic blood pressure	rs9876694	T	C	0.0592754	0.000164256	0.00132198	0.901118	-0.0110943	0.0325246	0.733024
Systolic blood pressure	rs9880098	A	G	0.382519	-0.000174115	0.000639026	0.785262	0.0106348	0.0138783	0.443503
Systolic blood pressure	rs9886665	C	T	0.262991	0.000318664	0.000710073	0.653593	0.0390533	0.0152463	0.0104222
Systolic blood pressure	rs9897429	A	G	0.474504	-0.000177528	0.000631334	0.778561	0.00855364	0.013983	0.540723
Systolic blood pressure	rs9918876	A	C	0.0995944	-8.95e-05	0.00103659	0.931181	-0.00387048	0.0197892	0.844934
Diastolic blood pressure	rs10048404	T	C	0.3694	-0.1096	0.0183	2.00498e-09	-0.00049717	0.000643702	0.439901
Diastolic blood pressure	rs10054208	T	C	0.3617	0.1187	0.0185	1.494e-10	-0.000200865	0.000654658	0.758977
Diastolic blood pressure	rs10062049	T	C	0.1359	0.2208	0.0255	4.49573e-18	-0.000541951	0.000910941	0.551888
Diastolic blood pressure	rs1006545	T	G	0.8875	0.3633	0.0275	7.96343e-40	0.000207001	0.000981053	0.832888
Diastolic blood pressure	rs10069690	T	C	0.2581	0.1615	0.021	1.41808e-14	-0.000504455	0.000709334	0.476981
Diastolic blood pressure	rs10087280	G	A	0.1683	-0.1381	0.0232	2.53799e-09	-0.000335785	0.000838312	0.688753
Diastolic blood pressure	rs10164193	G	T	0.0777	0.2196	0.0327	1.86896e-11	-0.000128227	0.0011706	0.912775
Diastolic blood pressure	rs10279432	A	C	0.6234	0.1178	0.018	5.73456e-11	0.000378059	0.00064442	0.557428
Diastolic blood pressure	rs1035673	C	T	0.6032	-0.1625	0.0176	2.99502e-20	0.00212922	0.000633962	0.000783547
Diastolic blood pressure	rs1039897	A	G	0.6503	-0.1085	0.0183	3.264e-09	0.000570271	0.000652945	0.382456
Diastolic blood pressure	rs1044608	G	C	0.0767	0.2018	0.0339	2.76299e-09	-0.000612177	0.00122857	0.618285
Diastolic blood pressure	rs1044822	T	C	0.1488	-0.1334	0.0243	4.13504e-08	-0.00188087	0.000862458	0.0291972
Diastolic blood pressure	rs10490923	A	G	0.1257	0.1533	0.0262	5.021e-09	-0.000397984	0.000943783	0.673252
Diastolic blood pressure	rs10491713	T	G	0.1977	-0.1219	0.0217	2.04602e-08	0.000404261	0.000783131	0.605707
Diastolic blood pressure	rs1049212	G	A	0.5694	0.1788	0.0175	1.29808e-24	-0.000357081	0.000627954	0.5696
Diastolic blood pressure	rs10493408	A	C	0.1331	0.1584	0.0255	5.09202e-10	-0.000613879	0.000920226	0.504711
Diastolic blood pressure	rs10500932	A	G	0.0743	0.2784	0.0333	5.79162e-17	-0.000444436	0.00123028	0.717914
Diastolic blood pressure	rs10759697	A	G	0.4906	0.1308	0.0173	3.93459e-14	-0.000453178	0.000622153	0.466368
Diastolic blood pressure	rs10776752	T	G	0.0805	0.4573	0.033	1.2471e-43	-0.000758015	0.00118721	0.52316
Diastolic blood pressure	rs10804330	C	T	0.4329	-0.1331	0.0176	4.60151e-14	-0.000629071	0.000631502	0.319179
Diastolic blood pressure	rs10832586	C	A	0.2016	0.3083	0.0216	2.53279e-46	0.00119311	0.000769884	0.121208
Diastolic blood pressure	rs10838702	T	G	0.3875	0.2375	0.0178	1.26503e-40	-0.000154815	0.000637195	0.808035
Diastolic blood pressure	rs10873612	T	C	0.5961	-0.1096	0.0179	9.50605e-10	-0.00129719	0.000634168	0.0408076
Diastolic blood pressure	rs10941043	G	T	0.2906	0.1269	0.019	2.52406e-11	0.000654459	0.000682328	0.337481
Diastolic blood pressure	rs10980408	C	T	0.0358	0.3745	0.0477	4.16677e-15	0.00079768	0.0016913	0.637186
Diastolic blood pressure	rs11021221	A	T	0.1668	-0.1877	0.0233	6.93107e-16	-0.000978813	0.000823217	0.234437
Diastolic blood pressure	rs11070245	G	T	0.5321	0.1287	0.0174	1.57109e-13	-0.000314511	0.000623363	0.613883
Diastolic blood pressure	rs11077961	G	A	0.3676	-0.1073	0.0186	8.54909e-09	-0.000395552	0.00064846	0.541872
Diastolic blood pressure	rs11112548	T	A	0.0444	-0.2742	0.0443	5.80203e-10	-0.00203521	0.00106047	0.054965
Diastolic blood pressure	rs11130602	A	G	0.4427	0.1467	0.0175	4.2658e-17	-0.00223829	0.00154445	0.147271
Diastolic blood pressure	rs11141731	T	C	0.228	-0.1258	0.0207	1.30801e-09	-0.00152061	0.000625256	0.0150173
Diastolic blood pressure	rs1114347	G	A	0.4823	0.1792	0.0173	3.31971e-25	-0.00110904	0.00073378	0.130688
Diastolic blood pressure	rs11145807	G	A	0.5942	-0.155	0.0184	4.10393e-17	-0.000546694	0.000619115	0.377224
Diastolic blood pressure	rs11153730	C	T	0.4906	-0.1551	0.0173	2.56803e-19	-0.000130528	0.000635395	0.837238
Diastolic blood pressure	rs11187838	A	G	0.4321	-0.2781	0.0174	2.55388e-57	0.00025397	0.000635477	0.689413
Diastolic blood pressure	rs11191580	C	T	0.0821	-0.5071	0.0316	6.63285e-58	-0.00115701	0.000621242	0.0625469
Diastolic blood pressure	rs11231693	A	G	0.0574	0.2223	0.0378	4.02096e-09	-0.00088138	0.000626457	0.15945
Diastolic blood pressure	rs112393817	G	C	0.2174	-0.116	0.0211	3.79901e-08	0.00143259	0.001164	0.218418
Diastolic blood pressure	rs11245631	T	C	0.1955	-0.1474	0.0223	3.99485e-11	0.00224566	0.00136309	0.0994622
Diastolic blood pressure	rs11252324	T	G	0.077	-0.2339	0.0328	1.02896e-12	0.000497041	0.000752297	0.508807
Diastolic blood pressure	rs1133400	G	A	0.2148	0.1318	0.0215	8.30405e-10	-0.000111275	0.000781798	0.886818
Diastolic blood pressure	rs114503346	T	C	0.0461	-0.2678	0.0426	3.095e-10	0.00069505	0.00117356	0.553679
Diastolic blood pressure	rs115447786	T	C	0.0427	0.2904	0.0455	1.74699e-10	0.000225653	0.000744928	0.761952
Diastolic blood pressure	rs11556924	T	C	0.3827	-0.181	0.0181	1.83105e-23	-0.00532807	0.00147191	0.000294851
Diastolic blood pressure	rs11578696	G	A	0.1342	-0.1459	0.0258	1.64999e-08	0.00197869	0.000847931	0.0196205
Diastolic blood pressure	rs11592107	A	G	0.3094	0.1203	0.0187	1.23401e-10	0.000852143	0.00149136	0.567738
Diastolic blood pressure	rs116063464	A	G	0.0601	0.2017	0.0369	4.67897e-08	0.000390905	0.000637563	0.539795
Diastolic blood pressure	rs11636952	C	T	0.6869	-0.3997	0.0189	5.20955e-99	0.000914087	0.000905744	0.312875
Diastolic blood pressure	rs11661473	A	G	0.2683	0.2007	0.0196	1.54383e-24	0.000402418	0.000670754	0.548541
Diastolic blood pressure	rs11664194	A	T	0.4603	-0.1078	0.0176	8.69e-10	0.00242316	0.00132002	0.0664023
Diastolic blood pressure	rs11692619	T	C	0.3607	-0.1281	0.0184	3.31436e-12	0.00141656	0.0006758	0.0360725
Diastolic blood pressure	rs11721984	T	C	0.4532	-0.1409	0.0177	1.88582e-15	-0.00161588	0.00070269	0.0214738
Diastolic blood pressure	rs11745207	G	C	0.2579	-0.1132	0.0199	1.28801e-08	5.33e-05	0.000626029	0.932129
Diastolic blood pressure	rs11778153	C	T	0.3569	-0.1192	0.0182	5.84252e-11	-0.000897347	0.000662038	0.175282
Diastolic blood pressure	rs1178979	C	T	0.1953	-0.1504	0.0221	9.95864e-12	4.17e-05	0.000653684	0.949179
Diastolic blood pressure	rs11859505	G	A	0.5805	0.1037	0.0181	9.75596e-09	-0.00064059	0.000624065	0.304667
Diastolic blood pressure	rs11923343	G	A	0.6396	0.1138	0.0181	3.10099e-10	-3.53e-05	0.00071091	0.960367
Diastolic blood pressure	rs11923667	A	T	0.4071	0.1175	0.0177	3.09813e-11	-0.000135923	0.000649248	0.834172
Diastolic blood pressure	rs11945489	T	C	0.2909	-0.1392	0.0192	3.99301e-13	-0.00156927	0.000777795	0.0436355
Diastolic blood pressure	rs11960210	C	T	0.3751	-0.2474	0.018	3.36279e-43	5.41e-06	0.000637431	0.993224
Diastolic blood pressure	rs11961593	T	C	0.0685	-0.3158	0.0349	1.49314e-19	0.000835192	0.000651832	0.20009
Diastolic blood pressure	rs12088448	C	A	0.356	0.1544	0.0182	2.53221e-17	0.00130582	0.000634558	0.0396066
Diastolic blood pressure	rs1212061	C	G	0.7324	0.1281	0.0197	7.90861e-11	-8.78e-05	0.000688882	0.898581
Diastolic blood pressure	rs12149254	A	G	0.1697	-0.1324	0.0232	1.14201e-08	0.000114372	0.000642862	0.858793
Diastolic blood pressure	rs12152463	T	C	0.4251	0.1006	0.0174	8.01493e-09	0.000696083	0.00123951	0.574403
Diastolic blood pressure	rs1215469	C	A	0.7705	0.1383	0.0211	5.23359e-11	-0.00081348	0.000650685	0.211231
Diastolic blood pressure	rs12247028	A	G	0.6322	-0.1396	0.0188	1.18413e-13	0.00151921	0.000702898	0.0306693
Diastolic blood pressure	rs12258967	G	C	0.2958	-0.354	0.0193	3.2719e-75	0.00114327	0.000823323	0.164954
Diastolic blood pressure	rs12321	C	G	0.4333	-0.1492	0.0175	1.43814e-17	-0.000957486	0.000627829	0.127242
Diastolic blood pressure	rs12337056	T	C	0.1761	0.1364	0.0228	2.175e-09	-0.000401437	0.000743954	0.589474
Diastolic blood pressure	rs12363520	A	T	0.229	0.1672	0.0213	4.23545e-15	-0.000379382	0.000657437	0.563898
Diastolic blood pressure	rs12405515	T	G	0.5702	-0.1698	0.0174	1.91602e-22	-0.000168239	0.000678479	0.804162
Diastolic blood pressure	rs1243876	T	C	0.7012	-0.1063	0.019	2.142e-08	0.000232296	0.000626133	0.710637
Diastolic blood pressure	rs12503341	A	G	0.0394	-0.2993	0.0462	9.42975e-11	-0.000498585	0.000812961	0.539682
Diastolic blood pressure	rs12509595	C	T	0.2924	0.4972	0.0192	1.58125e-148	-0.000789272	0.000749467	0.292292
Diastolic blood pressure	rs12515541	T	G	0.6072	0.1156	0.0177	6.22874e-11	-0.000319235	0.000627355	0.610852
Diastolic blood pressure	rs12574332	T	C	0.1227	0.2072	0.0266	6.14045e-15	0.000159675	0.000680311	0.814435
Diastolic blood pressure	rs12596630	T	C	0.0905	0.2606	0.0314	1.02991e-16	3.66e-05	0.00164113	0.982218
Diastolic blood pressure	rs12609484	T	G	0.3163	-0.1398	0.0188	1.16413e-13	-0.00033687	0.000682532	0.621617
Diastolic blood pressure	rs12627514	G	C	0.2897	0.2164	0.0196	1.98609e-28	-5.26e-05	0.000633296	0.933801
Diastolic blood pressure	rs1263671	C	T	0.1632	0.1394	0.0238	4.69105e-09	-0.000133034	0.000953684	0.889059
Diastolic blood pressure	rs1265157	G	C	0.3521	-0.1444	0.0187	1.17598e-14	-0.000786544	0.00109544	0.472746
Diastolic blood pressure	rs12656497	C	T	0.5968	0.3063	0.0176	1.47401e-67	-0.000436433	0.000670836	0.515318
Diastolic blood pressure	rs1265842	C	T	0.5166	-0.1113	0.0174	1.70298e-10	-0.000615246	0.00068746	0.370812
Diastolic blood pressure	rs12693302	A	G	0.6518	-0.2378	0.0181	2.15477e-39	0.00116807	0.000845695	0.167222
Diastolic blood pressure	rs12728150	G	A	0.081	0.2045	0.0318	1.28e-10	-0.000403463	0.000651449	0.535699
Diastolic blood pressure	rs1275985	T	C	0.6133	-0.2943	0.0177	2.76822e-62	6.81e-05	0.000632633	0.91432
Diastolic blood pressure	rs12790943	T	C	0.4213	-0.1002	0.0175	1.13501e-08	-9.98e-05	0.000624532	0.873073
Diastolic blood pressure	rs12866098	A	G	0.3423	0.1033	0.0186	2.72703e-08	1.48e-05	0.00065039	0.981851
Diastolic blood pressure	rs12906962	C	T	0.3233	0.2378	0.0188	8.72569e-37	0.00120663	0.00114058	0.2901
Diastolic blood pressure	rs12919839	T	C	0.2841	-0.1098	0.0192	1.044e-08	0.000415713	0.000639043	0.515355
Diastolic blood pressure	rs12929303	A	G	0.5325	0.1572	0.0174	1.57507e-19	-0.0004189	0.000629442	0.505725
Diastolic blood pressure	rs12938803	C	A	0.8111	0.1598	0.0224	8.7579e-13	-0.00142508	0.000654614	0.0294835
Diastolic blood pressure	rs12938803	C	A	0.8111	0.1598	0.0224	8.7579e-13	-0.00154	0.000670107	0.0215545
Diastolic blood pressure	rs12938803	C	A	0.8111	0.1598	0.0224	8.7579e-13	6.48e-05	0.000689196	0.925058
Diastolic blood pressure	rs12938803	C	A	0.8111	0.1598	0.0224	8.7579e-13	0.000269338	0.000625119	0.666571
Diastolic blood pressure	rs12978472	G	C	0.1247	-0.4779	0.0281	8.45863e-65	-0.000791898	0.000798134	0.321108
Diastolic blood pressure	rs12990959	C	T	0.3125	0.1271	0.0187	1.10688e-11	0.000684401	0.000928631	0.461123
Diastolic blood pressure	rs13107325	T	C	0.0742	-0.6747	0.0339	3.72135e-88	-0.000601457	0.000672797	0.371342
Diastolic blood pressure	rs13118687	A	G	0.4702	-0.1496	0.0175	1.36616e-17	0.000508412	0.00140123	0.71673
Diastolic blood pressure	rs13124515	C	T	0.6869	0.1052	0.0187	1.98399e-08	0.00195682	0.00118742	0.0993644
Diastolic blood pressure	rs13139571	A	C	0.2366	-0.2408	0.0203	2.29192e-32	0.000494384	0.000624477	0.42855
Diastolic blood pressure	rs13152154	T	C	0.7293	-0.1186	0.0195	1.226e-09	0.000214097	0.000668615	0.748809
Diastolic blood pressure	rs13215166	G	A	0.4415	0.3094	0.0174	1.79102e-70	-0.000728449	0.000733744	0.320817
Diastolic blood pressure	rs1322639	A	G	0.7766	-0.1584	0.0209	3.87258e-14	-0.00108728	0.000696868	0.118706
Diastolic blood pressure	rs13237249	T	C	0.398	0.1366	0.0177	1.02494e-14	0.000233181	0.000625233	0.709186
Diastolic blood pressure	rs1327235	G	A	0.4714	0.3018	0.0173	4.76431e-68	-0.000373826	0.000747473	0.616992
Diastolic blood pressure	rs1332812	A	T	0.6469	-0.1145	0.0181	2.70801e-10	0.00017691	0.000632286	0.779635
Diastolic blood pressure	rs13355146	T	C	0.3832	0.1224	0.0178	6.39146e-12	0.00108826	0.000621303	0.0798484
Diastolic blood pressure	rs13358657	G	A	0.1332	0.224	0.0255	1.6959e-18	-0.00128488	0.000651074	0.0484428
Diastolic blood pressure	rs135023	G	A	0.5784	0.1036	0.0175	3.52899e-09	-0.000957934	0.000636751	0.132478
Diastolic blood pressure	rs1373780	C	G	0.1845	0.1246	0.0224	2.58202e-08	0.000984322	0.000915172	0.282126
Diastolic blood pressure	rs138420351	T	C	0.016	0.5568	0.0854	7.1105e-11	-0.000532167	0.000626629	0.395742
Diastolic blood pressure	rs1390754	T	C	0.3992	0.1258	0.0177	1.18905e-12	0.000516308	0.000797495	0.517366
Diastolic blood pressure	rs142449193	T	C	0.046	-0.2573	0.0426	1.50598e-09	0.00256253	0.00320371	0.423791
Diastolic blood pressure	rs1425486	T	C	0.3207	-0.1331	0.0187	1.10688e-12	0.000326749	0.000647043	0.613568
Diastolic blood pressure	rs1433121	T	C	0.6906	-0.1352	0.0188	6.90717e-13	0.000451192	0.00153909	0.769403
Diastolic blood pressure	rs1436138	G	A	0.3633	-0.1991	0.0182	7.32656e-28	0.000369677	0.000667407	0.579648
Diastolic blood pressure	rs1446468	C	T	0.546	0.253	0.0174	1.20698e-47	-0.00144696	0.000676546	0.032457
Diastolic blood pressure	rs1449596	G	C	0.6455	0.1085	0.0181	1.91801e-09	0.0015226	0.000648209	0.0188282
Diastolic blood pressure	rs145422110	T	C	0.0162	0.5356	0.0745	6.40914e-13	0.000836558	0.000625037	0.180764
Diastolic blood pressure	rs1467049	G	T	0.1949	-0.1244	0.0219	1.34999e-08	-0.000264457	0.000653016	0.685495
Diastolic blood pressure	rs1468816	C	A	0.2277	-0.1242	0.0212	4.649e-09	-0.000249987	0.00262196	0.924042
Diastolic blood pressure	rs147501096	C	G	0.072	-0.1955	0.0341	9.93596e-09	-0.000181834	0.000781414	0.815995
Diastolic blood pressure	rs148401029	A	C	0.0352	-0.3122	0.0486	1.32099e-10	-5.26e-05	0.000745995	0.943789
Diastolic blood pressure	rs15009	G	C	0.3527	0.1233	0.0181	1.00092e-11	-0.00244048	0.00119323	0.0408303
Diastolic blood pressure	rs1502358	A	G	0.6813	-0.1127	0.0185	1.13e-09	0.000460125	0.00168565	0.78488
Diastolic blood pressure	rs150816167	C	T	0.0451	0.2873	0.0446	1.17001e-10	-0.000961875	0.000655642	0.142358
Diastolic blood pressure	rs1523871	G	C	0.4338	0.1186	0.0176	1.45915e-11	-0.000415418	0.000666712	0.533229
Diastolic blood pressure	rs1527797	T	C	0.7395	-0.1409	0.0197	8.67961e-13	0.00368502	0.0015744	0.0192541
Diastolic blood pressure	rs1528293	T	A	0.5079	-0.2764	0.0173	1.47707e-57	2.82e-05	0.000627718	0.964175
Diastolic blood pressure	rs1534338	A	G	0.6029	-0.1144	0.0178	1.236e-10	-0.000472269	0.000703576	0.502067
Diastolic blood pressure	rs1582931	A	G	0.4748	0.2161	0.0175	4.50505e-35	0.0001193	0.000622787	0.848089
Diastolic blood pressure	rs1623474	T	C	0.33	0.2234	0.0184	6.23735e-34	-0.000324428	0.00063502	0.609426
Diastolic blood pressure	rs1669907	G	T	0.6968	-0.1158	0.0191	1.356e-09	0.000110292	0.000627312	0.860438
Diastolic blood pressure	rs16853198	G	A	0.0762	-0.3386	0.0327	4.43711e-25	0.000938363	0.000661352	0.155943
Diastolic blood pressure	rs1687295	C	T	0.7296	-0.2061	0.0194	2.99226e-26	0.00135768	0.000672922	0.0436352
Diastolic blood pressure	rs16875357	G	T	0.2431	0.1205	0.0203	2.69501e-09	0.000673728	0.00120278	0.575383
Diastolic blood pressure	rs16896276	A	T	0.2625	-0.1309	0.0198	3.81505e-11	-0.000159918	0.000700176	0.819338
Diastolic blood pressure	rs1693560	G	A	0.4603	-0.1525	0.0175	3.41036e-18	-0.000937375	0.000724682	0.19584
Diastolic blood pressure	rs17321041	T	C	0.0633	0.2313	0.0363	1.78098e-10	-0.000912502	0.000706255	0.196349
Diastolic blood pressure	rs1732664	C	T	0.6783	0.1083	0.0194	2.58101e-08	0.000572261	0.000624072	0.359155
Diastolic blood pressure	rs173396	A	G	0.5787	0.2146	0.0175	1.38007e-34	-0.000608655	0.00129319	0.637884
Diastolic blood pressure	rs17396055	A	G	0.3324	-0.115	0.0184	4.134e-10	0.000382689	0.000677631	0.572248
Diastolic blood pressure	rs17432462	C	T	0.3766	0.1036	0.0179	7.30903e-09	-0.00292425	0.00062671	3.07e-06
Diastolic blood pressure	rs17454517	G	A	0.5064	-0.1216	0.0174	2.65216e-12	0.000745485	0.000660872	0.259307
Diastolic blood pressure	rs17677603	G	A	0.3837	0.2	0.0178	3.90032e-29	-0.000250305	0.000640102	0.695769
Diastolic blood pressure	rs17696749	G	C	0.5861	0.1255	0.0176	9.43192e-13	-0.000247775	0.000621126	0.689958
Diastolic blood pressure	rs17807723	A	G	0.1377	-0.1757	0.0257	7.44046e-12	1.99e-05	0.000638506	0.975155
Diastolic blood pressure	rs17832905	A	C	0.0717	0.1923	0.0346	2.80498e-08	-0.00157274	0.000630974	0.0126836
Diastolic blood pressure	rs17880989	A	G	0.0259	0.4014	0.0591	1.11404e-11	-0.0014999	0.0009131	0.100457
Diastolic blood pressure	rs1790123	T	C	0.8032	0.1991	0.0218	6.87068e-20	0.00110208	0.00123946	0.373917
Diastolic blood pressure	rs1799945	G	C	0.1497	0.3888	0.0244	3.87614e-57	0.00327307	0.00197109	0.0968082
Diastolic blood pressure	rs1819663	G	A	0.4929	-0.1147	0.0174	4.62488e-11	0.00209766	0.000781674	0.00728509
Diastolic blood pressure	rs1867624	T	C	0.6147	0.1412	0.0178	2.08305e-15	-0.000750061	0.000865693	0.386257
Diastolic blood pressure	rs1871190	T	G	0.3344	0.1078	0.0186	6.62995e-09	-0.00203312	0.000621954	0.00107979
Diastolic blood pressure	rs1876490	A	G	0.7167	0.1364	0.0192	1.15691e-12	0.000612634	0.000638765	0.337513
Diastolic blood pressure	rs1882961	T	C	0.3088	0.1272	0.0188	1.39798e-11	-0.000591359	0.000665349	0.374114
Diastolic blood pressure	rs1889785	A	G	0.4551	0.1255	0.0174	5.61306e-13	-0.00124941	0.000691641	0.0708502
Diastolic blood pressure	rs1903752	T	C	0.5386	-0.0987	0.0178	3.19801e-08	-4.1e-05	0.00067654	0.951666
Diastolic blood pressure	rs1906672	A	G	0.2324	0.1402	0.0205	8.47423e-12	-0.00118993	0.000623782	0.0564442
Diastolic blood pressure	rs194742	C	T	0.831	-0.1281	0.0232	3.173e-08	-4.02e-05	0.000625412	0.948808
Diastolic blood pressure	rs1948151	A	G	0.2777	-0.1355	0.0193	2.11885e-12	-0.000297585	0.000729128	0.683173
Diastolic blood pressure	rs1950500	C	T	0.7081	-0.1396	0.019	2.20293e-13	0.000797965	0.000834489	0.338956
Diastolic blood pressure	rs1984195	A	G	0.4883	0.1736	0.0173	1.42692e-23	0.000270116	0.000690956	0.695849
Diastolic blood pressure	rs1999996	G	A	0.4407	0.1124	0.0176	1.67302e-10	-0.000888773	0.000681393	0.192117
Diastolic blood pressure	rs1999996	G	A	0.4407	0.1124	0.0176	1.67302e-10	0.000506284	0.000620972	0.414897
Diastolic blood pressure	rs1999996	G	A	0.4407	0.1124	0.0176	1.67302e-10	-0.000776716	0.000624803	0.213818
Diastolic blood pressure	rs1999996	G	A	0.4407	0.1124	0.0176	1.67302e-10	-0.000597578	0.000700748	0.393787
Diastolic blood pressure	rs2067831	C	G	0.2723	-0.128	0.0195	5.07692e-11	0.00136863	0.000720895	0.0576303
Diastolic blood pressure	rs2070527	C	A	0.7508	0.1473	0.0202	3.08319e-13	0.0012556	0.00062897	0.0459047
Diastolic blood pressure	rs2133386	A	C	0.4327	-0.1322	0.0176	5.21435e-14	0.00101758	0.000740479	0.169374
Diastolic blood pressure	rs2146315	T	C	0.2318	-0.1197	0.0205	5.02597e-09	-0.000275821	0.000647843	0.670289
Diastolic blood pressure	rs2160236	C	G	0.3792	-0.1421	0.0181	4.30923e-15	0.00148202	0.000695664	0.033143
Diastolic blood pressure	rs2169137	C	G	0.7287	0.1588	0.0194	3.16665e-16	-0.000597354	0.000699576	0.393173
Diastolic blood pressure	rs2191046	G	T	0.2646	-0.1184	0.0197	1.77501e-09	0.000249559	0.000635508	0.694548
Diastolic blood pressure	rs2236295	T	G	0.3992	-0.207	0.0177	1.41906e-31	-0.000872334	0.000687104	0.204236
Diastolic blood pressure	rs2239268	A	G	0.7005	0.1097	0.019	7.39793e-09	-0.000829387	0.000629867	0.187919
Diastolic blood pressure	rs2239917	C	T	0.5748	-0.1731	0.0176	9.68501e-23	-0.00102292	0.000855258	0.231683
Diastolic blood pressure	rs2256187	A	G	0.1575	-0.1446	0.0239	1.38599e-09	-0.00165651	0.000689972	0.0163583
Diastolic blood pressure	rs2271139	A	C	0.286	-0.1247	0.0192	8.22621e-11	-0.00203404	0.00062661	0.00117019
Diastolic blood pressure	rs2273654	C	T	0.4392	-0.1165	0.0175	2.75423e-11	-8.79e-05	0.000628138	0.888752
Diastolic blood pressure	rs227426	T	G	0.5619	0.1119	0.0175	1.74502e-10	-0.00113172	0.00104556	0.279073
Diastolic blood pressure	rs2291516	A	G	0.1026	0.2422	0.0292	9.88098e-17	0.00101224	0.0006565	0.123105
Diastolic blood pressure	rs2305654	A	C	0.3448	0.1707	0.0186	3.99025e-20	0.00396545	0.00538175	0.461224
Diastolic blood pressure	rs2305654	A	C	0.3448	0.1707	0.0186	3.99025e-20	9.03e-05	0.000635467	0.88706
Diastolic blood pressure	rs2305654	A	C	0.3448	0.1707	0.0186	3.99025e-20	-0.0013161	0.000667439	0.0486261
Diastolic blood pressure	rs2305654	A	C	0.3448	0.1707	0.0186	3.99025e-20	0.000704345	0.000628225	0.262218
Diastolic blood pressure	rs2305654	A	C	0.3448	0.1707	0.0186	3.99025e-20	0.00148386	0.000904562	0.100919
Diastolic blood pressure	rs2305654	A	C	0.3448	0.1707	0.0186	3.99025e-20	-0.000386603	0.000621722	0.534056
Diastolic blood pressure	rs2305654	A	C	0.3448	0.1707	0.0186	3.99025e-20	-0.000218459	0.000772056	0.777209
Diastolic blood pressure	rs2305654	A	C	0.3448	0.1707	0.0186	3.99025e-20	-0.000539972	0.000852349	0.526401
Diastolic blood pressure	rs2307111	C	T	0.3966	0.1742	0.0178	1.6151e-22	0.00082094	0.000705809	0.244783
Diastolic blood pressure	rs234616	A	G	0.3112	-0.1152	0.0188	8.79407e-10	-6.76e-05	0.000630687	0.914692
Diastolic blood pressure	rs2384061	A	G	0.4221	-0.1741	0.0175	2.2532e-23	-7.04e-05	0.000633509	0.911467
Diastolic blood pressure	rs2397060	C	T	0.1405	0.161	0.0251	1.461e-10	-0.000924338	0.000905781	0.307499
Diastolic blood pressure	rs2421200	T	G	0.4882	-0.1097	0.0173	2.58702e-10	0.000410054	0.000627702	0.513588
Diastolic blood pressure	rs2444769	A	C	0.7949	0.158	0.0219	4.84619e-13	-9.74e-05	0.000624921	0.876188
Diastolic blood pressure	rs2469141	C	T	0.1628	-0.1351	0.0238	1.39101e-08	0.00127154	0.000629722	0.0434675
Diastolic blood pressure	rs2484294	A	G	0.7327	0.3165	0.0196	1.17112e-58	0.000533455	0.000627421	0.395195
Diastolic blood pressure	rs2487926	G	A	0.4295	-0.0972	0.0176	3.31299e-08	-0.000446632	0.000700814	0.523927
Diastolic blood pressure	rs2493136	T	C	0.4075	0.2345	0.0176	1.92486e-40	0.000312481	0.000624405	0.616761
Diastolic blood pressure	rs2493296	T	C	0.1419	0.2496	0.0254	7.45075e-23	-0.000300262	0.000625345	0.631118
Diastolic blood pressure	rs2515424	T	C	0.4336	0.1278	0.0174	2.18223e-13	9.11e-05	0.000624685	0.884
Diastolic blood pressure	rs2548459	C	T	0.5195	0.132	0.0176	5.94566e-14	-0.000931084	0.000632604	0.141069
Diastolic blood pressure	rs2569882	C	T	0.4342	-0.1199	0.0182	4.27957e-11	-0.000913046	0.000692918	0.187611
Diastolic blood pressure	rs2586970	G	A	0.5639	0.1493	0.0175	1.56315e-17	-0.00156052	0.000686515	0.0230212
Diastolic blood pressure	rs2589218	C	T	0.2698	0.1207	0.0196	6.89604e-10	0.000504995	0.000665332	0.447846
Diastolic blood pressure	rs2598	G	A	0.4674	-0.1387	0.0175	1.93508e-15	-0.00138482	0.000710179	0.0511821
Diastolic blood pressure	rs2627313	T	C	0.4457	0.151	0.0175	5.85464e-18	-0.00018731	0.00063793	0.769048
Diastolic blood pressure	rs2643826	T	C	0.4508	0.1857	0.0175	2.8327e-26	0.00167003	0.000796052	0.0359159
Diastolic blood pressure	rs2681485	A	G	0.5976	0.2945	0.0176	1.31311e-62	0.000129415	0.000635098	0.838532
Diastolic blood pressure	rs2744133	G	A	0.2749	-0.1435	0.0193	1.17004e-13	0.000938719	0.000804356	0.243194
Diastolic blood pressure	rs28377357	A	G	0.2938	-0.1243	0.019	6.02698e-11	0.000358433	0.000642719	0.577062
Diastolic blood pressure	rs28429256	A	G	0.3344	0.1636	0.0188	2.8327e-18	-0.000330796	0.000626439	0.59746
Diastolic blood pressure	rs28544928	G	T	0.2535	-0.1543	0.0199	9.13061e-15	-9.2e-05	0.000622791	0.882621
Diastolic blood pressure	rs2854746	C	G	0.3997	0.113	0.018	3.25702e-10	0.000228432	0.000656925	0.728043
Diastolic blood pressure	rs28661492	T	C	0.2022	-0.1359	0.0222	9.56093e-10	-0.000151648	0.00079437	0.848601
Diastolic blood pressure	rs28667801	T	A	0.407	0.1622	0.018	1.90283e-19	0.000881563	0.00064668	0.172817
Diastolic blood pressure	rs28675079	A	G	0.1867	-0.1444	0.0222	8.34257e-11	-0.00018905	0.000659001	0.77421
Diastolic blood pressure	rs2906152	A	G	0.6304	-0.1873	0.0181	5.54753e-25	3.91e-05	0.000698832	0.955423
Diastolic blood pressure	rs2921604	C	T	0.4633	0.096	0.0176	4.45605e-08	1.72e-05	0.00119179	0.988463
Diastolic blood pressure	rs2925345	C	T	0.5324	-0.189	0.0174	1.59514e-27	0.00030691	0.000635562	0.629171
Diastolic blood pressure	rs2957468	G	A	0.6646	-0.1377	0.0185	8.43141e-14	0.0010814	0.00097163	0.265721
Diastolic blood pressure	rs3006583	C	T	0.1886	0.1303	0.0222	4.65704e-09	-0.000844279	0.000733003	0.249401
Diastolic blood pressure	rs310597	G	A	0.3695	0.1152	0.0181	2.17901e-10	-0.000440428	0.000807642	0.58553
Diastolic blood pressure	rs311564	A	G	0.3461	-0.133	0.0183	4.23448e-13	0.000820407	0.0023375	0.725607
Diastolic blood pressure	rs3117736	T	C	0.2661	0.2374	0.0196	9.7051e-34	0.000971908	0.000950027	0.306294
Diastolic blood pressure	rs318712	C	T	0.0759	0.2389	0.0334	9.16643e-13	-0.000947022	0.000859484	0.270528
Diastolic blood pressure	rs335170	C	A	0.5923	-0.113	0.0177	1.60702e-10	0.00108399	0.000622852	0.081797
Diastolic blood pressure	rs34130368	T	G	0.1172	-0.2027	0.0284	8.77203e-13	0.000688675	0.00068117	0.312009
Diastolic blood pressure	rs342977	A	G	0.7715	-0.1577	0.0205	1.67417e-14	0.000485129	0.000636724	0.446112
Diastolic blood pressure	rs34413141	A	T	0.1821	-0.1808	0.0227	1.49108e-15	0.000867273	0.000723227	0.230463
Diastolic blood pressure	rs34517439	A	C	0.1199	-0.2514	0.0279	2.02395e-19	0.00121525	0.000706982	0.0856288
Diastolic blood pressure	rs34587839	A	G	0.1535	-0.1669	0.0244	8.22243e-12	-0.000143429	0.000675735	0.831907
Diastolic blood pressure	rs34645159	A	G	0.5013	-0.133	0.0174	2.07205e-14	-3.73e-05	0.000637788	0.953325
Diastolic blood pressure	rs347585	T	C	0.7014	0.1506	0.0189	1.56711e-15	0.000858847	0.000654322	0.189328
Diastolic blood pressure	rs35091929	C	T	0.6032	-0.1828	0.0177	6.461e-25	0.000108651	0.000621477	0.861216
Diastolic blood pressure	rs35213536	T	G	0.2467	0.2044	0.0205	2.54214e-23	-0.00332019	0.00119152	0.00532852
Diastolic blood pressure	rs35261542	A	C	0.2679	0.1196	0.0195	9.28795e-10	2.94e-05	0.000638412	0.963245
Diastolic blood pressure	rs35413927	G	A	0.3049	0.1274	0.0189	1.76807e-11	0.000824739	0.00064212	0.199003
Diastolic blood pressure	rs35443	C	G	0.3858	-0.2661	0.0178	1.19591e-50	0.00086319	0.000989362	0.382952
Diastolic blood pressure	rs35506078	C	T	0.3366	0.1348	0.0183	1.53603e-13	-0.000989332	0.0006619	0.134999
Diastolic blood pressure	rs36169093	A	G	0.5037	0.1231	0.0179	5.56288e-12	0.000297232	0.000816092	0.715698
Diastolic blood pressure	rs3735533	C	T	0.9258	0.487	0.0331	6.32266e-49	-0.00082309	0.000624773	0.187699
Diastolic blood pressure	rs3743111	A	G	0.613	0.1517	0.0178	1.61808e-17	-0.00032825	0.000744699	0.659372
Diastolic blood pressure	rs3743369	A	G	0.6278	0.104	0.0179	6.81899e-09	0.000276364	0.00075584	0.714636
Diastolic blood pressure	rs3761077	T	G	0.1106	0.1726	0.0283	1.044e-09	-0.000539188	0.000622641	0.386508
Diastolic blood pressure	rs3772219	C	A	0.3193	-0.1754	0.0185	2.93833e-21	0.00100629	0.000622327	0.105886
Diastolic blood pressure	rs3774702	A	G	0.1768	0.147	0.0228	1.17501e-10	4.91e-05	0.000953142	0.958895
Diastolic blood pressure	rs3776299	A	G	0.4559	0.1266	0.0175	5.06407e-13	0.00115604	0.00118499	0.329278
Diastolic blood pressure	rs3785837	A	G	0.7635	0.1453	0.0213	9.56753e-12	0.000467907	0.000620762	0.450993
Diastolic blood pressure	rs3798293	G	A	0.2165	0.1328	0.021	2.69501e-10	-0.000571863	0.000631711	0.365329
Diastolic blood pressure	rs3802230	A	C	0.5446	-0.1605	0.0174	2.75169e-20	-0.00121994	0.00115231	0.289741
Diastolic blood pressure	rs3802517	A	T	0.4615	0.1286	0.0173	9.28966e-14	0.000761547	0.000667049	0.253594
Diastolic blood pressure	rs3807101	T	C	0.123	-0.1743	0.0265	4.56983e-11	-0.000596366	0.000624448	0.339563
Diastolic blood pressure	rs3861113	A	C	0.0825	0.2126	0.0322	3.94912e-11	-0.000514447	0.000621062	0.407482
Diastolic blood pressure	rs3864004	A	G	0.4685	0.1004	0.0173	6.27798e-09	-0.000487214	0.000631941	0.440719
Diastolic blood pressure	rs3916033	T	C	0.5565	-0.1233	0.0185	2.4149e-11	-0.000774093	0.000692068	0.263346
Diastolic blood pressure	rs3918226	T	C	0.0813	0.6117	0.0329	5.3064e-77	-5.07e-05	0.000643411	0.937145
Diastolic blood pressure	rs3943093	T	C	0.3234	0.2477	0.0184	3.94457e-41	-0.00113634	0.000704641	0.106823
Diastolic blood pressure	rs4074812	A	G	0.5535	-0.1336	0.0175	2.07014e-14	-0.000996638	0.00064574	0.122734
Diastolic blood pressure	rs4077158	C	T	0.5286	0.1832	0.0173	3.08887e-26	0.00104563	0.000687894	0.1285
Diastolic blood pressure	rs4141663	T	C	0.4216	-0.1496	0.0175	1.40702e-17	0.00029039	0.000631733	0.645752
Diastolic blood pressure	rs4244200	C	G	0.2799	-0.1215	0.0193	3.23303e-10	0.000507381	0.000661892	0.443343
Diastolic blood pressure	rs4245930	A	G	0.6322	-0.1219	0.018	1.1371e-11	-0.000134998	0.00062453	0.828863
Diastolic blood pressure	rs4284362	A	C	0.7181	-0.1586	0.0194	3.24116e-16	4.6e-05	0.000765317	0.95203
Diastolic blood pressure	rs4295	G	C	0.6202	-0.1802	0.018	1.70608e-23	0.00159966	0.000681788	0.0189632
Diastolic blood pressure	rs4306343	T	A	0.7212	0.317	0.0193	8.21675e-61	-0.000157783	0.00148822	0.915566
Diastolic blood pressure	rs4362428	A	C	0.4087	-0.1127	0.0176	1.45201e-10	0.0018673	0.000878513	0.0335443
Diastolic blood pressure	rs440454	G	A	0.684	0.2602	0.0192	7.52315e-42	-0.000777783	0.000624167	0.212724
Diastolic blood pressure	rs4424827	T	C	0.5669	-0.0981	0.0175	2.11101e-08	0.00031873	0.000660504	0.629412
Diastolic blood pressure	rs4507125	C	A	0.2136	0.1244	0.0211	3.60296e-09	0.00107662	0.000622164	0.0835516
Diastolic blood pressure	rs4507656	G	C	0.3066	0.1487	0.0199	8.6896e-14	0.000676504	0.000693131	0.32906
Diastolic blood pressure	rs45474499	T	C	0.0473	0.3562	0.0415	8.49963e-18	-0.000366822	0.000629232	0.559916
Diastolic blood pressure	rs4556017	T	C	0.8524	-0.1601	0.0247	9.66496e-11	0.00223763	0.000675742	0.000928596
Diastolic blood pressure	rs4615669	G	A	0.4403	0.114	0.0174	6.09537e-11	-0.000924851	0.000816429	0.257299
Diastolic blood pressure	rs4645335	G	A	0.664	-0.1142	0.0185	7.03607e-10	-0.000838448	0.000657306	0.202105
Diastolic blood pressure	rs4675682	C	T	0.4622	0.1409	0.0173	4.48849e-16	-0.000340629	0.000827265	0.680521
Diastolic blood pressure	rs4704514	T	C	0.2833	0.1087	0.0193	1.71301e-08	0.00220578	0.000732499	0.00260156
Diastolic blood pressure	rs4739832	C	A	0.4167	-0.1323	0.0176	5.81166e-14	0.00015851	0.000716078	0.824814
Diastolic blood pressure	rs4743021	C	T	0.3147	0.108	0.0194	2.41301e-08	-0.00161347	0.000669299	0.0159234
Diastolic blood pressure	rs4756779	G	A	0.1758	0.1456	0.0227	1.477e-10	-0.00062609	0.000732911	0.392968
Diastolic blood pressure	rs4814837	T	C	0.3424	-0.1003	0.0184	4.617e-08	0.000534477	0.000633851	0.399105
Diastolic blood pressure	rs4873492	T	C	0.1725	0.1401	0.0231	1.28201e-09	0.0006023	0.000837542	0.472063
Diastolic blood pressure	rs488834	T	C	0.7641	-0.1931	0.0208	1.94089e-20	-0.00010488	0.000648066	0.871436
Diastolic blood pressure	rs4890499	A	G	0.2548	0.1131	0.0199	1.32801e-08	0.000516505	0.0010884	0.635105
Diastolic blood pressure	rs4891258	G	A	0.3174	0.1159	0.0187	5.71702e-10	-0.000322995	0.000744419	0.66437
Diastolic blood pressure	rs4903064	C	T	0.2355	-0.1543	0.0206	7.84332e-14	-0.00156308	0.000661956	0.0182116
Diastolic blood pressure	rs4909314	A	T	0.3948	0.1339	0.0177	3.41193e-14	0.00213651	0.000632488	0.000730444
Diastolic blood pressure	rs4926499	C	G	0.826	0.1694	0.0248	9.37346e-12	-0.000173584	0.000644824	0.787779
Diastolic blood pressure	rs4926901	A	G	0.3548	0.0984	0.018	4.81903e-08	-0.000843117	0.000646456	0.192162
Diastolic blood pressure	rs4926923	C	T	0.0883	-0.1918	0.0308	4.74898e-10	-0.000499246	0.000621532	0.421831
Diastolic blood pressure	rs4930295	G	C	0.2216	-0.2418	0.0209	5.54243e-31	-0.000883898	0.00120523	0.463324
Diastolic blood pressure	rs4932373	C	A	0.3257	0.3664	0.0189	7.70903e-84	-0.000167448	0.000636019	0.792339
Diastolic blood pressure	rs4936099	A	C	0.5989	0.1745	0.0178	1.16305e-22	0.000687702	0.000803394	0.392001
Diastolic blood pressure	rs4952668	A	G	0.6237	-0.192	0.018	1.12902e-26	-0.000475266	0.00063164	0.451792
Diastolic blood pressure	rs4954192	T	C	0.3872	-0.1225	0.0179	8.14517e-12	0.000117431	0.00089437	0.895538
Diastolic blood pressure	rs5012479	G	T	0.5205	-0.0956	0.0174	3.65704e-08	0.00083733	0.000716533	0.242572
Diastolic blood pressure	rs504217	T	C	0.0736	0.2745	0.0335	2.50611e-16	-0.00146266	0.000675626	0.0303969
Diastolic blood pressure	rs504691	A	C	0.4002	-0.1177	0.0177	3.13834e-11	-3.9e-05	0.000625334	0.9503
Diastolic blood pressure	rs509067	C	T	0.5863	0.1436	0.0175	2.64789e-16	-0.00169057	0.000837969	0.0436489
Diastolic blood pressure	rs520592	G	T	0.1413	0.1727	0.0248	3.51399e-12	4.18e-05	0.000635603	0.947509
Diastolic blood pressure	rs544012	G	T	0.7339	-0.1143	0.0201	1.37499e-08	-8.03e-05	0.00073464	0.912963
Diastolic blood pressure	rs55684003	G	A	0.3041	-0.122	0.0189	1.014e-10	0.00141885	0.000685466	0.038463
Diastolic blood pressure	rs55770741	T	C	0.5613	-0.1281	0.0175	2.20191e-13	-0.000156356	0.000892842	0.860984
Diastolic blood pressure	rs55857306	A	G	0.1602	-0.5224	0.0235	5.04661e-109	0.00153853	0.000710281	0.0303056
Diastolic blood pressure	rs55868524	A	G	0.6111	0.1443	0.0178	5.54243e-16	0.00185884	0.000711528	0.00898982
Diastolic blood pressure	rs55944332	G	A	0.2368	0.2365	0.0204	3.26964e-31	-0.00155941	0.00234794	0.506589
Diastolic blood pressure	rs55993676	T	G	0.2916	-0.2097	0.0191	3.81856e-28	0.000701394	0.000726495	0.334321
Diastolic blood pressure	rs56256111	A	G	0.1442	0.1926	0.0263	2.59896e-13	0.00192446	0.000688262	0.00517259
Diastolic blood pressure	rs56809883	T	G	0.2595	0.1102	0.0199	3.03298e-08	0.00170161	0.000700609	0.0151514
Diastolic blood pressure	rs57708073	G	A	0.2608	-0.1907	0.0214	4.72607e-19	-0.000681998	0.000967534	0.480884
Diastolic blood pressure	rs57748895	T	A	0.0179	0.6627	0.0666	2.49287e-23	0.000267228	0.000626018	0.669474
Diastolic blood pressure	rs58693787	G	A	0.2458	-0.1584	0.0202	3.81593e-15	-0.0002801	0.000698782	0.688539
Diastolic blood pressure	rs5992929	T	C	0.2834	0.1684	0.0193	3.07114e-18	0.00012087	0.000702399	0.863374
Diastolic blood pressure	rs602521	A	G	0.2656	0.1351	0.0195	3.97192e-12	-0.000198697	0.000626222	0.75102
Diastolic blood pressure	rs6026739	T	A	0.1226	0.5032	0.0266	1.48902e-79	0.00104759	0.000630965	0.0968545
Diastolic blood pressure	rs6031431	G	A	0.4622	0.1153	0.0175	4.94083e-11	0.000845907	0.000711217	0.234292
Diastolic blood pressure	rs604723	C	T	0.7247	0.3848	0.0194	2.32381e-87	-0.000201696	0.00156457	0.897426
Diastolic blood pressure	rs6058261	A	C	0.2736	-0.1201	0.0195	6.82999e-10	0.00159324	0.000801837	0.0469248
Diastolic blood pressure	rs6062477	T	C	0.5756	0.1191	0.0177	1.80717e-11	0.000663669	0.000626052	0.289107
Diastolic blood pressure	rs6078393	G	T	0.4106	-0.1205	0.0176	7.65773e-12	0.000755393	0.00107368	0.481709
Diastolic blood pressure	rs6108168	A	C	0.2546	-0.1901	0.0199	1.10306e-21	-0.000270961	0.000953783	0.776341
Diastolic blood pressure	rs61789369	G	A	0.0435	0.3039	0.0436	3.06478e-12	-0.000756486	0.000728956	0.29938
Diastolic blood pressure	rs61909958	G	C	0.1881	-0.1275	0.0228	2.21299e-08	0.000785122	0.000673772	0.243914
Diastolic blood pressure	rs61912333	G	C	0.5037	-0.1191	0.0176	1.1311e-11	-0.00044424	0.000757157	0.557391
Diastolic blood pressure	rs61917655	T	C	0.1011	0.2246	0.0297	3.71621e-14	-0.000364363	0.00082538	0.658889
Diastolic blood pressure	rs61948065	C	A	0.1212	0.1737	0.027	1.16501e-10	3.41e-05	0.00101424	0.973181
Diastolic blood pressure	rs62030049	G	A	0.2404	-0.1336	0.0209	1.54899e-10	-8.71e-05	0.000972697	0.928636
Diastolic blood pressure	rs62155750	G	A	0.3074	0.2177	0.0196	8.26609e-29	0.000667808	0.00115164	0.561998
Diastolic blood pressure	rs62158170	G	A	0.2166	-0.1645	0.0211	6.63285e-15	0.00203881	0.00120564	0.0908288
Diastolic blood pressure	rs62234672	A	C	0.1752	0.1248	0.0229	4.923e-08	0.00206671	0.000726491	0.00444469
Diastolic blood pressure	rs62301873	G	A	0.1061	0.1734	0.0284	1.06299e-09	-0.00128915	0.00118425	0.276341
Diastolic blood pressure	rs62378003	T	C	0.1141	-0.1714	0.028	8.90389e-10	0.000885972	0.000622126	0.154418
Diastolic blood pressure	rs62413546	T	C	0.0847	-0.1877	0.032	4.583e-09	0.000796035	0.000690373	0.248891
Diastolic blood pressure	rs62434124	T	C	0.0711	-0.4853	0.0338	7.8343e-47	7.36e-05	0.000745384	0.921318
Diastolic blood pressure	rs62503324	T	C	0.2397	0.2033	0.0204	2.11009e-23	0.000472761	0.000651903	0.468329
Diastolic blood pressure	rs6271	T	C	0.0737	-0.4313	0.0352	1.71791e-34	-1.67e-05	0.000796955	0.983288
Diastolic blood pressure	rs636202	C	T	0.5185	-0.1023	0.0174	4.39896e-09	-0.000160208	0.000679744	0.813675
Diastolic blood pressure	rs6464165	C	T	0.2809	0.217	0.0195	7.34007e-29	-0.000998043	0.000726965	0.169788
Diastolic blood pressure	rs6487076	G	A	0.223	-0.174	0.0209	8.6856e-17	2.5e-05	0.000696404	0.971376
Diastolic blood pressure	rs6546810	C	T	0.3525	0.12	0.0181	3.16228e-11	-0.00052742	0.000718968	0.463205
Diastolic blood pressure	rs6556384	A	C	0.8105	-0.152	0.0221	5.90745e-12	-0.00119699	0.000624545	0.0552937
Diastolic blood pressure	rs6580970	T	C	0.2987	-0.1661	0.0191	4.0281e-18	0.000628493	0.000623416	0.313387
Diastolic blood pressure	rs6602177	T	C	0.7073	-0.1203	0.0207	6.52094e-09	-5.95e-05	0.000635151	0.92533
Diastolic blood pressure	rs66682451	G	A	0.2747	-0.1348	0.0194	3.43637e-12	-0.000776242	0.000697236	0.265575
Diastolic blood pressure	rs66887589	C	T	0.4779	0.161	0.0174	1.834e-20	0.00034398	0.000624362	0.581683
Diastolic blood pressure	rs6715901	A	G	0.4962	-0.1377	0.0174	2.75994e-15	-0.000703047	0.000696708	0.312929
Diastolic blood pressure	rs672272	T	C	0.6041	-0.1851	0.0178	2.77204e-25	0.000494214	0.000653341	0.449386
Diastolic blood pressure	rs6735275	C	T	0.2709	-0.1225	0.0194	2.61903e-10	-0.00135755	0.000632481	0.0318427
Diastolic blood pressure	rs6763931	A	G	0.4438	0.1383	0.0173	1.48115e-15	0.000554219	0.00066036	0.40132
Diastolic blood pressure	rs6777317	A	G	0.2899	0.1249	0.0195	1.50501e-10	-0.000373864	0.00073485	0.61092
Diastolic blood pressure	rs6779368	G	A	0.3423	0.1791	0.0184	2.27982e-22	-0.000167733	0.000666069	0.801176
Diastolic blood pressure	rs6795735	T	C	0.4109	-0.1438	0.0176	3.05422e-16	-0.000513174	0.000650997	0.430528
Diastolic blood pressure	rs6800730	G	A	0.6702	0.2476	0.0185	8.00387e-41	0.0019684	0.000627306	0.00170211
Diastolic blood pressure	rs68085857	T	C	0.234	0.191	0.0205	9.82426e-21	0.000148142	0.000626958	0.81321
Diastolic blood pressure	rs682681	C	T	0.6665	0.1454	0.0185	4.47301e-15	-0.000325524	0.00103287	0.752636
Diastolic blood pressure	rs6875967	G	A	0.6479	-0.1344	0.0181	1.21395e-13	0.000927696	0.000749934	0.216075
Diastolic blood pressure	rs6905288	A	G	0.5681	0.1759	0.0179	7.79112e-23	0.000158421	0.000734159	0.829155
Diastolic blood pressure	rs6934891	A	G	0.4255	0.1275	0.0177	5.21435e-13	-0.00121907	0.000626553	0.0516958
Diastolic blood pressure	rs6961048	G	C	0.1038	0.2729	0.0286	1.27791e-21	-0.000323114	0.000694736	0.641868
Diastolic blood pressure	rs6983239	T	G	0.2188	0.1159	0.0211	3.70604e-08	0.00136028	0.000630396	0.0309435
Diastolic blood pressure	rs7012891	C	T	0.2367	0.1391	0.0205	1.19509e-11	0.000205054	0.000685476	0.764832
Diastolic blood pressure	rs710249	C	G	0.4264	0.1501	0.0174	6.42836e-18	0.00152176	0.000659304	0.0209925
Diastolic blood pressure	rs7106104	C	T	0.281	0.1186	0.0193	7.72094e-10	-0.00110364	0.00112943	0.328489
Diastolic blood pressure	rs710698	G	A	0.4135	-0.1059	0.0176	1.88499e-09	-0.000829643	0.000620458	0.181176
Diastolic blood pressure	rs7115331	G	T	0.2857	0.1266	0.0192	3.91471e-11	0.00122259	0.00109875	0.265832
Diastolic blood pressure	rs7132012	G	A	0.3253	-0.1563	0.0185	3.16592e-17	0.00030284	0.00062377	0.627322
Diastolic blood pressure	rs7134440	T	C	0.0826	0.2278	0.0323	1.75106e-12	0.000337738	0.000638761	0.596986
Diastolic blood pressure	rs7137828	T	C	0.5183	-0.5027	0.0176	4.79733e-180	-0.000643599	0.000745711	0.388101
Diastolic blood pressure	rs7155504	C	T	0.0876	-0.2286	0.0317	5.16179e-13	0.000480096	0.00102342	0.638991
Diastolic blood pressure	rs7192407	C	T	0.528	-0.1019	0.0174	4.53398e-09	-0.000417356	0.000634706	0.510823
Diastolic blood pressure	rs7217916	G	A	0.6146	-0.1111	0.0179	5.633e-10	0.00147498	0.000624791	0.0182385
Diastolic blood pressure	rs722783	A	G	0.2216	-0.2093	0.0208	9.0261e-24	-0.00124818	0.000928718	0.178956
Diastolic blood pressure	rs7235890	T	G	0.8956	-0.1692	0.0288	4.12098e-09	0.000243532	0.000786733	0.756905
Diastolic blood pressure	rs7257694	T	C	0.4003	0.1837	0.0178	6.27914e-25	-0.00522786	0.00219297	0.0171305
Diastolic blood pressure	rs7259285	A	G	0.4466	0.105	0.0176	2.646e-09	0.000492591	0.000748324	0.510373
Diastolic blood pressure	rs72613227	T	A	0.1269	0.1884	0.0285	3.8699e-11	-5.99e-05	0.000670507	0.928843
Diastolic blood pressure	rs7265695	C	T	0.1965	-0.1967	0.0219	2.48199e-19	-0.000788327	0.000624589	0.206895
Diastolic blood pressure	rs72683923	C	T	0.0212	-0.5325	0.0635	5.02343e-17	-0.000260274	0.000880239	0.767471
Diastolic blood pressure	rs72704264	C	G	0.2172	0.117	0.0212	3.60296e-08	-0.000967782	0.000755203	0.200024
Diastolic blood pressure	rs72719149	C	T	0.3164	0.1279	0.0186	6.34162e-12	-0.000179839	0.000895444	0.840825
Diastolic blood pressure	rs72831343	G	T	0.1419	-0.4936	0.0248	4.7687e-88	0.000318723	0.00063021	0.613039
Diastolic blood pressure	rs72842207	T	C	0.2149	-0.2112	0.0211	1.10002e-23	-0.00118939	0.00176356	0.500041
Diastolic blood pressure	rs72976750	C	T	0.1396	0.1718	0.0251	7.36716e-12	0.00172584	0.000717053	0.0160917
Diastolic blood pressure	rs7299936	A	G	0.5775	0.1759	0.0175	1.10994e-23	-0.000123752	0.000834567	0.882119
Diastolic blood pressure	rs73033340	G	A	0.0362	-0.5312	0.0525	5.06058e-24	-0.00130675	0.000733052	0.0746505
Diastolic blood pressure	rs73036520	C	G	0.2543	0.1557	0.0202	1.33999e-14	-0.00100384	0.00066571	0.131574
Diastolic blood pressure	rs73046792	A	G	0.1592	-0.1518	0.0245	5.87205e-10	5.83e-05	0.000894128	0.948023
Diastolic blood pressure	rs7321688	A	C	0.2325	0.1507	0.0205	1.98518e-13	0.00112283	0.000931129	0.227864
Diastolic blood pressure	rs7324697	A	C	0.325	0.1047	0.0185	1.59199e-08	0.00173826	0.000633395	0.00606372
Diastolic blood pressure	rs73276406	C	G	0.1457	0.1564	0.0246	1.98999e-10	-0.000533358	0.00105246	0.612315
Diastolic blood pressure	rs7350752	A	G	0.1241	-0.1504	0.0268	1.96598e-08	0.000720504	0.000978936	0.461727
Diastolic blood pressure	rs7427249	A	G	0.58	-0.1098	0.0176	4.33601e-10	7.3e-05	0.000622766	0.906717
Diastolic blood pressure	rs74439044	C	T	0.0983	0.3496	0.0294	1.38197e-32	0.000339885	0.000938328	0.717185
Diastolic blood pressure	rs751984	C	T	0.1174	-0.3937	0.0275	1.37784e-46	0.00157167	0.00153686	0.306475
Diastolic blood pressure	rs7524019	T	C	0.492	0.1036	0.0174	2.59998e-09	-0.00113217	0.000798309	0.156131
Diastolic blood pressure	rs75507123	T	G	0.1274	-0.1434	0.0261	3.94203e-08	-0.000472677	0.00105311	0.653547
Diastolic blood pressure	rs75511781	G	A	0.0425	0.3721	0.047	2.45188e-15	0.000441072	0.000656683	0.501797
Diastolic blood pressure	rs7569128	A	C	0.8185	0.1981	0.0225	1.22405e-18	-0.000709769	0.000799769	0.374828
Diastolic blood pressure	rs7572130	G	A	0.1042	0.1796	0.0287	4.12003e-10	0.000328158	0.000627575	0.601046
Diastolic blood pressure	rs7576060	T	C	0.35	-0.1017	0.0181	2.05201e-08	0.00178061	0.00107892	0.0988709
Diastolic blood pressure	rs7623706	G	A	0.4349	-0.0975	0.0176	2.83498e-08	-0.000653363	0.00079874	0.413363
Diastolic blood pressure	rs76326501	C	A	0.0911	-0.3618	0.0305	2.1742e-32	0.000848066	0.00220701	0.700786
Diastolic blood pressure	rs76452347	T	C	0.2053	-0.2246	0.0229	9.3713e-23	-0.000593921	0.000626407	0.34306
Diastolic blood pressure	rs76785130	G	A	0.0199	0.4285	0.0662	9.36483e-11	-0.000330798	0.000742714	0.656038
Diastolic blood pressure	rs7694000	T	A	0.4613	0.0965	0.0175	3.46697e-08	0.00015964	0.000658743	0.808517
Diastolic blood pressure	rs76954792	T	C	0.2322	0.1213	0.0208	5.05895e-09	0.000199568	0.000785871	0.799539
Diastolic blood pressure	rs7788746	T	G	0.6691	-0.1644	0.0183	3.19301e-19	0.000662236	0.000629349	0.292683
Diastolic blood pressure	rs77924615	A	G	0.1982	-0.3163	0.0224	3.72392e-45	-0.000946926	0.000632888	0.134604
Diastolic blood pressure	rs7800558	C	T	0.4219	-0.096	0.0175	4.45903e-08	-0.000258771	0.0008376	0.757365
Diastolic blood pressure	rs7805035	A	T	0.4119	0.134	0.0176	2.40326e-14	0.00241631	0.00240928	0.315901
Diastolic blood pressure	rs78151625	C	T	0.1658	0.1869	0.0233	1.03896e-15	0.00143755	0.000629745	0.0224464
Diastolic blood pressure	rs78256308	G	T	0.0194	-0.4113	0.0657	3.73199e-10	-0.00140526	0.00101867	0.167739
Diastolic blood pressure	rs786921	A	G	0.5957	-0.1145	0.0176	8.6278e-11	-0.00035167	0.00150381	0.8151
Diastolic blood pressure	rs78809139	A	G	0.1014	-0.2281	0.0288	2.58226e-15	-0.000851101	0.000870636	0.328292
Diastolic blood pressure	rs78909293	C	T	0.0449	-0.321	0.0429	7.30634e-14	-0.00225914	0.000696406	0.00117887
Diastolic blood pressure	rs79044887	G	C	0.1476	-0.2427	0.0245	4.0059e-23	-0.000815624	0.00102718	0.427173
Diastolic blood pressure	rs7926335	T	C	0.2699	0.1804	0.0195	2.04597e-20	0.000659133	0.000677774	0.330805
Diastolic blood pressure	rs79286081	A	G	0.1021	-0.1631	0.0299	4.83003e-08	-0.000510263	0.000630213	0.418132
Diastolic blood pressure	rs7933758	T	C	0.3047	-0.1138	0.0191	2.58e-09	-0.00135372	0.000727356	0.0627247
Diastolic blood pressure	rs7938342	A	T	0.5877	0.2672	0.0181	1.92398e-49	0.000599085	0.000642342	0.350998
Diastolic blood pressure	rs7959649	C	T	0.7576	-0.1166	0.0202	8.14292e-09	1.09e-05	0.000802369	0.98916
Diastolic blood pressure	rs7967705	C	T	0.6196	-0.2694	0.0178	1.53993e-51	-0.00205925	0.00240765	0.392389
Diastolic blood pressure	rs79724577	C	A	0.1832	-0.1362	0.023	3.47096e-09	0.00101518	0.000821272	0.216422
Diastolic blood pressure	rs79889784	T	G	0.0176	-0.3941	0.0717	3.86198e-08	0.0005491	0.000707403	0.43762
Diastolic blood pressure	rs7992292	A	G	0.824	0.1367	0.0231	3.18698e-09	0.000247524	0.000937985	0.791866
Diastolic blood pressure	rs80095680	G	A	0.2633	0.1566	0.0198	2.81125e-15	0.00116926	0.000701523	0.095566
Diastolic blood pressure	rs8014182	T	C	0.1319	-0.1942	0.0257	3.93822e-14	0.00046652	0.000656388	0.477248
Diastolic blood pressure	rs8078510	A	G	0.2693	-0.1277	0.0197	9.84238e-11	-0.000419335	0.000671037	0.532034
Diastolic blood pressure	rs824523	A	C	0.3344	0.1226	0.0183	2.25684e-11	-0.000487284	0.000657397	0.458553
Diastolic blood pressure	rs881858	A	G	0.694	0.1553	0.0191	4.65372e-16	-9.94e-05	0.000630557	0.874697
Diastolic blood pressure	rs882624	T	C	0.3325	-0.1571	0.0185	2.334e-17	-0.00068479	0.000979687	0.48456
Diastolic blood pressure	rs908951	T	C	0.437	-0.1983	0.0181	7.73215e-28	0.000942113	0.000623041	0.130505
Diastolic blood pressure	rs917522	T	C	0.885	0.1665	0.0273	1.03801e-09	0.00118546	0.000630962	0.0602705
Diastolic blood pressure	rs926335	T	C	0.4764	-0.1215	0.0175	3.3721e-12	-0.00108181	0.000697778	0.121055
Diastolic blood pressure	rs9286351	G	A	0.4188	0.1412	0.0177	1.60509e-15	-2.47e-05	0.000720839	0.972684
Diastolic blood pressure	rs9289557	T	C	0.2604	-0.119	0.0207	8.681e-09	0.000209531	0.00066035	0.751013
Diastolic blood pressure	rs9326869	C	T	0.7513	-0.1096	0.02	3.98602e-08	6.3e-05	0.000639957	0.921611
Diastolic blood pressure	rs9365555	G	A	0.3259	-0.1254	0.0187	1.96381e-11	-0.000165458	0.000710227	0.815788
Diastolic blood pressure	rs9368	A	C	0.3871	0.1121	0.0178	3.24496e-10	0.000773497	0.000663315	0.243573
Diastolic blood pressure	rs9399137	C	T	0.2619	-0.1148	0.0197	5.83096e-09	0.000217261	0.000655183	0.740189
Diastolic blood pressure	rs9406076	T	C	0.3278	0.101	0.0185	4.649e-08	0.000549047	0.000844656	0.515677
Diastolic blood pressure	rs9419374	G	A	0.646	-0.1164	0.0185	3.44199e-10	-0.000382083	0.001008	0.70465
Diastolic blood pressure	rs9467545	T	A	0.1572	0.2545	0.0237	7.38754e-27	5.14e-05	0.000731343	0.943949
Diastolic blood pressure	rs9478282	T	C	0.1116	-0.1994	0.0279	8.70362e-13	9.83e-05	0.00069141	0.886966
Diastolic blood pressure	rs9508495	T	C	0.7569	-0.1944	0.0204	1.34091e-21	0.00106538	0.000661284	0.107166
Diastolic blood pressure	rs951914	C	G	0.7126	0.1904	0.0193	5.05825e-23	-0.000221143	0.000672298	0.742204
Diastolic blood pressure	rs9526707	A	G	0.3222	-0.1217	0.0186	6.59022e-11	-0.000261906	0.000623084	0.674238
Diastolic blood pressure	rs962369	C	T	0.3013	-0.1684	0.0189	6.02282e-19	0.000461688	0.000657216	0.482375
Diastolic blood pressure	rs964941	A	G	0.5183	0.1726	0.0174	3.30979e-23	0.000242203	0.00066711	0.716558
Diastolic blood pressure	rs9791312	C	A	0.3452	0.1225	0.0184	2.89268e-11	-0.00163044	0.000645774	0.0115776
Diastolic blood pressure	rs9841978	A	G	0.3251	0.1766	0.0185	1.11506e-21	0.000853338	0.000622494	0.170427
Diastolic blood pressure	rs9889262	A	T	0.3666	0.2283	0.018	7.11377e-37	0.00140335	0.000620124	0.0236358
Diastolic blood pressure	rs9893005	G	C	0.4647	0.1205	0.0176	7.89587e-12	0.00052242	0.000619998	0.399444
Diastolic blood pressure	rs9900637	A	C	0.4961	0.0992	0.0176	1.726e-08	0.000522774	0.000757225	0.489955
Diastolic blood pressure	rs990619	G	C	0.5234	0.1592	0.0173	2.90269e-20	0.00200229	0.000755043	0.00800477
Diastolic blood pressure	rs9918907	G	A	0.2162	0.1188	0.021	1.585e-08	0.000258861	0.000624845	0.678669
Diastolic blood pressure	rs9932220	A	G	0.2177	-0.1591	0.021	3.75578e-14	5.14e-05	0.000731343	0.913525
Diastolic blood pressure	rs9937801	C	T	0.4308	-0.1554	0.0174	4.8095e-19	-0.000420375	0.000667057	0.524614
LDL-C	rs10102164	A	G	0.1741	0.0316	0.0045	3.74e-11	0.0225517	0.0164078	0.169303
LDL-C	rs10195252	T	C	0.5818	0.0238	0.0039	3.81e-08	-0.0156247	0.0145035	0.281344
LDL-C	rs1025447	C	T	0.1583	0.0418	0.0048	3.78e-16	-0.0106294	0.0181641	0.558424
LDL-C	rs10401969	T	C	0.92876	0.1184	0.0072	2.65e-54	0.00358326	0.0283819	0.899533
LDL-C	rs10460181	A	G	0.8127	0.0536	0.0046	2.25e-28	-0.00571054	0.0170721	0.738006
LDL-C	rs10490626	G	A	0.92084	0.0508	0.0069	1.7e-12	0.0324841	0.0266958	0.223671
LDL-C	rs10832962	T	C	0.719	0.032	0.004	6.62e-14	-0.0245932	0.0142634	0.0846681
LDL-C	rs10893499	A	G	0.1438	0.0521	0.0053	3.86e-21	0.0208139	0.0176695	0.238814
LDL-C	rs10903129	G	A	0.5369	0.0328	0.0037	3.03e-17	0.00814536	0.0138174	0.555527
LDL-C	rs10947332	A	G	0.1319	0.0504	0.0056	6.97e-18	0.0251773	0.0175243	0.1508
LDL-C	rs11206508	A	G	0.1319	0.0434	0.0055	2.26e-14	0.0090358	0.0241815	0.708654
LDL-C	rs11485618	A	G	0.6913	0.05	0.0039	3.73e-33	0.00492613	0.0157984	0.755183
LDL-C	rs11563251	T	C	0.1253	0.0345	0.0062	4.5e-08	0.0259466	0.0232779	0.265003
LDL-C	rs11591147	G	T	0.98285	0.497	0.018	8.58e-143	-0.00719127	0.0373792	0.847439
LDL-C	rs11669133	A	G	0.04222	0.0501	0.0098	4.8e-08	-0.0898178	0.0490323	0.0669792
LDL-C	rs1169288	C	A	0.3338	0.0375	0.004	6.45e-21	0.0182613	0.0144399	0.205998
LDL-C	rs12471982	C	A	0.1359	0.0365	0.0054	3.93e-11	-0.0136058	0.0229487	0.553263
LDL-C	rs1250229	C	T	0.7889	0.0243	0.0042	3.13e-08	-0.00788855	0.0172404	0.647268
LDL-C	rs12670798	C	T	0.2243	0.0344	0.0043	4.81e-14	-0.00686221	0.0162252	0.672343
LDL-C	rs12748152	T	C	0.07124	0.0499	0.0066	3.21e-12	0.00597602	0.026098	0.818882
LDL-C	rs12916	C	T	0.4314	0.0733	0.0038	7.79e-78	-0.00479424	0.0139215	0.730562
LDL-C	rs13206249	G	A	0.7836	0.0378	0.0062	4.53e-08	-0.00342569	0.0166795	0.837273
LDL-C	rs13277801	C	T	0.347	0.0338	0.0038	3.99e-17	0.00745647	0.0143137	0.602415
LDL-C	rs13414987	A	C	0.2177	0.0308	0.0043	9.94e-12	-0.0225101	0.0179601	0.210083
LDL-C	rs1367117	A	G	0.2876	0.1186	0.004	9.48e-183	-0.0136279	0.0154223	0.376886
LDL-C	rs1475701	C	T	0.03562	0.0904	0.0092	1.46e-20	-0.0300551	0.0308465	0.329887
LDL-C	rs1510226	C	T	0.01319	0.1409	0.0214	1.71e-10	0.0368145	0.0632421	0.560486
LDL-C	rs1531517	G	A	0.94855	0.2202	0.008	9.51e-163	-0.0385044	0.0286279	0.178627
LDL-C	rs1564348	C	T	0.1451	0.0481	0.005	2.76e-21	-0.0136445	0.0198981	0.49289
LDL-C	rs16831243	T	C	0.1807	0.0378	0.0055	9.06e-12	-0.0535966	0.0194897	0.0059595
LDL-C	rs17111503	G	A	0.2414	0.0662	0.0045	1.39e-45	-0.0321961	0.0174158	0.0645045
LDL-C	rs17404153	G	T	0.8562	0.0336	0.0054	1.83e-09	-0.00291248	0.0186593	0.875964
LDL-C	rs174583	C	T	0.6253	0.0522	0.0038	7e-41	0.00152506	0.0140805	0.91375
LDL-C	rs17800760	G	A	0.8681	0.0513	0.0053	8.87e-22	-0.0339905	0.0228139	0.13625
LDL-C	rs1800562	G	A	0.95383	0.0615	0.008	8.25e-14	-0.00228699	0.0365939	0.950168
LDL-C	rs1800961	C	T	0.9657	0.0685	0.0106	6.03e-10	0.0309063	0.0334905	0.356091
LDL-C	rs1801689	C	A	0.03694	0.1028	0.0139	9.81e-12	-0.0166568	0.0721075	0.817315
LDL-C	rs1883025	C	T	0.7573	0.0296	0.0044	6.14e-11	0.002533	0.0175819	0.885446
LDL-C	rs2000999	A	G	0.1847	0.065	0.0046	4.22e-41	0.0269766	0.0176138	0.12563
LDL-C	rs2030746	T	C	0.3984	0.0214	0.0038	8.61e-09	0.00202525	0.0144688	0.888681
LDL-C	rs207150	C	T	0.91821	0.0472	0.0065	2e-12	-0.00916302	0.024584	0.709356
LDL-C	rs2073547	G	A	0.1939	0.0485	0.0049	1.92e-21	-0.00666528	0.0148346	0.65321
LDL-C	rs2075650	G	A	0.1266	0.1767	0.0055	1.72e-214	0.0230526	0.0186589	0.216654
LDL-C	rs2247056	C	T	0.7823	0.0248	0.0043	1.42e-08	-0.00093152	0.0163068	0.954446
LDL-C	rs2287019	C	T	0.81	0.0283	0.0048	8.36e-09	-0.0117149	0.0165973	0.480293
LDL-C	rs2328223	C	A	0.2493	0.0299	0.005	5.63e-09	0.00184842	0.01738	0.915302
LDL-C	rs2419604	A	G	0.3179	0.0302	0.004	7.49e-14	0.0103888	0.0149522	0.487183
LDL-C	rs2587534	A	G	0.5277	0.0391	0.0037	8.06e-25	-0.0102424	0.0140019	0.464475
LDL-C	rs2642438	G	A	0.7454	0.0352	0.0042	7.32e-16	-0.00501542	0.0154973	0.746217
LDL-C	rs2647281	G	A	0.05541	0.0589	0.0095	2.27e-09	-0.0251738	0.0296722	0.396217
LDL-C	rs267733	A	G	0.8628	0.0331	0.0053	5.29e-09	0.0133739	0.019686	0.49691
LDL-C	rs2710642	A	G	0.6187	0.0239	0.0038	6.09e-09	-0.0315647	0.014279	0.0270657
LDL-C	rs2737252	G	A	0.7441	0.0314	0.0041	7.04e-14	0.0441039	0.0149688	0.00321514
LDL-C	rs2886232	T	C	0.1201	0.0451	0.0064	3.88e-11	0.0161445	0.0218817	0.460631
LDL-C	rs2954029	A	T	0.5317	0.0564	0.0036	2.1e-50	-0.0150633	0.0139366	0.279767
LDL-C	rs3125055	A	T	0.1398	0.0468	0.0055	5.92e-16	0.00256574	0.021074	0.903098
LDL-C	rs314253	T	C	0.6649	0.0242	0.0038	3.44e-10	0.00375938	0.0142166	0.791444
LDL-C	rs3184504	C	T	0.5343	0.0268	0.0038	4.2e-12	-0.0177013	0.0140909	0.209037
LDL-C	rs364585	G	A	0.6332	0.0249	0.0038	4.28e-10	-0.0074522	0.0146317	0.610529
LDL-C	rs3757354	C	T	0.7902	0.0382	0.0044	2.09e-17	0.00801277	0.0156332	0.608268
LDL-C	rs376642	C	T	0.715	0.0233	0.004	4.67e-10	-1.54e-05	0.0153828	0.999202
LDL-C	rs3780181	A	G	0.94723	0.0445	0.0074	1.76e-09	-0.0520448	0.0305343	0.0882938
LDL-C	rs413380	C	T	0.9657	0.0861	0.0098	7.62e-17	-0.0124167	0.0324939	0.70237
LDL-C	rs4253776	G	A	0.124	0.0311	0.0059	3.35e-08	0.0258993	0.0252579	0.305178
LDL-C	rs4530754	A	G	0.5818	0.0275	0.0036	3.58e-12	0.0213803	0.0139019	0.124064
LDL-C	rs4722551	C	T	0.1702	0.0391	0.0049	3.95e-14	-0.00292496	0.016991	0.863321
LDL-C	rs492399	G	A	0.03562	0.0629	0.0102	1.23e-09	0.10047	0.037648	0.00761535
LDL-C	rs492602	G	A	0.4301	0.0293	0.0039	9.42e-14	0.0127106	0.0143261	0.374951
LDL-C	rs4942486	T	C	0.4617	0.0243	0.0037	2.26e-11	-0.0281628	0.0140872	0.045589
LDL-C	rs4970712	C	A	0.8061	0.0339	0.0044	2.46e-13	-0.019005	0.0166736	0.254358
LDL-C	rs4970834	C	T	0.8127	0.1503	0.0047	2.02e-208	0.0465962	0.0172944	0.00705375
LDL-C	rs519113	C	G	NA	0.0971	0.0066	1.61e-49	0.00270599	0.0196834	0.890655
LDL-C	rs520861	G	A	0.7071	0.0843	0.0042	1.78e-84	-0.0296198	0.015812	0.0610337
LDL-C	rs5763662	T	C	0.02507	0.0767	0.0121	1.19e-08	-0.00564698	0.0386213	0.883752
LDL-C	rs579459	C	T	0.215	0.0665	0.0045	2.42e-44	-0.0195175	0.0167097	0.242794
LDL-C	rs6016381	T	C	0.6398	0.0363	0.0038	6.85e-20	-0.0152895	0.0144931	0.291449
LDL-C	rs6065311	C	T	0.4604	0.0417	0.0036	1.66e-30	-0.0291425	0.0139123	0.0361951
LDL-C	rs6504872	T	C	0.4723	0.0274	0.0037	3.48e-13	-0.0214626	0.0139196	0.123098
LDL-C	rs6511720	G	T	0.90237	0.2209	0.0061	3.85e-262	-0.00823327	0.0229485	0.719765
LDL-C	rs6511727	T	G	0.3852	0.0266	0.0038	1.84e-11	0.0329069	0.0139543	0.0183645
LDL-C	rs6544713	T	C	0.2942	0.0806	0.0041	4.84e-83	-0.00574745	0.0169096	0.733937
LDL-C	rs6709904	A	G	0.8865	0.055	0.0085	4.58e-10	-0.0261546	0.0230414	0.256329
LDL-C	rs6818397	T	G	0.4129	0.0224	0.004	1.68e-08	0.0057717	0.0155414	0.710358
LDL-C	rs688	T	C	0.4472	0.054	0.0037	1.01e-43	0.00839915	0.0139585	0.547357
LDL-C	rs6882076	C	T	0.6662	0.0456	0.0038	3.31e-31	0.00019328	0.0148335	0.989604
LDL-C	rs6909746	C	T	0.6082	0.0263	0.0037	7.86e-11	-0.0224628	0.0141824	0.113229
LDL-C	rs7254892	G	A	0.96834	0.4853	0.0119	0	-0.0519236	0.0476982	0.276336
LDL-C	rs7264396	C	T	0.781	0.0246	0.0045	4.41e-08	-0.0106251	0.0175726	0.545419
LDL-C	rs7552841	T	C	0.3654	0.0368	0.0044	5.4e-15	0.016629	0.0152323	0.27497
LDL-C	rs75687619	T	G	0.02375	0.1735	0.0161	8.05e-24	0.0123323	0.048014	0.797296
LDL-C	rs7640978	C	T	0.8945	0.0392	0.0069	9.84e-09	0.0093736	0.0252152	0.710083
LDL-C	rs7770628	C	T	0.4485	0.0258	0.0037	3.17e-11	0.00821426	0.0140456	0.558664
LDL-C	rs780093	T	C	0.4129	0.0223	0.0037	2.36e-08	-0.0280623	0.0145638	0.0539983
LDL-C	rs7832643	T	G	0.405	0.0339	0.0038	2.67e-17	0.0323422	0.0142299	0.0230356
LDL-C	rs8017377	A	G	0.4591	0.0303	0.0038	2.52e-15	-0.0297634	0.014338	0.0379079
LDL-C	rs8176722	C	A	0.8892	0.0473	0.006	1.85e-14	0.0472488	0.0190032	0.012906
LDL-C	rs964184	G	C	1	0.0855	0.0078	2.01e-26	0.0051832	0.0197104	0.792576
LDL-C	rs9804646	C	T	0.91029	0.0454	0.007	8.6e-11	-0.0262856	0.0208065	0.206468
LDL-C	rs9875338	G	A	0.6121	0.027	0.0037	2.21e-11	-0.0206169	0.0141498	0.145105
LDL-C	rs9987289	G	A	0.9248	0.0714	0.0066	8.53e-24	-0.0362184	0.0197629	0.0668559
HDL-C	rs10019888	A	G	0.8364	0.027	0.0046	4.901e-08	-0.000750945	0.000840283	0.371494
HDL-C	rs1007076	C	T	0.7296	0.0247	0.0041	4.432e-09	-0.00120971	0.000749748	0.106639
HDL-C	rs10087900	G	A	0.5607	0.0231	0.0036	2.174e-09	0.00029479	0.000623604	0.636414
HDL-C	rs102275	T	C	0.628	0.0391	0.0035	6.404e-28	-0.00116971	0.000650629	0.0722072
HDL-C	rs103294	T	C	0.186	0.0523	0.0044	3.995e-30	0.000392502	0.000739219	0.595441
HDL-C	rs10468017	T	C	0.2757	0.1179	0.0038	1.21e-188	0.000354496	0.000680003	0.602148
HDL-C	rs1047891	C	A	0.6979	0.0269	0.0039	8.73e-10	0.00049421	0.000666735	0.458549
HDL-C	rs10501321	C	T	0.314	0.0483	0.0036	3.541e-38	0.000532744	0.00066252	0.42133
HDL-C	rs10761771	C	T	0.467	0.0198	0.0034	4.12e-09	-0.00156094	0.000621624	0.0120377
HDL-C	rs1077834	C	T	0.2111	0.1253	0.0041	7.77e-180	0.000407154	0.000751948	0.588187
HDL-C	rs10808546	T	C	0.4459	0.0409	0.0034	4.106e-30	9.05e-05	0.000626296	0.885112
HDL-C	rs11045163	G	A	0.4063	0.0217	0.0035	3.196e-09	-6.74e-05	0.000627893	0.914516
HDL-C	rs11057397	T	C	0.3668	0.0282	0.0036	6.769e-14	-0.000644968	0.000657444	0.326582
HDL-C	rs1121980	G	A	0.5528	0.0196	0.0034	6.791e-09	0.000226232	0.000628206	0.718755
HDL-C	rs1138429	A	T	0.90237	0.1156	0.0065	9.522e-66	0.00112929	0.000973334	0.245959
HDL-C	rs11765979	C	A	0.4578	0.0412	0.0048	3.111e-17	-0.0014213	0.00152311	0.350741
HDL-C	rs11789603	T	C	0.08971	0.06	0.006	3.695e-21	-0.000654098	0.000621163	0.292332
HDL-C	rs12133576	A	G	0.3549	0.0243	0.0035	6.15e-11	-9.44e-05	0.00100463	0.925104
HDL-C	rs12145743	G	T	0.3311	0.0203	0.0036	1.803e-08	-8.48e-05	0.000641079	0.89482
HDL-C	rs12740374	T	G	0.2124	0.0343	0.0041	1.687e-15	-0.000616745	0.000656037	0.347163
HDL-C	rs12748152	C	T	0.92876	0.0506	0.0062	9.737e-16	7.58e-05	0.000747312	0.919259
HDL-C	rs12801636	A	G	0.2243	0.0235	0.0042	3.147e-08	0.00103041	0.00113535	0.364109
HDL-C	rs13076253	A	C	0.8522	0.0283	0.0048	4.961e-09	-0.000387209	0.000743617	0.602569
HDL-C	rs13107325	C	T	0.92216	0.0708	0.0078	1.065e-15	0.000782297	0.000892477	0.380734
HDL-C	rs13225097	A	G	0.7678	0.0227	0.0039	4.328e-08	0.00195682	0.00118742	0.0993644
HDL-C	rs13265868	A	G	0.4604	0.0478	0.0035	6.103e-40	0.00195982	0.000738281	0.00794168
HDL-C	rs13326165	A	G	0.1873	0.0289	0.0043	9.042e-11	0.000748857	0.000628144	0.233194
HDL-C	rs13336936	T	C	0.03562	0.0717	0.0104	6.975e-11	0.00188375	0.000767979	0.014173
HDL-C	rs13702	C	T	0.3127	0.1058	0.0038	1.28e-160	-2.79e-05	0.00182338	0.9878
HDL-C	rs1515110	G	T	0.3813	0.0323	0.0035	8.038e-18	0.00103828	0.000687106	0.130767
HDL-C	rs16842	T	C	0.7467	0.03	0.0038	3.822e-14	-0.00055735	0.000645041	0.387559
HDL-C	rs1689797	C	A	0.6979	0.0358	0.0036	2.852e-21	0.000600846	0.000689131	0.38327
HDL-C	rs16940147	A	G	0.04617	0.0514	0.008	2.447e-10	0.000382632	0.000658611	0.561262
HDL-C	rs16942887	A	G	0.1332	0.0831	0.0051	8.281e-54	-0.00110076	0.0013917	0.428979
HDL-C	rs17135399	A	G	0.93404	0.0483	0.0077	4.26e-09	0.00157575	0.000973945	0.105684
HDL-C	rs17145738	T	C	0.1174	0.0408	0.0053	4.952e-13	-0.000110293	0.00128673	0.931692
HDL-C	rs17173637	T	C	0.90237	0.0363	0.0057	1.899e-08	-0.00125367	0.000941544	0.183026
HDL-C	rs17380117	A	G	0.8087	0.0253	0.0042	3.846e-09	-0.00133499	0.0011171	0.23207
HDL-C	rs17695224	G	A	0.7612	0.029	0.0039	2.417e-13	0.000531275	0.000760033	0.484543
HDL-C	rs1800961	C	T	0.9657	0.127	0.0099	1.639e-34	0.000589534	0.000701984	0.401016
HDL-C	rs181360	T	G	0.8008	0.0376	0.0042	9.238e-18	0.00216364	0.00178076	0.224364
HDL-C	rs185481	C	T	0.529	0.0366	0.0035	1.398e-23	-8.14e-05	0.000787537	0.917684
HDL-C	rs1877031	A	G	0.6755	0.0336	0.0036	1.204e-19	0.000588425	0.000628674	0.349286
HDL-C	rs1883025	C	T	0.7573	0.0698	0.0041	1.496e-65	-0.00120649	0.000658352	0.0668659
HDL-C	rs1936800	C	T	0.5277	0.02	0.0034	3.055e-10	0.00117198	0.000713029	0.100249
HDL-C	rs1980493	T	C	0.8773	0.0318	0.0048	3.764e-10	0.00095773	0.000622141	0.123706
HDL-C	rs2013208	T	C	0.5053	0.0254	0.0036	8.916e-12	-0.0010749	0.000822429	0.19122
HDL-C	rs205262	A	G	0.7335	0.0283	0.0039	3.878e-13	-0.000872996	0.000621266	0.159967
HDL-C	rs2075650	A	G	0.8734	0.0554	0.0051	9.716e-26	0.00152907	0.000702796	0.0295788
HDL-C	rs2148489	T	C	0.7757	0.0283	0.0041	1.412e-10	0.000905965	0.000877947	0.302114
HDL-C	rs2230808	C	T	0.7889	0.0385	0.004	1.586e-20	-0.00108106	0.000744551	0.146513
HDL-C	rs2241210	G	A	0.5528	0.0332	0.0035	2.489e-20	-0.000219318	0.000732682	0.764684
HDL-C	rs2250802	G	A	0.3193	0.034	0.0038	2.022e-17	0.000879131	0.000619619	0.155952
HDL-C	rs2278236	A	G	0.5435	0.0331	0.0035	3.185e-18	0.00153391	0.000695472	0.0274158
HDL-C	rs2293889	G	T	0.5871	0.0312	0.0035	4.271e-17	-8.84e-05	0.00062114	0.886785
HDL-C	rs2293889	G	T	0.5871	0.0312	0.0035	4.271e-17	0.0019221	0.000627976	0.00220791
HDL-C	rs2454722	G	A	0.1451	0.0351	0.0044	3.308e-14	-0.000303556	0.000808499	0.707322
HDL-C	rs2602836	A	G	0.4274	0.0192	0.0034	4.964e-08	-4.82e-05	0.000629888	0.93906
HDL-C	rs2606736	C	T	0.3945	0.0246	0.0043	4.799e-08	0.00087022	0.000645557	0.177655
HDL-C	rs2642438	G	A	0.7454	0.0303	0.0039	7.781e-14	-0.00100157	0.000678451	0.139875
HDL-C	rs2853579	T	G	0.1108	0.0499	0.0053	1.318e-19	0.000719339	0.000954381	0.451016
HDL-C	rs289745	A	C	0.6029	0.0276	0.0041	2.28e-20	-0.000529835	0.000633745	0.403135
HDL-C	rs2899624	A	G	0.8456	0.0714	0.0049	1.393e-40	0.000349849	0.000899816	0.697424
HDL-C	rs291040	T	C	0.6623	0.0305	0.0037	8.21e-17	-0.000709986	0.000662623	0.283956
HDL-C	rs2925979	C	T	0.7045	0.0351	0.0037	1.321e-19	-0.000987174	0.000676465	0.144481
HDL-C	rs3111576	T	C	0.1372	0.0448	0.0054	1.2e-14	0.001031	0.00100519	0.305043
HDL-C	rs333947	G	A	0.8536	0.0296	0.0047	3.166e-09	-0.000169081	0.000867589	0.845482
HDL-C	rs3741414	T	C	0.1913	0.0296	0.004	6.095e-14	-0.00073168	0.00072135	0.310431
HDL-C	rs3790106	C	G	0.81	0.0374	0.0052	3.268e-11	-0.00104008	0.000857664	0.225248
HDL-C	rs3822072	G	A	0.5119	0.0251	0.0034	4.058e-12	5.38e-05	0.000623447	0.931185
HDL-C	rs3861397	A	G	0.6583	0.024	0.0036	8.401e-11	-0.0010974	0.0006587	0.0957137
HDL-C	rs3936511	A	G	0.8311	0.0308	0.0046	2.959e-09	-0.00119132	0.000794225	0.133623
HDL-C	rs4142995	G	T	0.6161	0.0263	0.0037	9.365e-12	0.00118046	0.000635756	0.0633428
HDL-C	rs4148005	T	G	0.7005	0.0283	0.0036	5.743e-14	0.000161748	0.000667026	0.808399
HDL-C	rs4240624	A	G	0.9248	0.0818	0.0058	1.323e-45	-0.00116354	0.00107161	0.277576
HDL-C	rs424346	T	C	0.04881	0.0679	0.0113	4.84e-08	-0.00172032	0.00186396	0.35604
HDL-C	rs442177	G	T	0.4472	0.0215	0.0034	2.193e-09	5.98e-05	0.000630319	0.924432
HDL-C	rs4465830	A	G	0.7982	0.0597	0.0044	5.175e-40	0.000533398	0.000795659	0.502613
HDL-C	rs4650994	G	A	0.5172	0.021	0.0034	6.696e-09	0.00124176	0.000619569	0.0450472
HDL-C	rs4660293	A	G	0.7639	0.0353	0.004	2.863e-18	-0.000270588	0.000732484	0.711821
HDL-C	rs4752894	G	A	0.3984	0.0206	0.0035	1.885e-09	-0.000988225	0.000629546	0.116476
HDL-C	rs4783961	A	G	0.4855	0.0997	0.0036	5.73e-162	-0.000374791	0.000620349	0.545737
HDL-C	rs4784659	T	C	0.1847	0.0274	0.0049	1.018e-08	-0.000422331	0.000814533	0.604114
HDL-C	rs4846914	A	G	0.5844	0.0479	0.0034	3.513e-41	0.00125708	0.000635879	0.0480522
HDL-C	rs4917014	G	T	0.3404	0.0222	0.0036	1.026e-08	-0.000195191	0.000666937	0.769776
HDL-C	rs492571	T	C	0.95778	0.0663	0.009	1.265e-12	-0.000103546	0.00156311	0.947184
HDL-C	rs4939883	C	T	0.8193	0.0799	0.0045	1.796e-66	0.000105529	0.000806168	0.895853
HDL-C	rs4969178	G	A	0.6266	0.0263	0.0035	1.532e-12	-0.000957856	0.000643689	0.136734
HDL-C	rs4983559	G	A	0.3773	0.0197	0.0036	9.565e-09	-9.88e-05	0.000638233	0.877018
HDL-C	rs4986970	A	T	0.96702	0.0792	0.0099	1.09e-15	-0.00165947	0.00169498	0.327558
HDL-C	rs499974	C	A	0.8245	0.0263	0.0044	1.12e-08	-0.00143455	0.000852841	0.0925533
HDL-C	rs5167	G	T	0.3694	0.032	0.0037	4.879e-16	7.4e-06	0.000649226	0.990908
HDL-C	rs6450176	G	A	0.7216	0.0254	0.0039	6.875e-10	0.000270951	0.000714358	0.704471
HDL-C	rs653178	T	C	0.5317	0.0263	0.0035	1.064e-12	-0.000802411	0.000619762	0.195422
HDL-C	rs6567160	T	C	0.7691	0.0257	0.0041	2.918e-09	0.0013647	0.000733139	0.0626829
HDL-C	rs6589581	T	A	1	0.0845	0.0137	2.258e-09	-0.00128302	0.00174832	0.463034
HDL-C	rs676210	A	G	0.2309	0.066	0.004	2.345e-54	0.000278325	0.00076981	0.717689
HDL-C	rs6805251	T	C	0.3813	0.02	0.0035	1.332e-08	-0.000847716	0.00063955	0.185011
HDL-C	rs686030	A	C	0.8588	0.055	0.0049	4.292e-27	0.000787431	0.000892473	0.377614
HDL-C	rs687339	C	T	0.2335	0.0316	0.0042	7.108e-13	-0.000143036	0.000740927	0.84692
HDL-C	rs7014168	G	A	0.7586	0.0267	0.0041	9.203e-10	0.000877518	0.000748085	0.240789
HDL-C	rs7016529	T	C	0.98681	0.2186	0.0141	9.267e-45	-0.00101628	0.0023465	0.664939
HDL-C	rs702485	G	A	0.4499	0.0243	0.0034	6.45e-12	-0.000531623	0.000623139	0.393584
HDL-C	rs7117842	C	T	0.3892	0.0272	0.0035	1.057e-14	-0.000299545	0.000646181	0.642962
HDL-C	rs7128597	C	A	0.1715	0.0398	0.0065	1.822e-08	-0.000587644	0.000838205	0.483258
HDL-C	rs7193072	A	G	0.2375	0.0498	0.0038	1.4e-34	-0.000879327	0.00068747	0.200871
HDL-C	rs7298751	G	A	0.1187	0.0434	0.0052	2.455e-16	-0.000692389	0.000938077	0.460458
HDL-C	rs7306660	G	A	0.6306	0.0345	0.0036	3.341e-19	-0.000127267	0.000649167	0.844574
HDL-C	rs731839	A	G	0.6583	0.022	0.0037	3.441e-09	0.000475989	0.000657658	0.469212
HDL-C	rs737337	T	C	0.9314	0.0565	0.0061	4.564e-17	0.00241592	0.00117299	0.0394357
HDL-C	rs7412	T	C	0.06596	0.0978	0.0097	4.436e-19	-0.000398195	0.00114123	0.727152
HDL-C	rs7607980	C	T	0.1491	0.0447	0.0052	1.807e-15	-1.72e-05	0.000958846	0.985647
HDL-C	rs77301115	G	A	0.97361	0.0972	0.0157	1.032e-08	0.00274449	0.00194932	0.159156
HDL-C	rs7943309	A	G	0.03958	0.0865	0.0088	1.175e-20	0.000471176	0.0017492	0.787648
HDL-C	rs8093249	A	G	0.8404	0.0384	0.0051	1.799e-13	0.000207888	0.00086411	0.809881
HDL-C	rs838876	A	G	0.3259	0.0493	0.0039	7.325e-33	0.00136907	0.000675013	0.04254
HDL-C	rs863750	C	T	0.4195	0.0264	0.0035	4.714e-13	0.000305182	0.000635788	0.631224
HDL-C	rs9457931	A	G	0.9314	0.0552	0.0073	7.297e-13	-0.00146348	0.00132296	0.268635
HDL-C	rs964184	C	G	NA	0.1065	0.0071	6.086e-48	-0.000345646	0.000914305	0.705399
HDL-C	rs970548	C	A	0.277	0.0258	0.0039	1.706e-10	-0.000104925	0.000717931	0.883803
HDL-C	rs9951669	G	A	0.2177	0.0408	0.0042	3.013e-21	-0.000513978	0.000783658	0.511908
HDL-C	rs9955201	A	G	0.06069	0.0638	0.0081	2.4e-14	0.000578722	0.00175854	0.742086
HDL-C	rs998584	C	A	0.4855	0.026	0.0038	2.269e-11	0.00221741	0.000622906	0.000371251
HDL-C	rs9989419	G	A	0.595	0.1473	0.0036	0	-0.000321887	0.000633985	0.61165
Triglycerides	rs10401969	T	C	0.92876	0.121	0.0065	9.702e-70	0.00135953	0.00116667	0.243895
Triglycerides	rs10440120	C	A	0.8325	0.0306	0.0044	5.343e-11	-0.00120438	0.000851249	0.157118
Triglycerides	rs10468017	T	C	0.2757	0.0379	0.0039	7.559e-21	0.000354496	0.000680003	0.602148
Triglycerides	rs10501321	T	C	0.686	0.0216	0.0035	1.412e-08	0.000532744	0.00066252	0.42133
Triglycerides	rs1062219	T	C	0.4921	0.0223	0.0034	1.686e-09	-0.000168513	0.000623926	0.787095
Triglycerides	rs10761762	T	C	0.533	0.027	0.0033	1.061e-17	-0.00156919	0.000621512	0.0115775
Triglycerides	rs11057408	G	T	0.6372	0.0258	0.0035	2.049e-12	-0.000620141	0.000658331	0.3462
Triglycerides	rs11613352	C	T	0.8087	0.028	0.0039	9.397e-14	-0.0006955	0.000721733	0.335222
Triglycerides	rs11674085	A	G	0.2005	0.0251	0.0044	2.861e-08	0.00040282	0.000817944	0.622382
Triglycerides	rs117877390	C	T	0.9657	0.1099	0.0141	1.533e-09	0.000826191	0.00199542	0.678842
Triglycerides	rs11974409	A	G	0.8061	0.0899	0.0042	1.36e-100	-0.000242828	0.00198504	0.902638
Triglycerides	rs12294259	T	C	0.05937	0.219	0.0069	1.79e-200	-0.00155321	0.000778313	0.0459781
Triglycerides	rs1260326	T	C	0.4129	0.1148	0.0034	2.29e-239	0.000229272	0.00126124	0.855753
Triglycerides	rs12678919	A	G	0.8786	0.1702	0.0056	1.82e-199	-0.000555722	0.000635217	0.381655
Triglycerides	rs12708967	C	T	0.1966	0.0289	0.0046	1.697e-10	0.000468542	0.00104617	0.654252
Triglycerides	rs12748152	T	C	0.07124	0.0372	0.0059	1.1e-09	0.00113611	0.00079045	0.150636
Triglycerides	rs1321257	G	A	0.4063	0.0402	0.0034	5.986e-31	0.00103041	0.00113535	0.364109
Triglycerides	rs13389219	C	T	0.591	0.0271	0.0034	2.598e-15	0.00132371	0.000638236	0.0380795
Triglycerides	rs16948098	A	G	0.0409	0.08	0.0089	4.838e-17	-0.000585848	0.000635118	0.356309
Triglycerides	rs174535	C	T	0.3628	0.047	0.0034	1.733e-41	-0.000637338	0.00158242	0.687125
Triglycerides	rs17513135	T	C	0.2322	0.022	0.0039	1.633e-08	-0.00120865	0.000651231	0.0634617
Triglycerides	rs1800775	C	A	0.5198	0.0396	0.0035	1.332e-26	-0.000284914	0.000740448	0.700396
Triglycerides	rs1832007	A	G	0.8681	0.0327	0.0047	1.718e-12	-0.000767603	0.000620117	0.215779
Triglycerides	rs2068888	G	A	0.5092	0.0241	0.0034	1.682e-11	-0.000351932	0.00085745	0.681484
Triglycerides	rs2187126	A	G	0.94591	0.0543	0.0069	2.903e-15	-0.000338638	0.000623404	0.586987
Triglycerides	rs2247056	C	T	0.7823	0.0378	0.0039	3.861e-21	0.000820983	0.00137136	0.549397
Triglycerides	rs2250802	A	G	0.6807	0.023	0.0037	1.21e-10	0.00104584	0.000677133	0.122465
Triglycerides	rs2304684	T	C	0.02507	0.086	0.0127	5.004e-11	0.00153391	0.000695472	0.0274158
Triglycerides	rs2508015	G	A	0.6715	0.0252	0.0038	1.331e-10	-0.000864672	0.0023387	0.71159
Triglycerides	rs2665357	C	A	0.5092	0.0212	0.0033	8.327e-10	-0.00135646	0.000632985	0.0321183
Triglycerides	rs287621	T	C	0.2704	0.0222	0.0037	7.671e-09	0.000588238	0.000621038	0.343545
Triglycerides	rs2954022	C	A	0.5303	0.078	0.0033	2.23e-113	0.000755122	0.000690689	0.274269
Triglycerides	rs2954022	C	A	0.5303	0.078	0.0033	2.23e-113	0.000126768	0.000622413	0.838611
Triglycerides	rs2972146	T	G	0.6227	0.0281	0.0034	2.974e-15	-0.000438481	0.000648112	0.498691
Triglycerides	rs3198697	C	T	0.6174	0.0198	0.0034	2.207e-08	0.000287088	0.000629573	0.648388
Triglycerides	rs3760627	C	T	0.4683	0.0189	0.0034	5.293e-09	-0.00029813	0.000622138	0.631795
Triglycerides	rs3761445	A	G	0.6148	0.0232	0.0034	8.062e-12	-0.00234199	0.000634938	0.000225617
Triglycerides	rs38855	A	G	0.5264	0.0187	0.0033	2.109e-08	-0.000565529	0.000623611	0.364481
Triglycerides	rs439401	C	T	0.6201	0.0659	0.0038	1.423e-66	0.000348079	0.000645704	0.589839
Triglycerides	rs442177	T	G	0.5528	0.0309	0.0033	1.316e-18	5.98e-05	0.000630319	0.924432
Triglycerides	rs4587594	G	A	0.69	0.0694	0.0035	3.503e-82	0.00114797	0.00065002	0.0773891
Triglycerides	rs4719841	G	A	0.3826	0.0232	0.0034	8.864e-11	-0.000477015	0.000671914	0.477746
Triglycerides	rs4803750	G	A	0.05541	0.0423	0.007	9.521e-09	-0.000282637	0.000658462	0.66775
Triglycerides	rs4804311	A	G	0.8905	0.0392	0.006	1.485e-09	-0.00112631	0.00120233	0.348876
Triglycerides	rs4810479	C	T	0.2876	0.0474	0.0038	2.067e-34	0.000963784	0.00113626	0.396323
Triglycerides	rs4871624	G	T	0.2652	0.0254	0.0037	1.07e-11	-0.000933355	0.000716303	0.192571
Triglycerides	rs4921914	C	T	0.248	0.0353	0.004	4.867e-17	0.000370752	0.000691535	0.59187
Triglycerides	rs5110	A	C	0.06464	0.156	0.0124	2.137e-34	0.000316229	0.000748962	0.672863
Triglycerides	rs588136	C	T	0.2058	0.0495	0.0041	3.365e-30	-0.000430283	0.00110282	0.696415
Triglycerides	rs6029143	C	T	0.94195	0.0388	0.0071	4.933e-08	-0.000684775	0.000760722	0.368034
Triglycerides	rs6066141	T	C	0.7586	0.0297	0.0053	2.339e-08	0.00110985	0.00112647	0.324504
Triglycerides	rs634869	T	C	0.438	0.0272	0.0033	1.776e-14	-0.000242114	0.000687722	0.7248
Triglycerides	rs645040	T	G	0.7691	0.0293	0.004	1.83e-12	0.000770826	0.000631032	0.221887
Triglycerides	rs676210	G	A	0.7691	0.0733	0.0039	3.284e-71	-0.000109479	0.000741622	0.882642
Triglycerides	rs6831256	G	A	0.409	0.0258	0.0035	1.602e-12	0.000278325	0.00076981	0.717689
Triglycerides	rs6882076	C	T	0.6662	0.0286	0.0035	1.513e-15	-0.0007157	0.000628124	0.254527
Triglycerides	rs6995541	G	A	0.3219	0.0265	0.0037	1.343e-12	0.000388579	0.000643781	0.546118
Triglycerides	rs7005265	T	A	1	0.0336	0.0053	1.258e-10	0.000785694	0.000686733	0.252582
Triglycerides	rs7016529	C	T	0.01319	0.1911	0.014	3.57e-35	-0.000480023	0.00067512	0.477073
Triglycerides	rs719726	T	C	0.529	0.0199	0.0035	2.486e-08	-0.00101628	0.0023465	0.664939
Triglycerides	rs7248104	G	A	0.5831	0.0222	0.0034	5.045e-10	0.00099706	0.000633029	0.115244
Triglycerides	rs7254892	A	G	0.03166	0.1235	0.0106	1.398e-24	0.000979636	0.000630297	0.120127
Triglycerides	rs72555385	G	A	0.06201	0.0749	0.0124	3.755e-09	-0.00140713	0.00179134	0.432152
Triglycerides	rs731839	G	A	0.3417	0.0224	0.0036	2.651e-09	0.00234469	0.00144866	0.105552
Triglycerides	rs7350481	T	C	0.09763	0.2254	0.0066	3.21e-233	0.000475989	0.000657658	0.469212
Triglycerides	rs749671	G	A	0.6055	0.0211	0.0034	6.106e-10	0.000390375	0.00131897	0.767254
Triglycerides	rs7943309	G	A	0.96042	0.0605	0.0087	1.155e-11	-0.000602606	0.000642125	0.348012
Triglycerides	rs8077889	C	A	0.2441	0.0252	0.0042	9.879e-09	0.000471176	0.0017492	0.787648
Triglycerides	rs9686661	T	C	0.1768	0.0379	0.0044	2.541e-16	0.000358082	0.000757465	0.636402
Triglycerides	rs9804646	C	T	0.91029	0.0524	0.0064	2.815e-17	-0.00146395	0.000781757	0.0611188
Triglycerides	rs998584	A	C	0.5145	0.0293	0.0037	3.424e-15	-0.00267864	0.00112856	0.0176218
Education attainment	rs10006235	T	C	0.276625	-0.01197	0.00194	7.49e-10	-0.000393374	0.000698338	0.573231
Education attainment	rs10072007	T	C	0.125162	-0.01718	0.00258	2.62e-11	-0.000254346	0.00091391	0.780778
Education attainment	rs10074013	A	G	0.260825	0.0152	0.00199	2.29e-14	7.06423e-05	0.000708645	0.920593
Education attainment	rs1007731	A	C	0.107684	-0.01619	0.00274	3.45e-09	-0.000275884	0.000970179	0.776132
Education attainment	rs1007934	A	G	0.379905	0.0103	0.00175	4.21e-09	0.000625747	0.00062844	0.31939
Education attainment	rs1008078	T	C	0.414398	-0.01933	0.00176	6.03e-28	0.000670961	0.000636487	0.29181
Education attainment	rs10107661	A	G	0.189113	-0.0124	0.00226	4.3e-08	-0.00104834	0.000809776	0.195458
Education attainment	rs10138049	A	G	0.520249	0.01036	0.00175	3e-09	-0.00108305	0.000621815	0.081553
Education attainment	rs10161193	A	T	0.758192	0.01421	0.002	1.29e-12	0.000798653	0.000723012	0.269326
Education attainment	rs10189857	A	G	0.562889	0.01933	0.00174	1.22e-28	-3.16016e-05	0.000628507	0.959899
Education attainment	rs10203072	T	C	0.393887	0.01024	0.00177	7.74e-09	0.000872241	0.000634178	0.169013
Education attainment	rs10240905	T	C	0.373529	-0.01409	0.0018	4.24e-15	-0.000698925	0.000647765	0.280599
Education attainment	rs1035578	A	G	0.537542	-0.01351	0.00173	5.88e-15	0.000891758	0.000625693	0.154092
Education attainment	rs10456918	A	C	0.840761	-0.01673	0.00228	2.31e-13	-0.00140535	0.000804419	0.0806331
Education attainment	rs10460095	A	G	0.602248	-0.0121	0.00174	3.99e-12	-0.00119719	0.000628991	0.0569963
Education attainment	rs10499077	A	C	0.8836	-0.01834	0.00276	3.03e-11	-0.000420397	0.000994472	0.67249
Education attainment	rs1050847	T	C	0.504912	0.01263	0.00175	5.44e-13	-1.80693e-05	0.000630301	0.97713
Education attainment	rs10515007	T	C	0.16198	0.0145	0.00239	1.26e-09	-0.00140464	0.000849795	0.0983501
Education attainment	rs10750539	A	G	0.339344	-0.01161	0.00181	1.51e-10	0.000717524	0.0006516	0.270823
Education attainment	rs10752262	T	C	0.408516	0.01185	0.00177	2.41e-11	0.00080453	0.000628571	0.200569
Education attainment	rs10760023	C	G	0.662365	-0.0107	0.00186	8.76e-09	0.000863737	0.000670348	0.197577
Education attainment	rs10765775	A	G	0.372621	0.0159	0.00179	6e-19	0.000198146	0.000639482	0.756672
Education attainment	rs10773002	A	T	0.270342	0.02466	0.002	7.69e-35	0.0021048	0.000721346	0.00352454
Education attainment	rs10830568	A	C	0.528134	0.01091	0.00173	2.76e-10	-0.000620651	0.00062226	0.318565
Education attainment	rs10856785	T	C	0.729905	-0.01234	0.00196	2.74e-10	-0.000745731	0.000695829	0.283849
Education attainment	rs10862376	A	T	0.148168	0.01664	0.00243	7.92e-12	0.000495051	0.000884486	0.575682
Education attainment	rs10874938	A	T	0.532291	0.01529	0.00173	9.62e-19	0.00019674	0.000620392	0.751152
Education attainment	rs10884078	A	G	0.187835	-0.01608	0.00221	3.5e-13	0.000169436	0.000794283	0.831078
Education attainment	rs10912728	T	C	0.276147	0.01107	0.00201	3.68e-08	-0.00148294	0.000694508	0.0327428
Education attainment	rs10931821	A	T	0.503434	-0.0173	0.00173	1.57e-23	-0.000207717	0.000624273	0.739335
Education attainment	rs10932132	T	C	0.518663	0.01217	0.00173	1.88e-12	0.000659418	0.000619077	0.286804
Education attainment	rs10940921	T	G	0.451879	0.01295	0.0018	5.62e-13	0.000296577	0.000631449	0.638586
Education attainment	rs10947878	T	C	0.106621	-0.01461	0.00267	4.58e-08	0.000906107	0.000947792	0.339064
Education attainment	rs10949583	T	C	0.203326	0.01636	0.00214	2e-14	0.000951328	0.000760824	0.211158
Education attainment	rs10951155	A	G	0.542809	0.01298	0.00173	6.85e-14	0.000439268	0.000625287	0.482364
Education attainment	rs10951590	T	C	0.32376	-0.01099	0.00184	2.13e-09	-0.000226619	0.000660803	0.731641
Education attainment	rs10990570	A	G	0.150216	0.01596	0.0024	2.86e-11	-0.0010958	0.000847939	0.19625
Education attainment	rs1106090	A	G	0.615507	0.01337	0.00178	6.3e-14	0.000608689	0.000648434	0.347882
Education attainment	rs1106761	A	G	0.364644	-0.01874	0.00178	6.56e-26	0.000191294	0.000646612	0.767352
Education attainment	rs11081529	T	C	0.7247	0.01243	0.00189	5.04e-11	-0.000743742	0.000681858	0.275381
Education attainment	rs11126628	T	C	0.351047	-0.01296	0.00235	3.71e-08	-9.92743e-05	0.000643318	0.877361
Education attainment	rs11138947	T	C	0.711718	0.01261	0.00194	7.47e-11	-0.000232915	0.000695596	0.737745
Education attainment	rs11167753	T	C	0.740684	0.01093	0.00192	1.19e-08	-0.000235492	0.000687346	0.731892
Education attainment	rs11191193	A	G	0.672698	0.02186	0.00181	1.39e-33	0.000166511	0.000652229	0.798496
Education attainment	rs11201507	T	C	0.662796	-0.0104	0.0018	8.32e-09	-0.000764207	0.000648042	0.238298
Education attainment	rs11202702	A	G	0.437619	0.01169	0.00174	2e-11	0.000452185	0.000630089	0.472972
Education attainment	rs11214468	T	C	0.268571	-0.01199	0.00199	1.58e-09	-0.000455728	0.000716688	0.524855
Education attainment	rs112494684	T	C	0.315738	0.01453	0.00188	1.03e-14	-0.000568249	0.000668531	0.395328
Education attainment	rs113520408	A	G	0.261303	0.01674	0.00195	8.83e-18	0.00225417	0.0010779	0.0365057
Education attainment	rs113615161	T	C	0.126147	-0.01637	0.00254	1.25e-10	-0.0007289	0.000691697	0.291983
Education attainment	rs1143770	T	C	0.578134	0.01102	0.00175	3.18e-10	0.00108394	0.000912062	0.234659
Education attainment	rs114460989	T	G	0.036372	-0.02683	0.00467	9.32e-09	-0.000770266	0.000629209	0.220885
Education attainment	rs115000530	A	T	0.949091	-0.02743	0.00388	1.51e-12	-0.0014113	0.00164888	0.392047
Education attainment	rs115438240	T	G	0.951725	-0.02292	0.00385	2.56e-09	5.18365e-05	0.00136412	0.969688
Education attainment	rs11620355	A	G	0.088959	0.0184	0.00305	1.61e-09	-0.00172164	0.00140605	0.220785
Education attainment	rs11635092	A	G	0.340653	-0.01282	0.0018	1.19e-12	-0.000297477	0.000723541	0.68097
Education attainment	rs11643654	A	C	0.574607	0.01268	0.00178	1.07e-12	-0.00193546	0.00111583	0.0828218
Education attainment	rs11657342	A	G	0.350755	0.01459	0.00194	5.88e-14	0.000720068	0.00064966	0.2677
Education attainment	rs11663602	A	C	0.285479	-0.01366	0.00193	1.54e-12	0.000510809	0.000636972	0.422593
Education attainment	rs11665242	A	G	0.598429	0.01601	0.00174	3.96e-20	-0.000500142	0.000644405	0.437674
Education attainment	rs1167827	A	G	0.447798	0.01345	0.00176	2.51e-14	0.00028652	0.00069692	0.680982
Education attainment	rs11678980	A	G	0.434139	-0.01936	0.00175	2.24e-28	-0.000742775	0.000629303	0.237877
Education attainment	rs11732657	A	G	0.715845	-0.01414	0.002	1.62e-12	3.33144e-05	0.000626282	0.957577
Education attainment	rs11756123	A	T	0.367108	-0.01592	0.0018	1.14e-18	0.000897653	0.000643249	0.162868
Education attainment	rs11757516	C	G	0.279227	0.01075	0.00196	3.93e-08	-0.000883257	0.000710829	0.214026
Education attainment	rs11772580	T	G	0.237003	-0.01327	0.00205	9.21e-11	0.00101559	0.000645052	0.115388
Education attainment	rs117861106	T	C	0.0411765	-0.02285	0.00391	5.25e-09	0.00111877	0.000699872	0.109927
Education attainment	rs11855853	T	C	0.247213	0.01532	0.00197	8.19e-15	0.000320453	0.000739198	0.664641
Education attainment	rs11871429	A	G	0.77085	0.01487	0.00206	5.09e-13	0.000373536	0.000734319	0.610974
Education attainment	rs11894424	A	C	0.927487	0.02404	0.0041	4.66e-09	-0.000668646	0.00067789	0.323957
Education attainment	rs1193240	A	C	0.423252	0.01079	0.00175	7.61e-10	-0.000392556	0.00142859	0.783482
Education attainment	rs12024366	A	G	0.774192	0.01382	0.00203	1.1e-11	-0.00132702	0.000700137	0.0580454
Education attainment	rs12064553	A	T	0.224068	0.01221	0.00207	3.52e-09	-0.000185148	0.000743343	0.803303
Education attainment	rs12126231	A	G	0.615984	0.01128	0.00177	1.65e-10	0.00072224	0.00150124	0.63045
Education attainment	rs12218315	A	G	0.153003	-0.01497	0.00241	5.3e-10	0.000652241	0.000630417	0.300849
Education attainment	rs12332731	A	T	0.192455	0.01713	0.00222	1.26e-14	-0.00146709	0.000732861	0.045301
Education attainment	rs12375949	T	C	0.428934	-0.01635	0.00175	7.41e-21	0.000238724	0.000742176	0.747715
Education attainment	rs12457071	A	C	0.503111	-0.01149	0.00173	3.03e-11	-5.08005e-05	0.000632343	0.935969
Education attainment	rs12468040	T	G	0.380136	0.01571	0.00178	9.58e-19	-0.000775155	0.000623897	0.214075
Education attainment	rs12472205	A	G	0.274438	0.01142	0.0019	1.76e-09	-0.000150004	0.000870408	0.863172
Education attainment	rs1247777	A	C	0.368848	-0.01006	0.00178	1.53e-08	-0.00118252	0.000779213	0.12912
Education attainment	rs12503522	T	C	0.280875	-0.01274	0.00191	2.81e-11	0.000527436	0.000624933	0.398677
Education attainment	rs12534506	A	T	0.478796	-0.01496	0.00175	1.18e-17	-2.35926e-05	0.000620758	0.969683
Education attainment	rs12602286	T	G	0.836264	0.0201	0.00259	8.44e-15	0.00107934	0.000639015	0.0912076
Education attainment	rs12638072	A	G	0.298737	-0.01143	0.00191	1.99e-09	0.000532421	0.000679189	0.433096
Education attainment	rs12643771	T	C	0.315368	0.01653	0.00187	1.04e-18	-0.000170004	0.000639979	0.790517
Education attainment	rs12647336	A	G	0.849908	-0.01493	0.00239	4.21e-10	-0.00110131	0.000689645	0.110285
Education attainment	rs12655753	A	G	0.0326763	-0.03104	0.00518	2.04e-09	0.0005743	0.000632642	0.363995
Education attainment	rs12761761	T	C	0.230382	0.01844	0.00206	3.68e-19	-0.000724751	0.000935858	0.438681
Education attainment	rs12776037	T	C	0.268617	-0.0107	0.00196	4.55e-08	-0.0014905	0.000690452	0.0308726
Education attainment	rs1296544	T	C	0.638143	-0.0115	0.00179	1.25e-10	-0.00032746	0.00067362	0.626882
Education attainment	rs12967010	T	C	0.776794	0.01147	0.00206	2.7e-08	-0.0013174	0.000855844	0.123733
Education attainment	rs12981405	T	C	0.158577	-0.01395	0.00232	1.91e-09	-0.00429912	0.00205222	0.0361842
Education attainment	rs12999080	T	C	0.580767	-0.01124	0.00176	1.53e-10	-0.00157836	0.000713964	0.0270581
Education attainment	rs13009008	A	G	0.366677	-0.01284	0.00184	2.72e-12	0.000971793	0.000701813	0.166149
Education attainment	rs13026143	T	C	0.361411	0.02385	0.00178	8.42e-41	-0.000458867	0.000644314	0.476355
Education attainment	rs13029509	A	G	0.46235	-0.0122	0.00173	1.89e-12	0.000849572	0.000751138	0.258037
Education attainment	rs13090388	T	C	0.312796	0.03248	0.00187	2.63e-67	0.00240935	0.000833676	0.0038524
Education attainment	rs13116385	A	G	0.0891438	-0.01864	0.0032	5.47e-09	5.19553e-05	0.000630889	0.934367
Education attainment	rs13125618	A	C	0.638882	-0.01043	0.00177	3.48e-09	0.000721976	0.000661046	0.274759
Education attainment	rs13141210	T	C	0.480166	0.01497	0.00175	1.06e-17	-0.000774733	0.000626034	0.215894
Education attainment	rs13145650	T	C	0.919741	-0.01995	0.00312	1.49e-10	0.000708119	0.000639327	0.268036
Education attainment	rs13216468	T	G	0.0847398	0.01933	0.0034	1.3e-08	-0.000884103	0.000621702	0.155008
Education attainment	rs13240401	T	C	0.789898	0.01919	0.00214	2.9e-19	-0.000822794	0.00067358	0.221889
Education attainment	rs13240401	T	C	0.789898	0.01919	0.00214	2.9e-19	0.00132427	0.00111224	0.2338
Education attainment	rs1334297	A	G	0.750955	0.02616	0.00195	7.09e-41	-0.000319569	0.000634108	0.614285
Education attainment	rs13428598	T	C	0.365799	0.01863	0.00178	1.11e-25	-0.00099714	0.000623456	0.109739
Education attainment	rs1358906	A	G	0.376455	0.01104	0.00177	4.87e-10	-0.000537906	0.00110436	0.626205
Education attainment	rs1363862	A	G	0.290345	-0.01271	0.00195	7.23e-11	0.000884791	0.00117842	0.452757
Education attainment	rs1381247	T	C	0.673052	0.01099	0.00185	2.81e-09	0.000589894	0.000744999	0.428476
Education attainment	rs138125840	T	C	0.98919	-0.07419	0.01291	9.19e-09	-0.000725142	0.000704359	0.303243
Education attainment	rs138368982	T	C	0.0203881	0.0358	0.00644	2.77e-08	-0.000630565	0.000637035	0.322252
Education attainment	rs1391513	T	C	0.668663	-0.0118	0.0019	4.85e-10	-0.000342248	0.000639217	0.592362
Education attainment	rs1406008	A	C	0.70753	-0.01061	0.00186	1.18e-08	0.000909273	0.000699396	0.193574
Education attainment	rs14184	C	G	0.702756	-0.01514	0.00188	9.12e-16	-0.000436438	0.000657296	0.506697
Education attainment	rs1427298	T	C	0.408824	0.01088	0.00175	5.6e-10	0.00115067	0.00494051	0.815836
Education attainment	rs1503526	T	C	0.498953	0.01216	0.00173	2.1e-12	0.00148992	0.00242215	0.538474
Education attainment	rs150537577	A	G	0.916785	-0.01899	0.00332	1.09e-08	0.000152078	0.000683129	0.823832
Education attainment	rs1505676	C	G	0.628103	0.01014	0.00179	1.46e-08	-0.00127164	0.000668972	0.0573187
Education attainment	rs1519799	A	T	0.576286	0.0101	0.00175	8.11e-09	0.000335485	0.000681426	0.622488
Education attainment	rs152603	A	G	0.634971	-0.01073	0.00181	2.83e-09	0.0010919	0.000632902	0.0844884
Education attainment	rs1529597	A	C	0.966554	0.02769	0.00466	2.74e-09	0.00048091	0.000621102	0.438763
Education attainment	rs1569092	A	G	0.137712	0.01897	0.00238	1.62e-15	-0.000212417	0.000627255	0.734877
Education attainment	rs1592757	C	G	0.344965	-0.01169	0.00183	1.56e-10	-9.39845e-05	0.0011869	0.936886
Education attainment	rs1595973	T	C	0.564367	-0.01034	0.00176	3.99e-09	0.000289762	0.000640973	0.651222
Education attainment	rs1620977	A	G	0.25773	0.02262	0.00199	5.39e-30	-0.00129239	0.000629803	0.0401665
Education attainment	rs1671770	A	C	0.182615	0.01612	0.00227	1.34e-12	-0.000721052	0.000644125	0.262958
Education attainment	rs16846463	A	G	0.903573	0.026	0.00287	1.46e-19	-0.000664816	0.00181657	0.714386
Education attainment	rs17048855	A	G	0.328488	0.01403	0.00182	1.12e-14	-0.000283037	0.000850626	0.739332
Education attainment	rs17110109	T	C	0.602741	-0.01319	0.00178	1.13e-13	-0.000261307	0.000648539	0.687011
Education attainment	rs17115183	T	C	0.395873	-0.00963	0.00176	4.55e-08	0.00126885	0.000629422	0.0438126
Education attainment	rs17126938	T	C	0.858285	-0.017	0.00254	2.31e-11	2.37242e-05	0.000701777	0.973032
Education attainment	rs17288916	T	G	0.64903	0.01199	0.00181	3.99e-11	-0.000464662	0.000827053	0.574233
Education attainment	rs173262	T	C	0.318186	-0.01485	0.00193	1.54e-14	0.00189515	0.00103093	0.0660203
Education attainment	rs17379561	A	T	0.858023	0.02207	0.00242	8.4e-20	-0.00115761	0.000650959	0.0753528
Education attainment	rs17425572	A	G	0.45656	0.01423	0.00173	2.17e-16	-0.00130392	0.000636517	0.0405102
Education attainment	rs17502157	A	G	0.745334	-0.01068	0.00195	4.25e-08	-0.00151114	0.000634883	0.017305
Education attainment	rs17503473	T	C	0.705266	0.01308	0.00187	2.85e-12	0.000234385	0.000908649	0.796447
Education attainment	rs175325	A	T	0.580012	-0.01234	0.00177	2.89e-12	-0.000886483	0.000648133	0.171392
Education attainment	rs17563464	A	C	0.202525	-0.01641	0.00215	2.39e-14	2.13838e-05	0.000695674	0.975478
Education attainment	rs17565975	A	G	0.529504	-0.0115	0.00174	4.05e-11	0.000126319	0.000885578	0.886574
Education attainment	rs17732878	T	C	0.791146	-0.01397	0.00213	5.12e-11	-0.000389611	0.000621907	0.531002
Education attainment	rs17742342	A	C	0.806683	-0.0142	0.00218	7.86e-11	-0.000358324	0.000696686	0.607024
Education attainment	rs17807910	A	C	0.163366	0.01338	0.00229	4.89e-09	0.000297049	0.000674498	0.659648
Education attainment	rs17827816	T	C	0.380166	0.00997	0.00178	2.24e-08	0.00148242	0.000636122	0.0197855
Education attainment	rs1842713	A	G	0.787435	-0.01305	0.00212	6.8e-10	-0.000294655	0.000754669	0.69621
Education attainment	rs1857952	A	C	0.479443	-0.01045	0.00173	1.68e-09	0.000830925	0.000628118	0.185876
Education attainment	rs1866823	A	G	0.54247	0.01211	0.00174	3.62e-12	-0.00246116	0.000755837	0.00112928
Education attainment	rs1892417	T	C	0.776255	0.01881	0.00206	6.48e-20	0.000195017	0.000777602	0.801975
Education attainment	rs192436652	T	C	0.0273021	-0.04052	0.00554	2.61e-13	-0.000240515	0.00082639	0.771019
Education attainment	rs1949885	T	C	0.512488	-0.0106	0.00173	8.7e-10	-0.000200191	0.000643049	0.755561
Education attainment	rs1979496	T	C	0.759763	0.01108	0.00201	3.73e-08	0.000204172	0.00075841	0.787768
Education attainment	rs2034218	T	C	0.480228	0.01364	0.00175	7.74e-15	-0.000263232	0.000628058	0.675129
Education attainment	rs2039095	T	C	0.5162	-0.00996	0.00173	8.43e-09	-0.000239677	0.00062984	0.703548
Education attainment	rs2067854	A	G	0.184632	0.01696	0.00212	1.3e-15	-0.000387394	0.000742211	0.601708
Education attainment	rs2172122	C	G	0.370188	-0.01152	0.00179	1.35e-10	-0.002515	0.00190112	0.185869
Education attainment	rs2175420	T	C	0.175208	0.01368	0.00223	8.58e-10	0.000223785	0.000625025	0.720313
Education attainment	rs2179152	T	C	0.350447	-0.01643	0.00179	3.85e-20	0.001331	0.000729677	0.0681401
Education attainment	rs2210150	A	G	0.984601	-0.04276	0.0075	1.17e-08	0.000254953	0.000629248	0.685353
Education attainment	rs2221929	T	G	0.552572	-0.01119	0.00175	1.69e-10	-0.000448675	0.000622499	0.471056
Education attainment	rs2274802	A	T	0.749569	0.01158	0.00201	8.27e-09	-0.000369977	0.000761164	0.62692
Education attainment	rs2286534	A	T	0.713597	-0.01166	0.00194	1.82e-09	0.00174071	0.000644088	0.00688049
Education attainment	rs2287838	A	G	0.529905	-0.01169	0.00174	1.77e-11	0.000754702	0.000793451	0.341522
Education attainment	rs2301015	T	C	0.341084	-0.01467	0.00183	1.18e-15	-0.000284176	0.000640592	0.657322
Education attainment	rs2333256	T	G	0.49826	-0.01255	0.00173	4.61e-13	4.92105e-05	0.00282484	0.986101
Education attainment	rs2335726	C	G	0.635587	-0.01063	0.00182	4.81e-09	0.000697669	0.000626122	0.265165
Education attainment	rs2368831	T	C	0.564182	-0.01126	0.00179	2.92e-10	0.000486742	0.000731269	0.50566
Education attainment	rs2414072	A	T	0.464475	-0.01135	0.00174	7.41e-11	0.000746383	0.000694514	0.282517
Education attainment	rs242093	A	G	0.593117	-0.0134	0.00175	1.91e-14	0.000490342	0.0006246	0.432425
Education attainment	rs2422858	T	C	0.33631	-0.01057	0.00181	5.53e-09	0.000396998	0.00065621	0.545188
Education attainment	rs2472537	A	G	0.790807	-0.01209	0.00206	4.22e-09	-0.000948573	0.00062451	0.128787
Education attainment	rs2497488	A	T	0.70308	-0.01037	0.00189	4.45e-08	5.88729e-06	0.000655945	0.992839
Education attainment	rs2544809	T	C	0.476024	0.01623	0.00175	1.57e-20	0.000815601	0.000804934	0.310941
Education attainment	rs2570497	T	C	0.64421	-0.01379	0.0018	1.76e-14	0.000467245	0.000633377	0.460695
Education attainment	rs2588917	A	C	0.432076	-0.01051	0.00174	1.64e-09	0.000367545	0.000624695	0.556291
Education attainment	rs26145	A	G	0.536218	0.01081	0.00173	4.52e-10	0.000549343	0.000631183	0.384116
Education attainment	rs2654222	A	G	0.726702	0.01116	0.00192	6.51e-09	-0.000181412	0.000647496	0.779344
Education attainment	rs2725370	T	C	0.28514	-0.01457	0.0019	1.74e-14	0.000229289	0.000734066	0.754772
Education attainment	rs2726458	T	C	0.416338	0.01575	0.00175	2.62e-19	0.000913659	0.000682665	0.180777
Education attainment	rs277828	A	C	0.241022	-0.01217	0.002	1.07e-09	-1.75583e-05	0.000625689	0.977613
Education attainment	rs2837992	T	C	0.379088	0.01474	0.00178	1.34e-16	-0.000214267	0.000648827	0.74122
Education attainment	rs28381527	A	G	0.0769479	-0.02387	0.00314	3.07e-14	0.000253205	0.00062665	0.686168
Education attainment	rs2842189	T	C	0.355975	0.01869	0.00179	1.52e-25	2.61565e-06	0.00062771	0.996675
Education attainment	rs28513670	A	G	0.799723	-0.01579	0.00229	5.18e-12	-2.4303e-05	0.000723386	0.973199
Education attainment	rs28522146	C	G	0.397475	-0.01256	0.00177	1.25e-12	-0.000692784	0.000677738	0.306687
Education attainment	rs2857649	T	C	0.361318	-0.0119	0.0018	3.37e-11	0.000106061	0.000630457	0.866404
Education attainment	rs28710896	C	G	0.151217	-0.02307	0.00251	3.47e-20	-0.00108564	0.000708626	0.125515
Education attainment	rs2885198	A	G	0.504666	0.01135	0.00173	5.87e-11	0.000299316	0.000644103	0.642145
Education attainment	rs2901616	A	G	0.491669	0.01165	0.00174	2.19e-11	0.00027501	0.0011469	0.810496
Education attainment	rs2923432	C	G	0.630259	0.01115	0.00179	5.08e-10	0.000296618	0.00064138	0.643746
Education attainment	rs2956981	T	C	0.43049	0.01076	0.00178	1.53e-09	-0.000341312	0.000823928	0.678692
Education attainment	rs2964252	A	G	0.321605	0.01118	0.00186	1.95e-09	0.00102578	0.000635591	0.106551
Education attainment	rs296528	C	G	0.653357	0.01118	0.00179	4.16e-10	-0.000203179	0.000640962	0.751251
Education attainment	rs2998299	T	G	0.223468	-0.01635	0.00211	8.63e-15	-0.000663142	0.00144664	0.646664
Education attainment	rs301800	T	C	0.193332	0.01777	0.00228	6.33e-15	-0.00044299	0.000906764	0.625169
Education attainment	rs3026996	A	C	0.772267	0.01502	0.00202	1.14e-13	-5.62722e-05	0.000627003	0.928488
Education attainment	rs3027279	T	G	0.563151	0.00977	0.00179	4.84e-08	-0.000974847	0.00062095	0.116433
Education attainment	rs303752	A	G	0.402402	-0.01515	0.00176	7.71e-18	0.00135746	0.000643648	0.034945
Education attainment	rs307913	A	G	0.855667	0.01385	0.00249	2.7e-08	0.000122073	0.000623733	0.844835
Education attainment	rs3094896	C	G	0.50405	-0.00958	0.00173	3.05e-08	0.000399461	0.000667857	0.549758
Education attainment	rs319	A	C	0.769695	0.01128	0.00202	2.37e-08	0.000260115	0.000640387	0.684608
Education attainment	rs320684	A	G	0.537712	-0.01331	0.00173	1.63e-14	0.000530209	0.000760359	0.485607
Education attainment	rs34177961	T	C	0.362873	-0.00987	0.00178	3.17e-08	4.87684e-05	0.000820576	0.952608
Education attainment	rs34190234	A	C	0.562088	-0.01025	0.00177	6.93e-09	-0.000293859	0.000721748	0.683899
Education attainment	rs34316	A	C	0.434694	0.02259	0.0018	2.98e-36	6.54807e-06	0.000637653	0.991807
Education attainment	rs34373811	T	G	0.781537	-0.01984	0.00203	1.49e-22	0.00100001	0.000639758	0.118028
Education attainment	rs34390533	A	C	0.235202	-0.01134	0.00202	2.11e-08	-0.000608293	0.00089182	0.495188
Education attainment	rs34468252	A	G	0.60117	0.00993	0.00175	1.46e-08	0.000140026	0.000620615	0.821493
Education attainment	rs34485537	T	C	0.38611	0.01249	0.00176	1.41e-12	0.00110783	0.000732715	0.130547
Education attainment	rs34809719	T	G	0.211934	0.01804	0.00219	1.74e-16	-0.000342048	0.000623909	0.583532
Education attainment	rs35320790	A	C	0.564475	-0.01194	0.00179	2.29e-11	0.000163104	0.000642421	0.799581
Education attainment	rs35417702	T	C	0.526902	-0.01569	0.00173	1.22e-19	0.000849865	0.000637523	0.182509
Education attainment	rs35475880	T	G	0.186572	-0.01508	0.00212	1.02e-12	0.000335119	0.000630997	0.595354
Education attainment	rs36083520	T	C	0.830397	-0.01716	0.00227	3.61e-14	0.000105151	0.000727396	0.88506
Education attainment	rs36119825	A	G	0.445996	0.01031	0.00174	2.99e-09	0.00111846	0.000722158	0.121437
Education attainment	rs3735478	T	G	0.280336	0.01293	0.00191	1.31e-11	-0.0012972	0.000629419	0.0393096
Education attainment	rs373682	T	C	0.774407	0.01188	0.00208	1.22e-08	0.000311473	0.000629283	0.620625
Education attainment	rs3747631	C	G	0.201217	0.023	0.00212	1.79e-27	-0.000740841	0.000635082	0.243403
Education attainment	rs37538	C	G	0.620249	0.01448	0.00176	2.1e-16	0.000227569	0.000801528	0.776473
Education attainment	rs382196	T	G	0.360841	-0.01046	0.00178	3.76e-09	0.000717707	0.000635212	0.258532
Education attainment	rs3826043	T	C	0.442516	0.00961	0.00175	4.01e-08	0.000234911	0.000622214	0.705772
Education attainment	rs3891969	A	G	0.181491	-0.01593	0.00243	5.53e-11	0.000791801	0.00076662	0.301677
Education attainment	rs3897821	A	G	0.665306	0.01761	0.00183	8.23e-22	-0.000681404	0.000815833	0.403593
Education attainment	rs401526	T	C	0.538651	-0.01231	0.00173	1.2e-12	-0.00035863	0.00062278	0.564715
Education attainment	rs401687	C	G	0.464998	0.01353	0.00173	5.62e-15	-1.78108e-05	0.000682492	0.97918
Education attainment	rs406413	A	T	0.79133	0.01975	0.00212	1.5e-20	-0.000648683	0.000748363	0.386051
Education attainment	rs4073894	A	G	0.198645	0.01716	0.00215	1.38e-15	-0.00133628	0.000762798	0.0798068
Education attainment	rs4132462	T	C	0.26931	-0.01734	0.00189	5.4e-20	-0.000336461	0.000640701	0.599483
Education attainment	rs4140762	A	G	0.533693	0.01145	0.00173	3.64e-11	-0.000558604	0.000639366	0.382291
Education attainment	rs4257013	A	G	0.299322	-0.01268	0.00187	1.36e-11	-0.000957291	0.000631229	0.129382
Education attainment	rs4264602	C	G	0.597151	-0.00988	0.00177	2.32e-08	-0.000494619	0.000884167	0.575877
Education attainment	rs4298514	T	C	0.6836	0.01359	0.00187	4.13e-13	0.000544405	0.00066012	0.40954
Education attainment	rs4354613	A	G	0.566354	-0.01262	0.00173	3.24e-13	-0.00125991	0.000622052	0.0428263
Education attainment	rs4366937	T	C	0.607268	-0.0103	0.00178	7.46e-09	-0.000118363	0.000620825	0.848797
Education attainment	rs4369924	A	G	0.182291	0.01518	0.00238	1.81e-10	-0.000629713	0.000762853	0.409105
Education attainment	rs4382592	T	G	0.322836	-0.01796	0.00188	1.49e-21	0.000369305	0.0007747	0.633571
Education attainment	rs4384309	A	G	0.460394	0.01136	0.00175	9.16e-11	-0.000895232	0.000674846	0.184652
Education attainment	rs4434676	A	T	0.398106	-0.01078	0.00175	6.86e-10	4.7541e-05	0.000624171	0.939287
Education attainment	rs4499545	A	G	0.186588	-0.01224	0.00224	4.82e-08	6.22676e-05	0.000677851	0.926809
Education attainment	rs4652135	A	C	0.718633	0.01307	0.00194	1.49e-11	-0.000955589	0.000636497	0.133273
Education attainment	rs4700393	A	G	0.452294	-0.02194	0.00173	7.92e-37	-0.00026346	0.000678564	0.697823
Education attainment	rs4712371	A	G	0.131075	-0.01638	0.00263	4.65e-10	0.000176073	0.000624495	0.777987
Education attainment	rs4726070	A	G	0.593086	0.0127	0.00177	6.6e-13	-0.00110995	0.000634937	0.0804446
Education attainment	rs4757957	C	G	0.680844	0.01573	0.00187	4.31e-17	-0.000245654	0.000850778	0.772781
Education attainment	rs4772268	A	G	0.332799	0.01062	0.00185	9.07e-09	5.52773e-05	0.00067711	0.934935
Education attainment	rs4778058	T	C	0.501186	-0.01021	0.00173	3.78e-09	-0.000380419	0.000627772	0.544526
Education attainment	rs4787457	A	G	0.643548	0.0182	0.00179	2.4e-24	-0.000520324	0.000625716	0.405656
Education attainment	rs4788616	T	G	0.57607	-0.01012	0.00177	1.13e-08	0.00119721	0.00081482	0.141754
Education attainment	rs4806187	A	G	0.483693	-0.01065	0.00173	7.56e-10	0.000624116	0.000698561	0.371628
Education attainment	rs4807177	T	C	0.651294	-0.01064	0.0019	1.98e-08	-0.000951459	0.000621735	0.125937
Education attainment	rs4808762	T	C	0.715676	0.01286	0.00192	2.03e-11	-0.00147236	0.000947828	0.120328
Education attainment	rs4846724	A	G	0.531722	0.01012	0.00173	5.27e-09	8.92059e-05	0.000635598	0.888384
Education attainment	rs4851759	A	G	0.119387	-0.01765	0.00263	2.06e-11	-0.000750035	0.000665604	0.259808
Education attainment	rs4877512	T	C	0.225146	-0.0128	0.0021	1.02e-09	0.000300652	0.000670941	0.654078
Education attainment	rs4895650	T	C	0.513258	0.01156	0.00175	4.48e-11	-0.000502433	0.000630733	0.425693
Education attainment	rs4923587	T	C	0.580243	0.01051	0.00175	2e-09	0.00107509	0.000640015	0.0930008
Education attainment	rs4925102	C	G	0.485679	0.01082	0.00173	4.04e-10	6.89383e-06	0.000638775	0.991389
Education attainment	rs4964046	A	G	0.620989	-0.0106	0.00181	4.8e-09	-0.000652609	0.000622394	0.294388
Education attainment	rs4972400	A	G	0.335633	0.01194	0.00184	8.94e-11	5.06827e-05	0.000682123	0.940771
Education attainment	rs4984541	A	G	0.77008	-0.01494	0.00211	1.42e-12	-0.000591618	0.000684077	0.387127
Education attainment	rs538249	A	C	0.596489	-0.00982	0.00177	2.65e-08	0.00081867	0.000625837	0.190834
Education attainment	rs55993110	C	G	0.174623	0.01356	0.00235	7.39e-09	-0.000479422	0.000933284	0.607467
Education attainment	rs56099375	T	C	0.218802	0.01189	0.00204	5.83e-09	-0.00049903	0.000744338	0.502581
Education attainment	rs56121303	T	C	0.800139	-0.01173	0.00214	4.58e-08	0.000628412	0.000630626	0.319013
Education attainment	rs5754762	A	G	0.937388	0.02334	0.00367	1.92e-10	9.20275e-05	0.000627786	0.883455
Education attainment	rs57819080	T	C	0.217339	-0.01232	0.00211	5.17e-09	-0.00038588	0.000621365	0.534587
Education attainment	rs58130172	T	C	0.265245	0.01333	0.00201	3.61e-11	0.000211265	0.000651111	0.745584
Education attainment	rs58343142	T	C	0.287311	0.01132	0.00192	3.97e-09	-0.00156435	0.000651886	0.0164083
Education attainment	rs590013	T	C	0.650293	0.01266	0.00185	7.94e-12	0.000460392	0.000740573	0.53416
Education attainment	rs6028083	T	C	0.389252	-0.01569	0.00178	1.05e-18	0.000112612	0.000627701	0.857621
Education attainment	rs604781	T	C	0.191361	-0.0129	0.00217	2.89e-09	-0.000299619	0.000839464	0.721154
Education attainment	rs6073593	A	G	0.695642	0.01238	0.00188	4.45e-11	-0.00106104	0.00072626	0.144025
Education attainment	rs60904894	A	C	0.498506	-0.01121	0.00173	8.86e-11	-0.00111904	0.000762373	0.142151
Education attainment	rs61040326	A	G	0.933231	-0.02027	0.00366	3.17e-08	0.000274594	0.00137558	0.841777
Education attainment	rs61739710	A	G	0.280536	-0.01255	0.00197	1.74e-10	0.000597085	0.000742717	0.421444
Education attainment	rs62103084	T	C	0.101863	0.02003	0.00285	1.95e-12	0.000226144	0.00070635	0.748848
Education attainment	rs62175970	T	C	0.966831	-0.03007	0.00489	7.86e-10	-0.000262596	0.000693533	0.704959
Education attainment	rs622169	T	C	0.426409	0.01133	0.00181	3.59e-10	0.000102032	0.00066548	0.878145
Education attainment	rs62244886	C	G	0.617832	-0.01662	0.00181	4.96e-20	0.000302631	0.000642721	0.637742
Education attainment	rs624957	A	G	0.263982	0.01147	0.00199	7.92e-09	0.000756905	0.000783269	0.333875
Education attainment	rs6463082	A	G	0.632445	-0.01057	0.0018	4.37e-09	0.000426534	0.000684361	0.533115
Education attainment	rs6493265	T	C	0.398322	-0.0164	0.00177	1.89e-20	0.000281185	0.000629733	0.655226
Education attainment	rs6531651	A	T	0.482846	0.00983	0.00173	1.28e-08	-0.00131813	0.00129881	0.310169
Education attainment	rs663234	C	G	0.382553	0.01151	0.00177	7.74e-11	-0.000303162	0.000632597	0.631773
Education attainment	rs66468848	T	C	0.711949	0.01359	0.00191	1.01e-12	-0.000448344	0.000689965	0.515818
Education attainment	rs665457	A	C	0.407284	0.01047	0.00175	2.04e-09	8.68861e-05	0.00100602	0.931175
Education attainment	rs6704768	A	G	0.541839	-0.01263	0.00174	4.47e-13	-0.00427831	0.00173315	0.0135682
Education attainment	rs6717900	A	G	0.358793	0.01091	0.00179	1.08e-09	-0.000604034	0.000658775	0.359193
Education attainment	rs6731373	A	G	0.320296	-0.01354	0.00184	1.64e-13	0.00152957	0.00065003	0.0186197
Education attainment	rs6731967	C	G	0.246027	-0.01296	0.00202	1.45e-10	0.000652668	0.000635359	0.304308
Education attainment	rs6744911	A	G	0.744749	-0.01107	0.00198	2.42e-08	-0.00158388	0.000720077	0.0278369
Education attainment	rs67885444	T	C	0.159701	0.01462	0.00237	6.4e-10	-0.000366779	0.000644243	0.569141
Education attainment	rs67890737	A	C	0.355189	-0.01317	0.00182	5.35e-13	-0.000572934	0.000635119	0.367011
Education attainment	rs6795846	T	C	0.401601	-0.0104	0.00177	4.03e-09	0.00155618	0.000620528	0.0121483
Education attainment	rs6867851	C	G	0.39943	-0.01347	0.00176	1.92e-14	-0.000234272	0.000639997	0.714326
Education attainment	rs6871635	A	G	0.413613	-0.0114	0.00176	9.27e-11	0.0019846	0.000688892	0.00396638
Education attainment	rs6959891	A	G	0.724715	0.01252	0.00192	6.92e-11	-0.000359359	0.000625566	0.565662
Education attainment	rs6966898	T	C	0.336665	-0.01245	0.00183	1.11e-11	0.000260075	0.000652248	0.690088
Education attainment	rs7012546	T	C	0.403249	0.01114	0.00175	2.19e-10	-4.84504e-05	0.000626528	0.93836
Education attainment	rs7029718	A	G	0.406129	0.02876	0.00177	4.25e-59	0.000256166	0.000641886	0.689832
Education attainment	rs7034656	C	G	0.747475	-0.01193	0.00197	1.45e-09	-0.000387817	0.000647033	0.548922
Education attainment	rs7072694	A	G	0.527826	0.01095	0.00173	2.65e-10	0.000683229	0.000733062	0.351327
Education attainment	rs7135518	A	G	0.40368	-0.01067	0.00177	1.65e-09	-0.000109526	0.00071967	0.879038
Education attainment	rs71450450	A	G	0.959409	0.02258	0.00407	2.91e-08	5.94458e-05	0.000839304	0.943535
Education attainment	rs7233920	A	G	0.21814	-0.01304	0.00205	2.08e-10	-0.0012519	0.000655088	0.0560011
Education attainment	rs7273927	A	G	0.172005	-0.0173	0.00238	3.99e-13	-0.000884679	0.000634578	0.163283
Education attainment	rs72768080	T	C	0.799415	-0.0131	0.00214	8.75e-10	0.00121898	0.000634679	0.0547813
Education attainment	rs72807818	A	G	0.126609	0.02197	0.00256	9.54e-18	0.000398975	0.000630649	0.526968
Education attainment	rs72829857	A	G	0.759871	-0.01861	0.00205	1.14e-19	0.00147765	0.000694151	0.0332788
Education attainment	rs72962169	T	C	0.158084	-0.01991	0.00235	2.24e-17	0.000551439	0.000663441	0.405873
Education attainment	rs7302054	T	C	0.520773	-0.01475	0.00173	1.57e-17	-0.000853793	0.00062985	0.175244
Education attainment	rs730384	A	G	0.4253	0.01142	0.00174	5.61e-11	0.00066299	0.000629317	0.29211
Education attainment	rs73085297	A	G	0.961826	-0.02826	0.00465	1.18e-09	-0.000403557	0.000713293	0.571553
Education attainment	rs73089903	T	G	0.811888	0.01705	0.00213	1.04e-15	5.70453e-05	0.000623219	0.927069
Education attainment	rs73147421	T	C	0.206391	-0.01519	0.00207	1.99e-13	-0.00105615	0.000639599	0.0986864
Education attainment	rs73148993	A	C	0.186788	-0.02128	0.00222	8.96e-22	-0.00207599	0.00152686	0.173944
Education attainment	rs73148993	A	C	0.186788	-0.02128	0.00222	8.96e-22	0.00121658	0.000746078	0.10297
Education attainment	rs7315713	A	T	0.309978	0.01138	0.0019	2e-09	-1.21576e-06	0.000865598	0.998879
Education attainment	rs7321274	A	G	0.811056	0.01362	0.00215	2.29e-10	-0.000273908	0.000775918	0.72408
Education attainment	rs736282	T	C	0.456606	0.01174	0.00173	1.17e-11	0.000122738	0.000909556	0.892657
Education attainment	rs74643044	T	C	0.960517	-0.02561	0.00393	7.1e-11	0.00144858	0.000738649	0.0498667
Education attainment	rs74952737	A	T	0.22952	-0.01302	0.002	6.93e-11	-0.00151337	0.000851515	0.0755267
Education attainment	rs7497201	A	G	0.304697	-0.01087	0.00189	9.26e-09	0.000978898	0.000621632	0.115322
Education attainment	rs7535110	T	G	0.744287	0.01188	0.00192	6.07e-10	-9.47968e-05	0.000627877	0.879992
Education attainment	rs75418071	T	G	0.914244	-0.01641	0.00291	1.77e-08	0.000696232	0.00158001	0.659466
Education attainment	rs75443990	A	C	0.0973514	0.0164	0.0029	1.52e-08	-0.000391471	0.000763089	0.607947
Education attainment	rs75672140	A	C	0.0369264	0.02489	0.00427	5.6e-09	-0.000130583	0.00074008	0.859945
Education attainment	rs75742991	C	G	0.763289	-0.01289	0.00201	1.6e-10	2.94114e-05	0.000778238	0.969853
Education attainment	rs7579445	T	C	0.598999	-0.01144	0.00178	1.23e-10	-0.00104589	0.000682637	0.125492
Education attainment	rs75907840	T	G	0.818109	0.01347	0.00233	7.52e-09	-0.00120986	0.000771877	0.117017
Education attainment	rs7603132	A	G	0.183585	0.01534	0.00219	2.4e-12	-0.000633818	0.00062287	0.308881
Education attainment	rs76076331	T	C	0.122605	0.0223	0.00252	9.82e-19	-0.00332846	0.00137462	0.0154633
Education attainment	rs7614270	A	C	0.144241	-0.0141	0.00241	5.24e-09	0.000131024	0.0007098	0.853548
Education attainment	rs76246107	A	G	0.0805975	-0.01938	0.00353	4.09e-08	0.00130966	0.000684869	0.0558423
Education attainment	rs7650602	T	C	0.567601	-0.01064	0.00174	9.81e-10	-0.00130916	0.000684584	0.0558339
Education attainment	rs7655104	T	G	0.285017	0.01675	0.00191	1.51e-18	-0.00243982	0.00102755	0.0175777
Education attainment	rs76577427	C	G	0.896043	0.02175	0.00289	4.78e-14	-0.000388923	0.00101568	0.701781
Education attainment	rs7658462	T	C	0.169372	-0.01371	0.00229	2.29e-09	-0.000947314	0.00154095	0.538715
Education attainment	rs76608582	A	C	0.0389282	0.02979	0.00452	4.57e-11	0.0008148	0.000726432	0.262014
Education attainment	rs7662502	T	G	0.574284	-0.00965	0.00176	4.09e-08	-0.000522284	0.000636331	0.411776
Education attainment	rs76705317	A	G	0.0907299	0.01823	0.00327	2.37e-08	-0.000386378	0.000759462	0.610926
Education attainment	rs76878669	C	G	0.766677	0.01571	0.00208	4.93e-14	-0.000882857	0.000780413	0.257944
Education attainment	rs7693161	A	G	0.586172	-0.00976	0.00177	3.23e-08	-0.0017217	0.000948729	0.0695654
Education attainment	rs77025239	A	G	0.155282	-0.01661	0.00239	3.34e-12	-0.0002063	0.000867894	0.812113
Education attainment	rs772921	T	C	0.316123	0.0184	0.00183	8.51e-24	0.00175265	0.00117076	0.134391
Education attainment	rs7757476	A	G	0.201293	0.01939	0.00228	1.77e-17	0.000773994	0.000628406	0.218071
Education attainment	rs77702622	A	G	0.0548352	-0.02749	0.00357	1.31e-14	-0.000740589	0.000687368	0.281291
Education attainment	rs77719387	A	T	0.0122729	-0.05144	0.00739	3.39e-12	-5.80106e-05	0.00101512	0.954429
Education attainment	rs7793241	A	G	0.4502	-0.01086	0.00175	4.94e-10	0.000101344	0.000823553	0.902062
Education attainment	rs7796203	A	G	0.5419	-0.01317	0.00174	4.05e-14	-0.00090051	0.0015368	0.557901
Education attainment	rs7808399	A	G	0.444472	-0.01203	0.00174	4.48e-12	0.000538784	0.0006247	0.388431
Education attainment	rs7833201	C	G	0.109886	-0.01733	0.00267	8.16e-11	0.0011004	0.0011723	0.347903
Education attainment	rs7863447	A	G	0.797736	0.01964	0.00237	1.2e-16	0.000127853	0.000737302	0.862333
Education attainment	rs7864396	A	C	0.651956	-0.01135	0.0018	2.56e-10	-0.000602261	0.000633472	0.341743
Education attainment	rs78721320	A	G	0.192562	0.01283	0.00222	8.12e-09	0.000287078	0.000870299	0.741506
Education attainment	rs7875078	A	C	0.479874	-0.00973	0.00174	2.21e-08	-0.00136668	0.000652727	0.0362791
Education attainment	rs79172804	A	G	0.180936	-0.02213	0.00227	1.56e-22	-0.00203545	0.000811559	0.0121401
Education attainment	rs7920624	A	T	0.501678	0.01408	0.00173	4.32e-16	0.000429794	0.0012509	0.731156
Education attainment	rs7924036	T	G	0.504835	0.01635	0.00173	3.34e-21	0.00251628	0.00250159	0.314478
Education attainment	rs79265434	A	G	0.898522	-0.02048	0.00267	1.63e-14	0.000498656	0.00062699	0.42643
Education attainment	rs79269403	A	G	0.226055	0.01551	0.00207	6.86e-14	0.000162918	0.000623775	0.793954
Education attainment	rs7928622	A	T	0.683415	-0.01033	0.00185	2.19e-08	0.00094305	0.000625592	0.131697
Education attainment	rs7977614	A	G	0.725085	-0.01232	0.00201	9.34e-10	0.000946342	0.000941652	0.314907
Education attainment	rs7988627	A	G	0.585217	-0.01192	0.00175	8.62e-12	-0.00184433	0.000862673	0.0325244
Education attainment	rs8006409	A	G	0.397197	-0.01387	0.00177	4.29e-15	-9.45853e-05	0.000648843	0.884099
Education attainment	rs80171383	A	G	0.125085	0.01748	0.00245	1.04e-12	-0.000569661	0.000789116	0.470358
Education attainment	rs8020023	A	G	0.247182	0.01565	0.00205	2.1e-14	-0.000385248	0.000625915	0.538228
Education attainment	rs8049014	A	G	0.760225	-0.01268	0.002	2.33e-10	-0.000115678	0.000800674	0.885125
Education attainment	rs8052963	C	G	0.324161	-0.0124	0.00186	2.66e-11	0.000409314	0.000624517	0.512205
Education attainment	rs8097125	T	C	0.361026	0.00996	0.00178	2.06e-08	-0.0016562	0.000620902	0.00764434
Education attainment	rs818415	T	G	0.792301	-0.01454	0.00223	6.82e-11	0.00103103	0.000962575	0.284117
Education attainment	rs8565	T	C	0.273791	0.01068	0.00195	4.46e-08	0.000529097	0.000739117	0.474085
Education attainment	rs879255	A	C	0.195011	-0.01352	0.00222	1.12e-09	-0.000653102	0.000666845	0.327388
Education attainment	rs9268081	A	G	0.697721	-0.01442	0.00193	8.66e-14	-0.000479046	0.000681017	0.481791
Education attainment	rs9289300	T	C	0.846381	-0.01933	0.00238	5.31e-16	0.000171109	0.000632006	0.786591
Education attainment	rs9342482	T	G	0.245719	0.01298	0.002	9.05e-11	0.000220498	0.000634543	0.728223
Education attainment	rs9375188	T	C	0.466076	0.02927	0.00173	3.43e-64	-0.000963019	0.00068013	0.156796
Education attainment	rs9395725	T	G	0.262935	0.01217	0.00197	5.97e-10	-8.45615e-05	0.000881732	0.923597
[truncated: 23 more rows]
